# Supplementary material for: Flavobacterial exudates disrupt cell cycle progression and metabolism of the diatom Thalassiosira pseudonana
Source: ISME J. 2022 Sep 14;16(12):2741–51. doi: 10.1038/s41396-022-01313-9 (PMC9666458; doi:10.1038/s41396-022-01313-9)
Supplement: Supplementary file 2 — Supplementary Table 1 [file 41396_2022_1313_MOESM2_ESM.xlsx]

## Sheet: Module 1
Supplementary Table 1
Enriched Gene Ontology (GO) terms in WCGNA modules and differentially expressed genes at each of the three time points. Enrichment was done on GO Biological Process (BP), Molecular Function (MF), and Cellular Component (CC) terms, as well as on KEGG pathways on genes belonging to every module and differentially expressed genes at 24 h, 72 h and 120 h after treatment with C. atlanticus filtrate. O…
Enrichemnt of Genes in Module 1
Enriched GO/KEGG term	GO/KEGG term description	Fisher's test p-value	Number of genes in the module belonging to the enriched term	Enrichemnt type
GO:0006412	translation	< 1e-30	129	BP
GO:0022613	ribonucleoprotein complex biogenesis	< 1e-30	122	BP
GO:0010467	gene expression	< 1e-30	292	BP
GO:0043604	amide biosynthetic process	< 1e-30	132	BP
GO:0043603	cellular amide metabolic process	< 1e-30	136	BP
GO:0034641	cellular nitrogen compound metabolic process	< 1e-30	343	BP
GO:0006518	peptide metabolic process	< 1e-30	131	BP
GO:0042254	ribosome biogenesis	< 1e-30	104	BP
GO:0043043	peptide biosynthetic process	< 1e-30	129	BP
GO:0003735	structural constituent of ribosome	< 1e-30	96	MF
GO:0003723	RNA binding	< 1e-30	177	MF
GO:0005198	structural molecule activity	< 1e-30	100	MF
GO:0022626	cytosolic ribosome	< 1e-30	71	CC
GO:1990904	ribonucleoprotein complex	< 1e-30	155	CC
GO:0005840	ribosome	< 1e-30	103	CC
GO:0005622	intracellular	< 1e-30	501	CC
GO:0043226	organelle	< 1e-30	403	CC
GO:0032991	protein-containing complex	< 1e-30	296	CC
GO:0043228	non-membrane-bounded organelle	< 1e-30	194	CC
GO:0043232	intracellular non-membrane-bounded organelle	< 1e-30	194	CC
GO:0015934	large ribosomal subunit	< 1e-30	54	CC
GO:0022625	cytosolic large ribosomal subunit	< 1e-30	45	CC
GO:0043229	intracellular organelle	< 1e-30	397	CC
GO:0044391	ribosomal subunit	< 1e-30	83	CC
GO:0000469	cleavage involved in rRNA processing	0.00019	9	BP
GO:0030687	preribosome, large subunit precursor	0.00021	9	CC
GO:0098803	respiratory chain complex	0.00021	9	CC
GO:0006122	mitochondrial electron transport, ubiquinol to cytochrome c	0.00022	5	BP
GO:0071941	nitrogen cycle metabolic process	0.00022	5	BP
GO:1990204	oxidoreductase complex	0.00024	14	CC
GO:0043022	ribosome binding	0.00029	10	MF
GO:0000028	ribosomal small subunit assembly	0.0003	7	BP
GO:0000054	ribosomal subunit export from nucleus	0.0003	7	BP
GO:0033750	ribosome localization	0.0003	7	BP
GO:0071428	rRNA-containing ribonucleoprotein complex export from nucleus	0.0003	7	BP
GO:0031125	rRNA 3'-end processing	0.00031	6	BP
GO:0005746	mitochondrial respirasome	0.00032	9	CC
GO:0043021	ribonucleoprotein complex binding	0.00033	14	MF
tps03008	Ribosome biogenesis in eukaryotes	0.000349938	21	KEGG
GO:0000176	nuclear exosome (RNase complex)	0.00035	7	CC
GO:0005654	nucleoplasm	0.00035	27	CC
GO:0000288	nuclear-transcribed mRNA catabolic process, deadenylation-dependent decay	0.00036	10	BP
GO:0017091	AU-rich element binding	0.00038	5	MF
GO:0071426	ribonucleoprotein complex export from nucleus	0.00048	12	BP
GO:0071166	ribonucleoprotein complex localization	0.00048	12	BP
GO:0010608	posttranscriptional regulation of gene expression	0.0005	17	BP
GO:0000177	cytoplasmic exosome (RNase complex)	0.00052	6	CC
GO:0031167	rRNA methylation	0.00054	10	BP
GO:0000428	DNA-directed RNA polymerase complex	0.00057	15	CC
GO:0071028	nuclear mRNA surveillance	0.00058	7	BP
GO:0071027	nuclear RNA surveillance	0.00058	7	BP
GO:0043928	exonucleolytic catabolism of deadenylated mRNA	0.00068	5	BP
GO:0005750	mitochondrial respiratory chain complex III	0.00069	4	CC
GO:0031428	box C/D snoRNP complex	0.00069	4	CC
GO:0045275	respiratory chain complex III	0.00069	4	CC
GO:0005832	chaperonin-containing T-complex	0.00071	5	CC
GO:0101031	chaperone complex	0.00071	5	CC
GO:0016073	snRNA metabolic process	0.00074	8	BP
GO:0042775	mitochondrial ATP synthesis coupled electron transport	0.00074	8	BP
GO:0009060	aerobic respiration	0.00103	11	BP
GO:0006405	RNA export from nucleus	0.00104	13	BP
GO:0071025	RNA surveillance	0.00104	7	BP
GO:0030880	RNA polymerase complex	0.00106	15	CC
GO:0006417	regulation of translation	0.00113	14	BP
GO:0006403	RNA localization	0.00119	15	BP
GO:0042773	ATP synthesis coupled electron transport	0.00119	8	BP
GO:0070475	rRNA base methylation	0.00119	8	BP
GO:0006611	protein export from nucleus	0.00122	12	BP
GO:2001057	reactive nitrogen species metabolic process	0.00138	4	BP
GO:0090501	RNA phosphodiester bond hydrolysis	0.00141	11	BP
GO:0034248	regulation of cellular amide metabolic process	0.00145	14	BP
GO:0055029	nuclear DNA-directed RNA polymerase complex	0.00148	14	CC
GO:0006397	mRNA processing	0.00155	30	BP
GO:0000460	maturation of 5.8S rRNA	0.00159	10	BP
GO:0071035	nuclear polyadenylation-dependent rRNA catabolic process	0.00161	5	BP
GO:0071038	nuclear polyadenylation-dependent tRNA catabolic process	0.00161	5	BP
GO:0000459	exonucleolytic trimming involved in rRNA processing	0.00161	5	BP
GO:0000467	exonucleolytic trimming to generate mature 3'-end of 5.8S rRNA from tricistronic rRNA transcript (SSU-rRNA, 5.8S rRNA, LSU-rRNA)	0.00161	5	BP
GO:0016078	tRNA catabolic process	0.00161	5	BP
GO:0043633	polyadenylation-dependent RNA catabolic process	0.00161	5	BP
GO:0043634	polyadenylation-dependent ncRNA catabolic process	0.00161	5	BP
GO:0071029	nuclear ncRNA surveillance	0.00161	5	BP
GO:0071046	nuclear polyadenylation-dependent ncRNA catabolic process	0.00161	5	BP
GO:0006520	cellular amino acid metabolic process	0.00169	45	BP
GO:0043648	dicarboxylic acid metabolic process	0.00175	13	BP
GO:0051082	unfolded protein binding	0.00185	19	MF
GO:0070069	cytochrome complex	0.0019	4	CC
GO:0031975	envelope	0.00194	31	CC
GO:0031967	organelle envelope	0.00194	31	CC
GO:0005739	mitochondrion	0.00197	57	CC
GO:0000049	tRNA binding	0.00199	9	MF
GO:0000178	exosome (RNase complex)	0.00216	7	CC
GO:0050657	nucleic acid transport	0.00223	13	BP
GO:0050658	RNA transport	0.00223	13	BP
GO:0051168	nuclear export	0.00223	13	BP
GO:0051236	establishment of RNA localization	0.00223	13	BP
GO:0022607	cellular component assembly	0.0024	62	BP
GO:0000291	nuclear-transcribed mRNA catabolic process, exonucleolytic	0.00243	6	BP
GO:0000463	maturation of LSU-rRNA from tricistronic rRNA transcript (SSU-rRNA, 5.8S rRNA, LSU-rRNA)	0.00243	6	BP
GO:1901607	alpha-amino acid biosynthetic process	0.00271	22	BP
GO:0008652	cellular amino acid biosynthetic process	0.00305	24	BP
GO:1905354	exoribonuclease complex	0.0031	7	CC
GO:0004386	helicase activity	0.00322	21	MF
GO:0034475	U4 snRNA 3'-end processing	0.00323	5	BP
GO:0090503	RNA phosphodiester bond hydrolysis, exonucleolytic	0.00323	5	BP
GO:0008320	protein transmembrane transporter activity	0.00336	5	MF
GO:0022884	macromolecule transmembrane transporter activity	0.00336	5	MF
GO:0140318	protein transporter activity	0.00336	5	MF
GO:0008380	RNA splicing	0.0035	24	BP
GO:0031204	posttranslational protein targeting to membrane, translocation	0.0037	4	BP
GO:0006446	regulation of translational initiation	0.0037	4	BP
GO:0006401	RNA catabolic process	0.00381	17	BP
GO:0009084	glutamine family amino acid biosynthetic process	0.00383	8	BP
GO:0006360	transcription by RNA polymerase I	0.00401	6	BP
GO:0016075	rRNA catabolic process	0.00401	6	BP
GO:0034661	ncRNA catabolic process	0.00401	6	BP
GO:0000974	Prp19 complex	0.00404	4	CC
GO:1901605	alpha-amino acid metabolic process	0.00407	31	BP
GO:0000466	maturation of 5.8S rRNA from tricistronic rRNA transcript (SSU-rRNA, 5.8S rRNA, LSU-rRNA)	0.00409	7	BP
GO:0004812	aminoacyl-tRNA ligase activity	0.00411	13	MF
GO:0016875	ligase activity, forming carbon-oxygen bonds	0.00411	13	MF
GO:0140053	mitochondrial gene expression	0.00461	9	BP
GO:0065002	intracellular protein transmembrane transport	0.00461	9	BP
GO:0071806	protein transmembrane transport	0.00461	9	BP
GO:0022904	respiratory electron transport chain	0.00461	9	BP
GO:0005740	mitochondrial envelope	0.00484	23	CC
GO:0005743	mitochondrial inner membrane	0.00489	20	CC
GO:0043436	oxoacid metabolic process	0.00538	65	BP
GO:0090305	nucleic acid phosphodiester bond hydrolysis	0.00538	13	BP
GO:0031503	protein-containing complex localization	0.00538	13	BP
GO:0006082	organic acid metabolic process	0.00574	65	BP
GO:0019359	nicotinamide nucleotide biosynthetic process	0.00576	5	BP
GO:0034427	nuclear-transcribed mRNA catabolic process, exonucleolytic, 3'-5'	0.00576	5	BP
GO:0019363	pyridine nucleotide biosynthetic process	0.00576	5	BP
GO:0006099	tricarboxylic acid cycle	0.00595	7	BP
GO:0032543	mitochondrial translation	0.00595	7	BP
GO:0019866	organelle inner membrane	0.0062	20	CC
GO:0072525	pyridine-containing compound biosynthetic process	0.00624	6	BP
GO:0000287	magnesium ion binding	0.00625	11	MF
GO:0000956	nuclear-transcribed mRNA catabolic process	0.00656	13	BP
GO:0005747	mitochondrial respiratory chain complex I	0.00682	5	CC
GO:0030964	NADH dehydrogenase complex	0.00682	5	CC
GO:0045271	respiratory chain complex I	0.00682	5	CC
GO:0032549	ribonucleoside binding	0.00683	23	MF
GO:0001882	nucleoside binding	0.00683	23	MF
GO:0005689	U12-type spliceosomal complex	0.00737	4	CC
GO:0000055	ribosomal large subunit export from nucleus	0.00773	4	BP
GO:0072655	establishment of protein localization to mitochondrion	0.00799	9	BP
GO:0070585	protein localization to mitochondrion	0.00799	9	BP
GO:0006457	protein folding	0.00838	24	BP
GO:0061695	transferase complex, transferring phosphorus-containing groups	0.009	24	CC
GO:0016874	ligase activity	0.0091	25	MF
GO:0072524	pyridine-containing compound metabolic process	0.00925	6	BP
GO:0019362	pyridine nucleotide metabolic process	0.00941	5	BP
GO:0046496	nicotinamide nucleotide metabolic process	0.00941	5	BP
GO:0015931	nucleobase-containing compound transport	0.00954	13	BP
GO:0006119	oxidative phosphorylation	0.00962	8	BP
tps03013	RNA transport	1.77023e-06	32	KEGG
tps03010	Ribosome	3.09157e-52	86	KEGG

## Sheet: Module 5
Enrichemnt of Genes in Module 5
Enriched GO/KEGG term	GO/KEGG term description	Fisher's test p-value	Number of genes in the module belonging to the enriched term	Enrichemnt type
tps00520	Amino sugar and nucleotide sugar metabolism	1.11952e-07	8	KEGG
GO:0016538	cyclin-dependent protein serine/threonine kinase regulator activity	0.00011	7	MF
GO:0030428	cell septum	0.00013	3	CC
GO:0009056	catabolic process	0.00016	25	BP
GO:0019901	protein kinase binding	0.00022	7	MF
GO:0019900	kinase binding	0.00022	7	MF
GO:0000307	cyclin-dependent protein kinase holoenzyme complex	0.00022	7	CC
GO:0045859	regulation of protein kinase activity	0.00023	7	BP
GO:0016787	hydrolase activity	0.00023	43	MF
GO:0043549	regulation of kinase activity	0.0003	7	BP
GO:0001932	regulation of protein phosphorylation	0.00033	7	BP
GO:0019207	kinase regulator activity	0.00033	7	MF
GO:0019887	protein kinase regulator activity	0.00033	7	MF
GO:0016310	phosphorylation	0.00048	13	BP
GO:0051338	regulation of transferase activity	0.00057	7	BP
GO:1902554	serine/threonine protein kinase complex	0.00059	7	CC
GO:0042325	regulation of phosphorylation	0.00067	7	BP
GO:1902911	protein kinase complex	0.00072	7	CC
GO:0050790	regulation of catalytic activity	0.00073	8	BP
GO:0044772	mitotic cell cycle phase transition	0.00079	7	BP
GO:0044770	cell cycle phase transition	0.00079	7	BP
GO:0042221	response to chemical	0.00088	9	BP
GO:0019220	regulation of phosphate metabolic process	0.00092	7	BP
GO:0051174	regulation of phosphorus metabolic process	0.00092	7	BP
GO:0065009	regulation of molecular function	0.00095	8	BP
GO:0044248	cellular catabolic process	0.00097	20	BP
GO:0031399	regulation of protein modification process	0.00106	7	BP
GO:0016758	transferase activity, transferring hexosyl groups	0.00128	7	MF
GO:0051716	cellular response to stimulus	0.00132	23	BP
GO:0008194	UDP-glycosyltransferase activity	0.00138	4	MF
GO:0006796	phosphate-containing compound metabolic process	0.00159	20	BP
GO:0006486	protein glycosylation	0.00161	6	BP
GO:0043413	macromolecule glycosylation	0.00161	6	BP
GO:0070085	glycosylation	0.00161	6	BP
GO:0009101	glycoprotein biosynthetic process	0.00175	6	BP
GO:0006793	phosphorus metabolic process	0.00193	20	BP
GO:0050896	response to stimulus	0.00353	24	BP
GO:0009100	glycoprotein metabolic process	0.00363	6	BP
GO:0023052	signaling	0.00408	11	BP
GO:0007165	signal transduction	0.00408	11	BP
GO:0009931	calcium-dependent protein serine/threonine kinase activity	0.0041	4	MF
GO:0010857	calcium-dependent protein kinase activity	0.0041	4	MF
GO:0046777	protein autophosphorylation	0.00442	4	BP
GO:0007154	cell communication	0.00535	11	BP
GO:0005516	calmodulin binding	0.00568	4	MF
GO:0030234	enzyme regulator activity	0.00572	8	MF
GO:0006044	N-acetylglucosamine metabolic process	0.00782	2	BP
GO:0004175	endopeptidase activity	0.00817	10	MF
GO:0030246	carbohydrate binding	0.00966	5	MF
GO:0098772	molecular function regulator	0.00995	8	MF

## Sheet: Module 6
Enrichemnt of Genes in Module 6
Enriched GO/KEGG term	GO/KEGG term description	Fisher's test p-value	Number of genes in the module belonging to the enriched term	Enrichemnt type
GO:0012505	endomembrane system	2.7e-07	55	CC
GO:0071702	organic substance transport	1.7e-06	39	BP
GO:0008104	protein localization	2e-06	35	BP
GO:0006820	anion transport	7.5e-06	39	BP
GO:0071705	nitrogen compound transport	9.1e-06	36	BP
GO:0033036	macromolecule localization	9.1e-06	35	BP
GO:0034613	cellular protein localization	2.1e-05	30	BP
GO:0070727	cellular macromolecule localization	3.3e-05	30	BP
GO:0045184	establishment of protein localization	5.7e-05	30	BP
GO:0006811	ion transport	6.4e-05	43	BP
GO:0051179	localization	7.1e-05	56	BP
GO:0005794	Golgi apparatus	9.8e-05	24	CC
GO:0015031	protein transport	0.0001	29	BP
GO:0015833	peptide transport	0.00012	29	BP
GO:0051641	cellular localization	0.00016	35	BP
GO:0042886	amide transport	0.00017	29	BP
GO:0032482	Rab protein signal transduction	0.00022	6	BP
GO:0016020	membrane	0.00032	165	CC
GO:0007165	signal transduction	0.00041	23	BP
GO:0023052	signaling	0.00041	23	BP
GO:0051234	establishment of localization	0.00046	51	BP
GO:0007264	small GTPase mediated signal transduction	0.00052	7	BP
GO:0005801	cis-Golgi network	0.00053	4	CC
GO:0006810	transport	0.00061	50	BP
GO:0007154	cell communication	0.00069	23	BP
tps00330	Arginine and proline metabolism	0.000699025	7	KEGG
GO:0005793	endoplasmic reticulum-Golgi intermediate compartment	0.00091	4	CC
GO:0008028	monocarboxylic acid transmembrane transporter activity	0.00094	3	MF
GO:0016021	integral component of membrane	0.00096	143	CC
GO:0031224	intrinsic component of membrane	0.00098	143	CC
GO:0090630	activation of GTPase activity	0.00112	3	BP
GO:0005783	endoplasmic reticulum	0.00114	26	CC
GO:0051649	establishment of localization in cell	0.00128	29	BP
GO:0005342	organic acid transmembrane transporter activity	0.00139	7	MF
GO:0046943	carboxylic acid transmembrane transporter activity	0.00139	7	MF
GO:0007265	Ras protein signal transduction	0.0014	6	BP
GO:0046907	intracellular transport	0.00143	28	BP
GO:0006886	intracellular protein transport	0.00149	23	BP
GO:0018401	peptidyl-proline hydroxylation to 4-hydroxy-L-proline	0.00165	7	BP
GO:0019511	peptidyl-proline hydroxylation	0.00165	7	BP
GO:0018126	protein hydroxylation	0.00195	7	BP
GO:0007030	Golgi organization	0.00214	4	BP
GO:0035556	intracellular signal transduction	0.0022	17	BP
GO:0016579	protein deubiquitination	0.00255	6	BP
GO:0006888	endoplasmic reticulum to Golgi vesicle-mediated transport	0.00288	8	BP
GO:0072657	protein localization to membrane	0.00288	8	BP
GO:0031418	L-ascorbic acid binding	0.00299	7	MF
GO:0051336	regulation of hydrolase activity	0.00381	5	BP
GO:0070646	protein modification by small protein removal	0.0043	6	BP
GO:0008061	chitin binding	0.00446	7	MF
GO:0070647	protein modification by small protein conjugation or removal	0.00456	13	BP
GO:0015711	organic anion transport	0.00467	5	BP
GO:0006464	cellular protein modification process	0.00483	44	BP
GO:0036211	protein modification process	0.00483	44	BP
GO:0043547	positive regulation of GTPase activity	0.00563	3	BP
GO:0016192	vesicle-mediated transport	0.00629	17	BP
GO:0048029	monosaccharide binding	0.00806	7	MF
GO:0006511	ubiquitin-dependent protein catabolic process	0.00814	16	BP
GO:0010256	endomembrane system organization	0.00954	5	BP
GO:0019941	modification-dependent protein catabolic process	0.00961	16	BP
GO:0043177	organic acid binding	0.00997	7	MF

## Sheet: Module 7
Enrichemnt of Genes in Module 7
Enriched GO/KEGG term	GO/KEGG term description	Fisher's test p-value	Number of genes in the module belonging to the enriched term	Enrichemnt type
GO:0016881	acid-amino acid ligase activity	0.00013	5	MF
GO:0003713	transcription coactivator activity	0.00035	4	MF
GO:0003755	peptidyl-prolyl cis-trans isomerase activity	0.0004	16	MF
GO:0016853	isomerase activity	0.00041	35	MF
GO:0016859	cis-trans isomerase activity	0.00056	16	MF
GO:0140096	catalytic activity, acting on a protein	0.00108	104	MF
GO:0009190	cyclic nucleotide biosynthetic process	0.0015	7	BP
GO:0009187	cyclic nucleotide metabolic process	0.0015	7	BP
GO:0016849	phosphorus-oxygen lyase activity	0.00155	6	MF
GO:0008643	carbohydrate transport	0.0019	5	BP
GO:0044248	cellular catabolic process	0.0019	58	BP
GO:0060089	molecular transducer activity	0.002	5	MF
GO:0006508	proteolysis	0.0024	37	BP
GO:0044272	sulfur compound biosynthetic process	0.0047	10	BP
GO:0008408	3'-5' exonuclease activity	0.00479	9	MF
GO:1904659	glucose transmembrane transport	0.0051	3	BP
GO:0008645	hexose transmembrane transport	0.0051	3	BP
GO:0015749	monosaccharide transmembrane transport	0.0051	3	BP
GO:0034219	carbohydrate transmembrane transport	0.0051	3	BP
GO:0016788	hydrolase activity, acting on ester bonds	0.00513	44	MF
GO:0009056	catabolic process	0.0052	67	BP
GO:0007033	vacuole organization	0.0055	7	BP
GO:0038023	signaling receptor activity	0.00649	4	MF
GO:0004181	metallocarboxypeptidase activity	0.00703	3	MF
GO:0009605	response to external stimulus	0.0081	5	BP

## Sheet: Module 9
Enrichemnt of Genes in Module 9
Enriched GO/KEGG term	GO/KEGG term description	Fisher's test p-value	Number of genes in the module belonging to the enriched term	Enrichemnt type
GO:0005267	potassium channel activity	0.00016	10	MF
GO:0005244	voltage-gated ion channel activity	0.00017	11	MF
GO:0022832	voltage-gated channel activity	0.00017	11	MF
GO:0022836	gated channel activity	0.00019	15	MF
GO:0033047	regulation of mitotic sister chromatid segregation	0.00031	10	BP
GO:0033045	regulation of sister chromatid segregation	0.00031	10	BP
GO:0051983	regulation of chromosome segregation	0.00031	10	BP
tps04070	Phosphatidylinositol signaling system	0.000404642	13	KEGG
GO:0051234	establishment of localization	0.00044	147	BP
GO:0051179	localization	0.00044	154	BP
GO:0022843	voltage-gated cation channel activity	0.00055	9	MF
GO:0044784	metaphase/anaphase transition of cell cycle	0.00056	9	BP
GO:0007091	metaphase/anaphase transition of mitotic cell cycle	0.00056	9	BP
GO:0010965	regulation of mitotic sister chromatid separation	0.00056	9	BP
GO:1905818	regulation of chromosome separation	0.00056	9	BP
GO:0009368	endopeptidase Clp complex	0.001	5	CC
GO:0051306	mitotic sister chromatid separation	0.00101	9	BP
GO:0000776	kinetochore	0.0011	7	CC
tps04120	Ubiquitin mediated proteolysis	0.00111079	19	KEGG
GO:0005216	ion channel activity	0.00115	22	MF
GO:0006810	transport	0.00143	142	BP
GO:0007088	regulation of mitotic nuclear division	0.00151	10	BP
GO:0051783	regulation of nuclear division	0.00151	10	BP
GO:0015079	potassium ion transmembrane transporter activity	0.0016	12	MF
GO:0015267	channel activity	0.0018	22	MF
GO:0022803	passive transmembrane transporter activity	0.0018	22	MF
GO:0030071	regulation of mitotic metaphase/anaphase transition	0.00183	8	BP
GO:1902099	regulation of metaphase/anaphase transition of cell cycle	0.00183	8	BP
tps00562	Inositol phosphate metabolism	0.00198065	11	KEGG
GO:0008417	fucosyltransferase activity	0.00258	5	MF
GO:0051117	ATPase binding	0.00258	5	MF
GO:0007094	mitotic spindle assembly checkpoint	0.00261	5	BP
GO:0031577	spindle checkpoint	0.00261	5	BP
GO:0033046	negative regulation of sister chromatid segregation	0.00261	5	BP
GO:0033048	negative regulation of mitotic sister chromatid segregation	0.00261	5	BP
GO:0045839	negative regulation of mitotic nuclear division	0.00261	5	BP
GO:0045841	negative regulation of mitotic metaphase/anaphase transition	0.00261	5	BP
GO:0051784	negative regulation of nuclear division	0.00261	5	BP
GO:0051985	negative regulation of chromosome segregation	0.00261	5	BP
GO:0071173	spindle assembly checkpoint	0.00261	5	BP
GO:0071174	mitotic spindle checkpoint	0.00261	5	BP
GO:1902100	negative regulation of metaphase/anaphase transition of cell cycle	0.00261	5	BP
GO:1905819	negative regulation of chromosome separation	0.00261	5	BP
GO:2000816	negative regulation of mitotic sister chromatid separation	0.00261	5	BP
GO:0000819	sister chromatid segregation	0.00304	16	BP
GO:0046873	metal ion transmembrane transporter activity	0.0032	23	MF
GO:0048015	phosphatidylinositol-mediated signaling	0.00329	6	BP
GO:0048017	inositol lipid-mediated signaling	0.00329	6	BP
GO:0006383	transcription by RNA polymerase III	0.00334	7	BP
GO:0071805	potassium ion transmembrane transport	0.00348	10	BP
GO:0000070	mitotic sister chromatid segregation	0.00376	14	BP
GO:0006384	transcription initiation from RNA polymerase III promoter	0.00416	4	BP
GO:0051641	cellular localization	0.00426	86	BP
GO:0051649	establishment of localization in cell	0.00427	76	BP
GO:0016020	membrane	0.0046	491	CC
GO:0032580	Golgi cisterna membrane	0.0048	4	CC
tps00564	Glycerophospholipid metabolism	0.00481845	13	KEGG
GO:0000775	chromosome, centromeric region	0.0054	9	CC
GO:0051304	chromosome separation	0.00565	11	BP
GO:0098813	nuclear chromosome segregation	0.00614	17	BP
GO:0030170	pyridoxal phosphate binding	0.00619	16	MF
GO:0070279	vitamin B6 binding	0.00619	16	MF
GO:0098657	import into cell	0.00756	8	BP
GO:0046907	intracellular transport	0.00756	72	BP
GO:0005261	cation channel activity	0.00792	15	MF
GO:0033044	regulation of chromosome organization	0.00802	12	BP
GO:0016197	endosomal transport	0.00816	13	BP
GO:0140014	mitotic nuclear division	0.00816	14	BP
GO:0048285	organelle fission	0.00899	21	BP

## Sheet: Module 11
Enrichemnt of Genes in Module 11
Enriched GO/KEGG term	GO/KEGG term description	Fisher's test p-value	Number of genes in the module belonging to the enriched term	Enrichemnt type
GO:0030132	clathrin coat of coated pit	0.00011	4	CC
GO:0005905	clathrin-coated pit	0.00011	4	CC
GO:0008061	chitin binding	0.00013	11	MF
GO:0030118	clathrin coat	0.00021	6	CC
GO:0031410	cytoplasmic vesicle	0.00024	17	CC
GO:0097708	intracellular vesicle	0.00024	17	CC
GO:0006898	receptor-mediated endocytosis	0.00026	4	BP
GO:0006810	transport	0.00026	65	BP
GO:0010498	proteasomal protein catabolic process	0.00026	18	BP
GO:0018193	peptidyl-amino acid modification	0.00034	28	BP
GO:0000398	mRNA splicing, via spliceosome	0.00035	16	BP
GO:0000375	RNA splicing, via transesterification reactions	0.00035	16	BP
GO:0000377	RNA splicing, via transesterification reactions with bulged adenosine as nucleophile	0.00035	16	BP
GO:0051234	establishment of localization	0.00038	65	BP
GO:0043161	proteasome-mediated ubiquitin-dependent protein catabolic process	0.00039	17	BP
GO:0031090	organelle membrane	0.00041	45	CC
GO:0048584	positive regulation of response to stimulus	0.00042	5	BP
GO:0051641	cellular localization	0.00046	42	BP
GO:0000149	SNARE binding	0.00053	7	MF
GO:0010243	response to organonitrogen compound	0.00059	10	BP
GO:1901698	response to nitrogen compound	0.00059	10	BP
GO:0005798	Golgi-associated vesicle	0.00065	9	CC
GO:0042886	amide transport	0.00066	34	BP
tps03015	mRNA surveillance pathway	0.000682606	9	KEGG
GO:0032006	regulation of TOR signaling	0.00069	5	BP
GO:0046907	intracellular transport	0.0007	36	BP
GO:0017119	Golgi transport complex	0.00071	4	CC
tps00520	Amino sugar and nucleotide sugar metabolism	0.000774001	10	KEGG
GO:0015031	protein transport	0.00082	33	BP
GO:0015833	peptide transport	0.00093	33	BP
GO:0006397	mRNA processing	0.00095	19	BP
GO:0010033	response to organic substance	0.00096	11	BP
GO:0051179	localization	0.00101	66	BP
GO:0031982	vesicle	0.00101	17	CC
GO:0006897	endocytosis	0.00106	5	BP
GO:1902531	regulation of intracellular signal transduction	0.00108	6	BP
GO:0006047	UDP-N-acetylglucosamine metabolic process	0.0011	4	BP
GO:0045184	establishment of protein localization	0.00111	33	BP
GO:0008380	RNA splicing	0.00114	16	BP
GO:0006357	regulation of transcription by RNA polymerase II	0.00129	25	BP
GO:0000123	histone acetyltransferase complex	0.00142	6	CC
GO:0051649	establishment of localization in cell	0.00148	36	BP
GO:0005794	Golgi apparatus	0.00154	25	CC
GO:0034605	cellular response to heat	0.00156	16	BP
GO:0006040	amino sugar metabolic process	0.00172	8	BP
GO:1905368	peptidase complex	0.00172	11	CC
GO:0006366	transcription by RNA polymerase II	0.00182	26	BP
GO:0008104	protein localization	0.00203	34	BP
GO:0043231	intracellular membrane-bounded organelle	0.00209	173	CC
GO:0009408	response to heat	0.0021	16	BP
GO:0009266	response to temperature stimulus	0.0021	16	BP
GO:0005654	nucleoplasm	0.00213	18	CC
GO:0031929	TOR signaling	0.0022	5	BP
GO:0048278	vesicle docking	0.00252	6	BP
GO:0009966	regulation of signal transduction	0.00252	6	BP
GO:0010646	regulation of cell communication	0.00252	6	BP
GO:0023051	regulation of signaling	0.00252	6	BP
GO:0071702	organic substance transport	0.00263	38	BP
GO:0038202	TORC1 signaling	0.00266	3	BP
GO:0071230	cellular response to amino acid stimulus	0.00266	3	BP
GO:0043200	response to amino acid	0.00266	3	BP
GO:0072583	clathrin-dependent endocytosis	0.00266	3	BP
GO:0070727	cellular macromolecule localization	0.00273	31	BP
GO:0043227	membrane-bounded organelle	0.00275	180	CC
tps04141	Protein processing in endoplasmic reticulum	0.00285178	12	KEGG
GO:0140110	transcription regulator activity	0.0029	24	MF
GO:0005515	protein binding	0.00293	53	MF
GO:0009226	nucleotide-sugar biosynthetic process	0.00296	4	BP
GO:0033036	macromolecule localization	0.00327	35	BP
GO:0048522	positive regulation of cellular process	0.00347	26	BP
GO:0098590	plasma membrane region	0.00358	4	CC
GO:0030674	protein-macromolecule adaptor activity	0.00359	7	MF
GO:0034613	cellular protein localization	0.00377	30	BP
GO:0032991	protein-containing complex	0.00385	113	CC
GO:0051252	regulation of RNA metabolic process	0.00402	34	BP
GO:0016071	mRNA metabolic process	0.00403	22	BP
GO:0048518	positive regulation of biological process	0.00417	26	BP
GO:0071310	cellular response to organic substance	0.0042	8	BP
GO:0006886	intracellular protein transport	0.00427	27	BP
GO:0008324	cation transmembrane transporter activity	0.00447	20	MF
GO:0022406	membrane docking	0.00504	6	BP
GO:0140056	organelle localization by membrane tethering	0.00504	6	BP
GO:0043967	histone H4 acetylation	0.00506	3	BP
GO:0051568	histone H3-K4 methylation	0.00506	3	BP
GO:0098797	plasma membrane protein complex	0.00508	5	CC
GO:0006890	retrograde vesicle-mediated transport, Golgi to endoplasmic reticulum	0.00533	5	BP
GO:0016570	histone modification	0.00572	10	BP
GO:0016569	covalent chromatin modification	0.00572	10	BP
GO:0000124	SAGA complex	0.00586	3	CC
GO:0070461	SAGA-type complex	0.00586	3	CC
GO:0071705	nitrogen compound transport	0.00643	35	BP
GO:0036003	positive regulation of transcription from RNA polymerase II promoter in response to stress	0.00661	14	BP
GO:0061408	positive regulation of transcription from RNA polymerase II promoter in response to heat stress	0.00661	14	BP
GO:0034976	response to endoplasmic reticulum stress	0.00665	8	BP
GO:0006355	regulation of transcription, DNA-templated	0.00666	32	BP
GO:2001141	regulation of RNA biosynthetic process	0.00666	32	BP
GO:1903506	regulation of nucleic acid-templated transcription	0.00666	32	BP
GO:0015078	proton transmembrane transporter activity	0.00678	11	MF
GO:0042887	amide transmembrane transporter activity	0.00683	5	MF
GO:0022890	inorganic cation transmembrane transporter activity	0.00684	18	MF
GO:0043632	modification-dependent macromolecule catabolic process	0.00695	21	BP
GO:0006511	ubiquitin-dependent protein catabolic process	0.00709	20	BP
GO:0005634	nucleus	0.00717	107	CC
GO:0043618	regulation of transcription from RNA polymerase II promoter in response to stress	0.00722	14	BP
GO:0043620	regulation of DNA-templated transcription in response to stress	0.00722	14	BP
GO:0060090	molecular adaptor activity	0.00729	7	MF
GO:0019219	regulation of nucleobase-containing compound metabolic process	0.00748	34	BP
tps03040	Spliceosome	0.00750317	13	KEGG
GO:0019829	ATPase-coupled cation transmembrane transporter activity	0.00752	6	MF
GO:0042625	ATPase-coupled ion transmembrane transporter activity	0.00752	6	MF
GO:0018205	peptidyl-lysine modification	0.00833	11	BP
GO:0004674	protein serine/threonine kinase activity	0.00846	17	MF
GO:0012505	endomembrane system	0.0085	49	CC
GO:0018208	peptidyl-proline modification	0.00859	9	BP
GO:0019941	modification-dependent protein catabolic process	0.00861	20	BP
GO:0000978	RNA polymerase II cis-regulatory region sequence-specific DNA binding	0.00863	14	MF
GO:0003700	DNA-binding transcription factor activity	0.00893	19	MF
GO:0006508	proteolysis	0.00911	29	BP
GO:0051171	regulation of nitrogen compound metabolic process	0.00916	44	BP
GO:0008287	protein serine/threonine phosphatase complex	0.00972	3	CC
GO:1903293	phosphatase complex	0.00972	3	CC
GO:0036503	ERAD pathway	0.00996	7	BP
GO:0008483	transaminase activity	0.00996	7	MF
GO:0016769	transferase activity, transferring nitrogenous groups	0.00996	7	MF

## Sheet: Module 17
Enrichemnt of Genes in Module 17
Enriched GO/KEGG term	GO/KEGG term description	Fisher's test p-value	Number of genes in the module belonging to the enriched term	Enrichemnt type
GO:0000422	autophagy of mitochondrion	3.5e-07	6	BP
GO:0061726	mitochondrion disassembly	3.5e-07	6	BP
tps00280	Valine, leucine and isoleucine degradation	9.12554e-07	8	KEGG
GO:0044248	cellular catabolic process	1.2e-06	28	BP
GO:0006914	autophagy	2.1e-06	8	BP
GO:0061919	process utilizing autophagic mechanism	2.1e-06	8	BP
GO:1903008	organelle disassembly	7.4e-06	6	BP
GO:0009056	catabolic process	1.7e-05	30	BP
GO:0000407	phagophore assembly site	1.8e-05	5	CC
GO:1901981	phosphatidylinositol phosphate binding	3.4e-05	4	MF
GO:0016236	macroautophagy	4.1e-05	6	BP
GO:0008289	lipid binding	4.8e-05	7	MF
GO:0000045	autophagosome assembly	5.5e-05	5	BP
GO:1905037	autophagosome organization	5.5e-05	5	BP
GO:0044804	autophagy of nucleus	7.9e-05	4	BP
GO:0033293	monocarboxylic acid binding	0.00013	3	MF
GO:0035091	phosphatidylinositol binding	0.00013	5	MF
GO:1901681	sulfur compound binding	0.00018	4	MF
tps00640	Propanoate metabolism	0.000210422	5	KEGG
GO:1902936	phosphatidylinositol bisphosphate binding	0.00025	3	MF
GO:0007005	mitochondrion organization	0.00032	8	BP
GO:0007033	vacuole organization	0.00033	5	BP
GO:0016054	organic acid catabolic process	0.00041	7	BP
GO:0016885	ligase activity, forming carbon-carbon bonds	0.00042	3	MF
GO:0022411	cellular component disassembly	0.00046	6	BP
GO:0005773	vacuole	0.00047	7	CC
GO:0005543	phospholipid binding	0.00096	5	MF
GO:0008234	cysteine-type peptidase activity	0.00163	5	MF
tps04145	Phagosome	0.00200003	5	KEGG
GO:0044242	cellular lipid catabolic process	0.00237	4	BP
GO:1901565	organonitrogen compound catabolic process	0.00258	16	BP
GO:0007265	Ras protein signal transduction	0.00275	4	BP
GO:0030258	lipid modification	0.00275	4	BP
GO:0006635	fatty acid beta-oxidation	0.00293	3	BP
GO:0004180	carboxypeptidase activity	0.00312	3	MF
GO:0004197	cysteine-type endopeptidase activity	0.00345	4	MF
GO:0019395	fatty acid oxidation	0.00366	3	BP
GO:0034440	lipid oxidation	0.00366	3	BP
GO:0008233	peptidase activity	0.00401	15	MF
GO:0016579	protein deubiquitination	0.00415	4	BP
GO:0009062	fatty acid catabolic process	0.0045	3	BP
GO:0007264	small GTPase mediated signal transduction	0.0047	4	BP
GO:0016021	integral component of membrane	0.00484	70	CC
GO:0031224	intrinsic component of membrane	0.00491	70	CC
GO:0030242	autophagy of peroxisome	0.00509	2	BP
GO:0004185	serine-type carboxypeptidase activity	0.00531	2	MF
GO:0070646	protein modification by small protein removal	0.00595	4	BP
GO:0034045	phagophore assembly site membrane	0.00627	2	CC
GO:0030163	protein catabolic process	0.00756	12	BP
GO:0003995	acyl-CoA dehydrogenase activity	0.00784	2	MF
GO:1901575	organic substance catabolic process	0.00796	21	BP
tps00310	Lysine degradation	0.00802469	3	KEGG
GO:0016020	membrane	0.0084	78	CC
GO:0046395	carboxylic acid catabolic process	0.00843	5	BP
GO:0019898	extrinsic component of membrane	0.00867	4	CC
GO:0008238	exopeptidase activity	0.00889	4	MF
GO:0072329	monocarboxylic acid catabolic process	0.00896	3	BP
GO:0046474	glycerophospholipid biosynthetic process	0.00908	4	BP
GO:0033180	proton-transporting V-type ATPase, V1 domain	0.00924	2	CC
GO:0045239	tricarboxylic acid cycle enzyme complex	0.00924	2	CC
GO:0044282	small molecule catabolic process	0.00989	7	BP
tps04136	Autophagy - other	0.0131251	3	KEGG

## Sheet: Module 21
Enrichemnt of Genes in Module 21
Enriched GO/KEGG term	GO/KEGG term description	Fisher's test p-value	Number of genes in the module belonging to the enriched term	Enrichemnt type
GO:0016877	ligase activity, forming carbon-sulfur bonds	0.00013	5	MF
GO:0044262	cellular carbohydrate metabolic process	0.00034	7	BP
GO:0044283	small molecule biosynthetic process	0.00037	17	BP
tps04146	Peroxisome	0.000820502	6	KEGG
GO:0006071	glycerol metabolic process	0.00112	3	BP
GO:0019400	alditol metabolic process	0.00112	3	BP
GO:0000413	protein peptidyl-prolyl isomerization	0.00137	4	BP
GO:0042558	pteridine-containing compound metabolic process	0.0017	4	BP
GO:0019752	carboxylic acid metabolic process	0.00206	20	BP
GO:0000041	transition metal ion transport	0.00208	4	BP
GO:0016052	carbohydrate catabolic process	0.00218	7	BP
GO:0043436	oxoacid metabolic process	0.0026	20	BP
GO:0006082	organic acid metabolic process	0.00269	20	BP
GO:0019751	polyol metabolic process	0.00275	5	BP
GO:0019205	nucleobase-containing compound kinase activity	0.00346	4	MF
GO:0072509	divalent inorganic cation transmembrane transporter activity	0.00346	4	MF
GO:0017144	drug metabolic process	0.0035	11	BP
GO:0048037	cofactor binding	0.00361	23	MF
GO:0006879	cellular iron ion homeostasis	0.00404	3	BP
GO:0000096	sulfur amino acid metabolic process	0.00419	4	BP
GO:0043094	cellular metabolic compound salvage	0.00514	3	BP
GO:0046915	transition metal ion transmembrane transporter activity	0.00558	4	MF
GO:0016646	oxidoreductase activity, acting on the CH-NH group of donors, NAD or NADP as acceptor	0.00571	3	MF
GO:0005975	carbohydrate metabolic process	0.00588	12	BP
GO:0055086	nucleobase-containing small molecule metabolic process	0.00616	13	BP
GO:0006066	alcohol metabolic process	0.00681	5	BP
GO:1901605	alpha-amino acid metabolic process	0.00745	10	BP
GO:0009117	nucleotide metabolic process	0.00884	11	BP
GO:1901615	organic hydroxy compound metabolic process	0.00892	6	BP
GO:0006790	sulfur compound metabolic process	0.0092	8	BP
GO:0055072	iron ion homeostasis	0.00946	3	BP
GO:0005737	cytoplasm	0.0096	70	CC

## Sheet: Module 23
Enrichemnt of Genes in Module 23
Enriched GO/KEGG term	GO/KEGG term description	Fisher's test p-value	Number of genes in the module belonging to the enriched term	Enrichemnt type
GO:0006508	proteolysis	0.00027	13	BP
GO:0051603	proteolysis involved in cellular protein catabolic process	0.00029	11	BP
GO:0016021	integral component of membrane	0.0003	64	CC
GO:0031224	intrinsic component of membrane	0.0003	64	CC
GO:0044257	cellular protein catabolic process	0.00032	11	BP
GO:0032509	endosome transport via multivesicular body sorting pathway	0.0004	3	BP
GO:0071985	multivesicular body sorting pathway	0.0004	3	BP
GO:0016020	membrane	0.00043	71	CC
GO:0045324	late endosome to vacuole transport	0.00072	3	BP
GO:0036452	ESCRT complex	0.00074	3	CC
GO:0030163	protein catabolic process	0.00088	11	BP
GO:0006511	ubiquitin-dependent protein catabolic process	0.00101	9	BP
GO:0019941	modification-dependent protein catabolic process	0.00115	9	BP
tps04144	Endocytosis	0.00123431	5	KEGG
GO:0044265	cellular macromolecule catabolic process	0.00128	12	BP
GO:0043632	modification-dependent macromolecule catabolic process	0.00159	9	BP
GO:0044248	cellular catabolic process	0.00172	16	BP
GO:1901575	organic substance catabolic process	0.00227	17	BP
GO:0006089	lactate metabolic process	0.00233	2	BP
GO:0043328	protein transport to vacuole involved in ubiquitin-dependent protein catabolic process via the multivesicular body sorting pathway	0.00233	2	BP
GO:0004551	nucleotide diphosphatase activity	0.0031	2	MF
GO:0032511	late endosome to vacuole transport via multivesicular body sorting pathway	0.00346	2	BP
GO:0043162	ubiquitin-dependent protein catabolic process via the multivesicular body sorting pathway	0.00346	2	BP
GO:1901565	organonitrogen compound catabolic process	0.00352	12	BP
GO:0009057	macromolecule catabolic process	0.00442	12	BP
GO:0032535	regulation of cellular component size	0.0048	2	BP
GO:0090066	regulation of anatomical structure size	0.0048	2	BP
GO:0061630	ubiquitin protein ligase activity	0.0072	4	MF
GO:0061659	ubiquitin-like protein ligase activity	0.0072	4	MF
GO:0005509	calcium ion binding	0.0074	6	MF
GO:0009056	catabolic process	0.00836	17	BP
GO:0004175	endopeptidase activity	0.0096	9	MF

## Sheet: Module 33
Enrichemnt of Genes in Module 33
Enriched GO/KEGG term	GO/KEGG term description	Fisher's test p-value	Number of genes in the module belonging to the enriched term	Enrichemnt type
GO:0019684	photosynthesis, light reaction	1e-30	29	BP
GO:0009768	photosynthesis, light harvesting in photosystem I	1e-30	26	BP
GO:0018298	protein-chromophore linkage	1e-30	26	BP
GO:0009765	photosynthesis, light harvesting	1e-30	26	BP
GO:0015979	photosynthesis	1e-30	29	BP
GO:0009416	response to light stimulus	1e-30	26	BP
GO:0009314	response to radiation	1e-30	26	BP
GO:0006091	generation of precursor metabolites and energy	1e-30	30	BP
GO:0034357	photosynthetic membrane	1e-30	29	CC
GO:0009579	thylakoid	1e-30	29	CC
GO:0042651	thylakoid membrane	1e-30	28	CC
GO:0009535	chloroplast thylakoid membrane	1e-30	26	CC
GO:0055035	plastid thylakoid membrane	1e-30	26	CC
GO:0009534	chloroplast thylakoid	1e-30	26	CC
GO:0031976	plastid thylakoid	1e-30	26	CC
GO:0009507	chloroplast	1e-30	27	CC
GO:0009536	plastid	1e-30	27	CC
GO:0016168	chlorophyll binding	1e-30	26	MF
GO:0046906	tetrapyrrole binding	1e-30	27	MF
GO:0009628	response to abiotic stimulus	7.8e-29	26	BP
GO:0031984	organelle subcompartment	1.8e-22	26	CC
GO:0006464	cellular protein modification process	4.5e-15	26	BP
GO:0036211	protein modification process	4.5e-15	26	BP
GO:0050896	response to stimulus	5.2e-15	27	BP
GO:0043412	macromolecule modification	5.5e-13	26	BP												tps00195	Photosynthesis	3.11301e-06	5	KEGG
GO:0016020	membrane	6.8e-12	43	CC
GO:0016021	integral component of membrane	4.5e-11	40	CC
GO:0031224	intrinsic component of membrane	4.6e-11	40	CC
GO:0044267	cellular protein metabolic process	1.7e-10	27	BP
GO:0019538	protein metabolic process	7.8e-10	27	BP
GO:0097159	organic cyclic compound binding	8.9e-09	31	MF
GO:1901363	heterocyclic compound binding	8.9e-09	31	MF
GO:0044260	cellular macromolecule metabolic process	2.7e-06	28	BP
tps00195	Photosynthesis	3.11301e-06	5	KEGG
GO:1901564	organonitrogen compound metabolic process	3.8e-06	27	BP
GO:0005488	binding	9.8e-06	33	MF
GO:0043170	macromolecule metabolic process	8.7e-05	29	BP
GO:0005737	cytoplasm	0.00028	31	CC
GO:0009523	photosystem II	0.0004	3	CC
GO:0043231	intracellular membrane-bounded organelle	0.00051	30	CC
GO:1990204	oxidoreductase complex	0.0006	4	CC
GO:0042549	photosystem II stabilization	0.0007	2	BP
GO:0043227	membrane-bounded organelle	0.00078	30	CC
GO:0044237	cellular metabolic process	0.00083	33	BP
GO:0009521	photosystem	0.00113	3	CC
GO:0042548	regulation of photosynthesis, light reaction	0.00192	2	BP
GO:0008152	metabolic process	0.0024	34	BP
GO:0010109	regulation of photosynthesis	0.00245	2	BP
GO:0009654	photosystem II oxygen evolving complex	0.00261	2	CC
GO:0043229	intracellular organelle	0.00432	30	CC
GO:0005747	mitochondrial respiratory chain complex I	0.00471	2	CC
GO:0030964	NADH dehydrogenase complex	0.00471	2	CC
GO:0045271	respiratory chain complex I	0.00471	2	CC
GO:0043467	regulation of generation of precursor metabolites and energy	0.00519	2	BP
GO:0043226	organelle	0.00595	30	CC
GO:0006807	nitrogen compound metabolic process	0.00649	29	BP
GO:0051537	2 iron, 2 sulfur cluster binding	0.013	2	MF
GO:0003960	NADPH:quinone reductase activity	0.033	1	MF
GO:0016661	oxidoreductase activity, acting on other nitrogenous compounds as donors	0.033	1	MF
GO:0051536	iron-sulfur cluster binding	0.09	2	MF
GO:0051540	metal cluster binding	0.09	2	MF

[truncated: 6 more sheets: Module 34, Module 35, DE 24h, DE 72h, DE 120h, Oxidative stress comparison]
