# Supplementary material for: Flavobacterial exudates disrupt cell cycle progression and metabolism of the diatom Thalassiosira pseudonana
Source: ISME J. 2022 Sep 14;16(12):2741–51. doi: 10.1038/s41396-022-01313-9 (PMC9666458; doi:10.1038/s41396-022-01313-9)
Supplement: Supplementary file 3 — Supplementary Table 2 [file 41396_2022_1313_MOESM3_ESM.xlsx]

## Sheet: Table S1
Supplementary Table 2
Gene significance and module membership for genes in all WGCNA modules. Gene significance (GS), p-value for gene significance (p.GS), module membership (MM) and p-value for module membership (p.MM) for each gene in relation to each measured experimental trait and module.
Gene_ID	ModuleLabel	ModuleColor	GS.Treatment	p.GS.Treatment	GS.Percent_large_cells	p.GS.Percent_large_cells	GS.Cell_diameterMax_Avg	p.GS.Cell_diameterMax_Avg	GS.Cell_diameterMin_Avg	p.GS.Cell_diameterMin_Avg	GS.RFU	p.GS.RFU	GS.Cell_count	p.GS.Cell_count	GS.Photo_efficiency	p.GS.Photo_efficiency	MM.ME0	p.MM.ME0	MM.ME5	p.MM.ME5	MM.ME6	p.MM.ME6	MM.ME11	p.MM.ME11	MM.ME1	p.MM.ME1	MM.ME21	p.MM.ME21	MM.ME35	p.MM.ME35	MM.ME7	p.MM.ME7	MM.ME9	p.MM.ME9	MM.ME23	p.MM.ME23	MM.ME33	p.MM.ME33	MM.ME17	p.MM.ME17	MM.ME34	p.MM.ME34
THAPSDRAFT_36476	0	grey	-0.248646	0.353092	-0.396477	0.128416	0.0582801	0.830242	0.130184	0.630837	0.108043	0.69042	0.0870331	0.748588	-0.322346	0.223367	0.88582	4.99e-06	0.180189	0.504267	0.0620389	0.819456	-0.0208058	0.939037	0.0461205	0.86532	-0.0263351	0.922876	0.0921496	0.734292	-0.0780968	0.77374	-0.173381	0.520769	0.166861	0.536802	-0.20404	0.44846	-0.155429	0.565429	0.00846955	0.975166
THAPSDRAFT_5487	0	grey	-0.0499415	0.854269	0.0403846	0.881953	-0.283052	0.288106	-0.271667	0.30876	-0.16508	0.541219	-0.121059	0.655161	0.0567529	0.834632	-0.88582	4.99e-06	-0.0309933	0.909283	-0.0704795	0.795349	-0.100758	0.710423	-0.176709	0.512673	-0.127523	0.637895	0.0726871	0.789071	0.0304962	0.910732	-0.0699185	0.796946	0.141476	0.601224	0.277341	0.298361	0.0533872	0.844325	0.110153	0.684663
THAPSDRAFT_25868	1	turquoise	0.821298	9.59e-05	0.745274	0.000921807	0.932387	1.45e-07	0.745839	0.000909079	0.048596	0.858157	-0.0553463	0.83868	0.24871	0.352966	0.166456	0.537805	-0.495431	0.0510087	-0.624308	0.00973718	-0.100366	0.711505	0.771356	0.000466792	0.823217	8.94e-05	0.295525	0.266455	0.33037	0.211393	0.826866	7.81e-05	-0.365092	0.164389	-0.441644	0.0867801	-0.298435	0.26155	-0.422188	0.103316
THAPSDRAFT_262540	1	turquoise	0.800802	0.000193508	0.744945	0.000929268	0.862934	1.68e-05	0.642413	0.00728439	0.111459	0.681106	0.0110792	0.967517	0.266232	0.318918	0.148794	0.582336	-0.421462	0.103973	-0.610378	0.0120345	-0.0385582	0.887259	0.823442	8.87e-05	0.76259	0.000592225	0.264694	0.321827	0.285592	0.283615	0.841604	4.37e-05	-0.399223	0.125552	-0.552227	0.0265497	-0.313114	0.237664	-0.461556	0.0719134
THAPSDRAFT_24746	1	turquoise	0.800793	0.000193564	0.78643	0.000302436	0.837815	5.1e-05	0.57952	0.0186354	0.123762	0.64792	0.0205729	0.939719	0.240344	0.369912	-0.0446315	0.869633	-0.393915	0.131129	-0.716052	0.00180927	-0.106599	0.694371	0.781727	0.000347522	0.830083	6.91e-05	0.324309	0.220398	0.264244	0.32268	0.82889	7.23e-05	-0.331367	0.209936	-0.414181	0.110726	-0.394785	0.130203	-0.51733	0.040145
THAPS_23526	1	turquoise	0.800775	0.000193676	0.73886	0.00107668	0.889305	4.06e-06	0.669318	0.00457168	0.134631	0.619109	0.0311704	0.908766	0.275228	0.302208	0.158996	0.556428	-0.416031	0.108982	-0.624053	0.00977578	-0.0449235	0.868787	0.815337	0.000118658	0.801268	0.00019061	0.26315	0.324762	0.282135	0.289738	0.838796	4.9e-05	-0.408345	0.116357	-0.497352	0.0499769	-0.327011	0.216354	-0.486142	0.0562231
THAPSDRAFT_21813	1	turquoise	0.785069	0.000314957	0.78352	0.000329717	0.748416	0.00085288	0.474776	0.0631259	0.256205	0.33816	0.176123	0.514094	0.476339	0.0621418	-0.0826897	0.760785	-0.317771	0.230381	-0.474481	0.0633132	0.184894	0.493008	0.864884	1.53e-05	0.625832	0.00950848	0.0340417	0.9004	0.125822	0.642421	0.820267	9.96e-05	-0.591452	0.0158145	-0.594068	0.0152431	-0.252296	0.345837	-0.584646	0.0173793
THAPS_23621	1	turquoise	0.779313	0.000372742	0.766449	0.000533984	0.744319	0.000943619	0.467626	0.0677751	0.276696	0.299532	0.19672	0.465248	0.451005	0.0795398	-0.0457251	0.866465	-0.278113	0.296961	-0.521074	0.0384778	0.161788	0.549425	0.880858	6.63e-06	0.643021	0.0072115	0.0843043	0.756245	0.144821	0.592562	0.842995	4.12e-05	-0.569861	0.0211922	-0.628059	0.00918199	-0.288458	0.278597	-0.598901	0.01423
THAPSDRAFT_25729	1	turquoise	0.774984	0.000421741	0.723973	0.00151932	0.800885	0.000192988	0.572433	0.0204863	0.119456	0.659469	0.018909	0.944587	0.233456	0.384196	0.0843877	0.756011	-0.344539	0.191276	-0.722031	0.00158663	-0.101434	0.708559	0.809316	0.000146023	0.801539	0.000188946	0.401531	0.123181	0.307563	0.246529	0.862718	1.7e-05	-0.285088	0.284503	-0.502693	0.0471898	-0.406399	0.118278	-0.495833	0.0507919
THAPSDRAFT_40554	1	turquoise	0.770967	0.000471857	0.760415	0.000627296	0.83771	5.12e-05	0.58373	0.0175988	0.102752	0.70493	-0.0131475	0.961457	0.202556	0.45184	0.0182741	0.946445	-0.425457	0.100393	-0.685364	0.00338702	-0.110471	0.683796	0.788467	0.000284471	0.807671	0.000154347	0.300416	0.258244	0.24607	0.358265	0.788785	0.000281742	-0.323035	0.222322	-0.418861	0.106351	-0.39018	0.135154	-0.484933	0.0569292
THAPSDRAFT_42194	1	turquoise	0.76549	0.000547999	0.738219	0.00109328	0.808378	0.000150724	0.539866	0.0308838	0.209208	0.436795	0.112912	0.677155	0.277297	0.29844	0.0164994	0.95164	-0.320434	0.226281	-0.66901	0.00459729	-0.00218763	0.993585	0.859585	1.97e-05	0.782737	0.000337397	0.26706	0.317358	0.190339	0.48013	0.826027	8.06e-05	-0.396131	0.128781	-0.501728	0.0476848	-0.416829	0.108235	-0.591992	0.0156951
THAPSDRAFT_25795	1	turquoise	0.764355	0.000564967	0.686475	0.00331518	0.908571	1.12e-06	0.758694	0.00065625	-0.0363528	0.893672	-0.147036	0.586852	0.128605	0.635023	0.243023	0.364438	-0.527641	0.0356796	-0.60866	0.012345	-0.174538	0.517948	0.712482	0.00195387	0.810738	0.000139132	0.34086	0.196374	0.359808	0.171044	0.763212	0.000582496	-0.27129	0.309459	-0.373587	0.154053	-0.293141	0.270515	-0.321828	0.224154
THAPSDRAFT_32229	1	turquoise	0.76237	0.000595696	0.708102	0.002144	0.881472	6.41e-06	0.655631	0.00582604	0.0846071	0.755394	-0.0270252	0.920861	0.14532	0.591274	0.0978956	0.718334	-0.414583	0.110346	-0.757106	0.00068392	-0.202192	0.452671	0.744913	0.000929995	0.864971	1.52e-05	0.415035	0.109919	0.314391	0.235652	0.795619	0.000228219	-0.22776	0.396231	-0.395735	0.129198	-0.4238	0.101867	-0.457429	0.0748303
THAPSDRAFT_20930	1	turquoise	0.760524	0.000625502	0.70219	0.0024241	0.85732	2.19e-05	0.620274	0.0103634	0.236341	0.378177	0.152025	0.574078	0.355491	0.176613	0.180446	0.503649	-0.340495	0.196886	-0.482051	0.0586402	0.109211	0.687231	0.834945	5.72e-05	0.700849	0.00249158	0.0908367	0.737953	0.161083	0.55119	0.781391	0.00035095	-0.522945	0.037664	-0.575492	0.0196707	-0.274602	0.303355	-0.545414	0.0288765
THAPSDRAFT_268965	1	turquoise	0.760396	0.000627608	0.717502	0.00175309	0.857361	2.19e-05	0.607035	0.0126445	0.182187	0.499473	0.0819212	0.762949	0.232806	0.385559	0.0315158	0.90776	-0.348679	0.185643	-0.680929	0.00368626	-0.042333	0.876297	0.837617	5.14e-05	0.821032	9.68e-05	0.286102	0.282717	0.196721	0.465247	0.795734	0.000227399	-0.357917	0.173469	-0.438942	0.0889551	-0.435929	0.0914258	-0.575301	0.0197209
THAPSDRAFT_269764	1	turquoise	0.760108	0.000632382	0.700792	0.00249448	0.847803	3.36e-05	0.616599	0.0109611	0.22317	0.406074	0.141134	0.602113	0.362817	0.167232	0.143655	0.595575	-0.352391	0.180686	-0.465868	0.0689555	0.137551	0.611454	0.868884	1.25e-05	0.674456	0.00416096	0.0715998	0.792162	0.145398	0.591071	0.780426	0.000360928	-0.543905	0.0294125	-0.600001	0.0140069	-0.274204	0.304083	-0.548219	0.0279005
THAPSDRAFT_21462	1	turquoise	0.754116	0.000738626	0.727811	0.00139311	0.839762	4.71e-05	0.586936	0.0168398	0.199364	0.459148	0.0969948	0.720829	0.299468	0.259823	0.12186	0.653013	-0.361973	0.168296	-0.549142	0.0275848	0.0523595	0.847288	0.852551	2.73e-05	0.736183	0.00114733	0.151716	0.574865	0.159422	0.555356	0.778325	0.000383491	-0.454872	0.0766806	-0.5116	0.0428014	-0.340384	0.197041	-0.542667	0.0298574
THAPSDRAFT_25034	1	turquoise	0.752228	0.00077498	0.704383	0.00231692	0.856435	2.29e-05	0.627208	0.00930576	0.128035	0.636535	0.0153274	0.955072	0.183509	0.49631	0.052715	0.846263	-0.389984	0.135367	-0.702827	0.00239258	-0.10675	0.693956	0.803305	0.00017838	0.841229	4.43e-05	0.333852	0.206329	0.261236	0.328423	0.797649	0.000214055	-0.318911	0.228621	-0.394606	0.130393	-0.423402	0.102224	-0.507675	0.044696
THAPSDRAFT_263422	1	turquoise	0.75205	0.000778479	0.753915	0.00074242	0.729644	0.00133594	0.440381	0.0877918	0.325416	0.218736	0.234695	0.381605	0.486828	0.055825	0.00694045	0.979648	-0.261459	0.327996	-0.46299	0.07092	0.208924	0.437433	0.86196	1.76e-05	0.613947	0.0114091	0.00445638	0.986932	0.0870891	0.748431	0.799669	0.000200694	-0.610416	0.0120277	-0.603732	0.0132706	-0.271795	0.308523	-0.621032	0.0102433
THAPS_797	1	turquoise	0.750596	0.00080758	0.729242	0.00134831	0.842226	4.25e-05	0.606124	0.0128147	0.117817	0.663883	0.0152762	0.955222	0.213262	0.427756	-0.0949135	0.726603	-0.41563	0.109358	-0.674299	0.00417302	-0.0810778	0.765325	0.770464	0.000478455	0.802486	0.000183217	0.262819	0.325395	0.204001	0.448549	0.748128	0.00085901	-0.34671	0.188309	-0.32966	0.212436	-0.407186	0.117499	-0.523763	0.0373126
THAPSDRAFT_9049	1	turquoise	0.748317	0.000854973	0.724712	0.0014943	0.822516	9.17e-05	0.560596	0.0238912	0.24726	0.355871	0.151604	0.575151	0.359745	0.171124	0.0740632	0.785164	-0.326251	0.217487	-0.52026	0.0388355	0.116183	0.668295	0.869787	1.2e-05	0.712748	0.00194279	0.0930628	0.731749	0.125556	0.643131	0.780022	0.000365185	-0.518164	0.039769	-0.523387	0.037474	-0.328526	0.214108	-0.58655	0.01693
THAPSDRAFT_35194	1	turquoise	0.744287	0.000944374	0.729459	0.00134164	0.748067	0.000860307	0.468613	0.0671184	0.269758	0.312306	0.179036	0.507045	0.373523	0.15413	-0.0413286	0.879212	-0.265925	0.319498	-0.602316	0.0135465	0.0973166	0.719937	0.88124	6.49e-06	0.712127	0.00196875	0.178164	0.509151	0.131705	0.626818	0.81687	0.000112421	-0.470652	0.0657778	-0.533223	0.0334245	-0.387234	0.138387	-0.632357	0.00857698
THAPSDRAFT_20866	1	turquoise	0.743712	0.000957714	0.667259	0.00474507	0.877009	8.2e-06	0.678505	0.00385861	0.064017	0.813792	-0.0423283	0.876311	0.122643	0.650914	0.118993	0.660713	-0.40913	0.115588	-0.735838	0.00115672	-0.18028	0.504048	0.757779	0.000672082	0.835981	5.49e-05	0.412985	0.111864	0.30664	0.248024	0.777978	0.000387319	-0.226823	0.39823	-0.416078	0.108938	-0.431936	0.0947747	-0.452091	0.0787292
THAPSDRAFT_8015	1	turquoise	0.738243	0.00109266	0.686802	0.00329429	0.855382	2.4e-05	0.627661	0.0092397	0.0896468	0.741275	-0.012641	0.962941	0.120586	0.656429	0.026754	0.921653	-0.376184	0.150985	-0.790221	0.000269712	-0.192462	0.475154	0.778939	0.000376779	0.886964	4.67e-06	0.456138	0.0757607	0.26854	0.31458	0.781724	0.000347552	-0.184445	0.494078	-0.342688	0.19383	-0.495121	0.0511768	-0.514873	0.0412685
THAPS_7322	1	turquoise	0.736121	0.00114903	0.712722	0.00194389	0.837429	5.18e-05	0.578951	0.0187789	0.194182	0.471141	0.0845031	0.755686	0.258104	0.334466	0.102928	0.704446	-0.354237	0.178253	-0.588091	0.0165728	0.0189278	0.944532	0.851748	2.83e-05	0.752814	0.000763536	0.19194	0.476376	0.146363	0.588584	0.75722	0.000681908	-0.398079	0.126741	-0.487	0.0557254	-0.391603	0.133611	-0.551406	0.0268224
THAPSDRAFT_24977	1	turquoise	0.735341	0.00117033	0.675147	0.00410804	0.83921	4.82e-05	0.615911	0.0110761	0.204562	0.447276	0.110964	0.682453	0.291681	0.273018	0.201333	0.454634	-0.344562	0.191245	-0.499705	0.0487346	0.0968009	0.721366	0.865453	1.49e-05	0.694263	0.00284549	0.12941	0.632887	0.168607	0.532488	0.777618	0.000391332	-0.48622	0.0561775	-0.577359	0.0191853	-0.315471	0.23396	-0.526928	0.0359755
THAPSDRAFT_36525	1	turquoise	0.730626	0.00130612	0.706884	0.00219946	0.817182	0.000111183	0.579561	0.0186249	0.217033	0.419435	0.132473	0.62479	0.361633	0.168725	0.0125721	0.963143	-0.371866	0.156112	-0.424988	0.100809	0.150037	0.579155	0.815774	0.00011685	0.642346	0.00729241	-0.0151334	0.95564	0.114458	0.672963	0.722819	0.00155902	-0.582601	0.0178721	-0.502237	0.0474233	-0.240797	0.368983	-0.526609	0.0361087
THAPSDRAFT_2790	1	turquoise	0.73007	0.00132292	0.688507	0.00318698	0.852544	2.73e-05	0.59879	0.0142527	0.160968	0.551478	0.0493284	0.85604	0.149394	0.580801	0.0446047	0.86971	-0.337094	0.201685	-0.756276	0.000698754	-0.133693	0.621576	0.810424	0.000140626	0.862353	1.73e-05	0.380502	0.145972	0.21674	0.420077	0.772779	0.00044868	-0.247938	0.35451	-0.393874	0.131172	-0.499966	0.0485982	-0.555803	0.0253874
THAPSDRAFT_31661	1	turquoise	0.726059	0.00144962	0.686132	0.00333725	0.81993	0.000100779	0.555835	0.0253773	0.193829	0.471962	0.0836558	0.758068	0.159725	0.554595	0.0971953	0.720273	-0.285851	0.283158	-0.762278	0.000597156	-0.118011	0.66336	0.820228	9.97e-05	0.840153	4.63e-05	0.389734	0.135639	0.228217	0.395259	0.801699	0.000187967	-0.260298	0.330226	-0.46379	0.0703694	-0.499528	0.0488271	-0.564903	0.0226054
THAPSDRAFT_1968	1	turquoise	0.723461	0.00153683	0.727362	0.00140742	0.80514	0.000167929	0.533373	0.0333653	0.166084	0.538725	0.0561241	0.836441	0.194732	0.469859	-0.0773675	0.775803	-0.340716	0.196575	-0.7201	0.00165595	-0.0882972	0.745049	0.800351	0.000196342	0.829882	6.96e-05	0.304903	0.25085	0.16748	0.535269	0.750458	0.000810389	-0.296417	0.264945	-0.325041	0.219297	-0.478125	0.0610305	-0.574184	0.0200164
THAPSDRAFT_24007	1	turquoise	0.718852	0.00170206	0.712587	0.00194951	0.646291	0.00682937	0.362816	0.167234	0.381312	0.145045	0.317085	0.231446	0.596397	0.0147482	-0.0356568	0.895698	-0.17638	0.513471	-0.348101	0.186423	0.351784	0.18149	0.9031	1.66e-06	0.48457	0.0571429	-0.0995709	0.713701	0.0385281	0.887347	0.799306	0.00020304	-0.699801	0.00254536	-0.736319	0.00114366	-0.201071	0.455232	-0.634981	0.00822346
THAPSDRAFT_22547	1	turquoise	0.716014	0.00181078	0.705839	0.00224791	0.74085	0.00102652	0.443133	0.0855983	0.358424	0.172816	0.265507	0.320287	0.418482	0.106701	0.0183214	0.946306	-0.216598	0.420389	-0.500439	0.0483515	0.205976	0.444072	0.906301	1.32e-06	0.636636	0.00800642	0.0328937	0.903744	0.0584415	0.829778	0.783328	0.000331591	-0.579589	0.0186178	-0.621205	0.0102161	-0.348915	0.185325	-0.659571	0.00543976
THAPSDRAFT_20928	1	turquoise	0.708858	0.00211017	0.666809	0.00478362	0.833671	6.01e-05	0.573013	0.0203298	0.238185	0.374358	0.134	0.620767	0.239384	0.371885	0.0467164	0.863595	-0.321611	0.224484	-0.619532	0.0104819	0.0388911	0.886292	0.883796	5.61e-06	0.75619	0.000700312	0.195636	0.46776	0.12258	0.651082	0.751704	0.000785329	-0.418047	0.107103	-0.493274	0.0521864	-0.44092	0.0873594	-0.605528	0.0129273
THAPSDRAFT_10559	1	turquoise	0.700894	0.00248931	0.646899	0.00676021	0.881698	6.33e-06	0.643734	0.00712675	0.160284	0.553192	0.0544999	0.841118	0.105467	0.697473	0.108906	0.688064	-0.348846	0.185418	-0.706628	0.00221122	-0.0935021	0.730526	0.832237	6.36e-05	0.854956	2.45e-05	0.332003	0.209009	0.170861	0.526939	0.729222	0.00134895	-0.272039	0.308072	-0.376354	0.150785	-0.507618	0.0447239	-0.568588	0.0215484
THAPSDRAFT_24042	1	turquoise	0.699057	0.00258411	0.710115	0.00205484	0.755149	0.00071933	0.478035	0.0610859	0.135055	0.617996	0.0316312	0.907423	0.132601	0.624453	-0.202719	0.451468	-0.32579	0.218177	-0.796573	0.000221471	-0.158951	0.55654	0.772306	0.000454631	0.836908	5.29e-05	0.402386	0.122309	0.176424	0.513363	0.734187	0.00120245	-0.189747	0.481522	-0.288958	0.277726	-0.534458	0.0329404	-0.568162	0.0216687
THAPSDRAFT_268358	1	turquoise	0.698326	0.00262266	0.69156	0.00300197	0.703123	0.00237803	0.452982	0.0780689	0.133995	0.620781	0.0183971	0.946085	0.286416	0.282166	-0.0756451	0.780679	-0.332289	0.208593	-0.690394	0.0030716	-0.0890699	0.742888	0.767086	0.000524831	0.731341	0.00128473	0.347167	0.187687	0.229164	0.393245	0.769407	0.000492587	-0.249376	0.351634	-0.412731	0.112107	-0.405746	0.118927	-0.49008	0.0539664
THAPSDRAFT_8707	1	turquoise	0.698251	0.00262665	0.653742	0.00601875	0.857932	2.13e-05	0.626114	0.00946664	0.190315	0.480187	0.0769433	0.777003	0.220808	0.411189	0.190631	0.479445	-0.348226	0.186254	-0.590925	0.0159316	-0.0423071	0.876372	0.758098	0.000666516	0.772717	0.000449451	0.212725	0.428946	0.18605	0.490262	0.714772	0.00186008	-0.354132	0.178391	-0.407088	0.117596	-0.374848	0.152558	-0.502944	0.0470616
THAPSDRAFT_9247	1	turquoise	0.697512	0.00266612	0.693574	0.00288472	0.775342	0.000417497	0.48918	0.0544761	0.296843	0.264227	0.194648	0.470054	0.359472	0.171474	-0.058666	0.829133	-0.281866	0.290218	-0.522637	0.037797	0.1243	0.646482	0.846147	3.61e-05	0.688075	0.00321389	0.0646652	0.811938	0.0479408	0.860052	0.710471	0.00203941	-0.486856	0.0558085	-0.466168	0.0687529	-0.374265	0.153249	-0.624781	0.00966569
THAPS_23393	1	turquoise	0.696542	0.00271872	0.675899	0.00405113	0.693697	0.00287769	0.404035	0.120641	0.41458	0.110349	0.332195	0.208729	0.515966	0.0407661	0.0733488	0.787192	-0.164433	0.542828	-0.388867	0.136588	0.312966	0.237897	0.904938	1.46e-06	0.530484	0.0345169	-0.0735325	0.78667	0.0263806	0.922743	0.774558	0.000426836	-0.668616	0.00463021	-0.723343	0.00154088	-0.268378	0.314883	-0.656826	0.00570662
THAPSDRAFT_270136	1	turquoise	0.695024	0.00280262	0.686865	0.00329028	0.724244	0.00151009	0.44605	0.0833161	0.178854	0.507484	0.0810559	0.765387	0.192213	0.475736	-0.171103	0.526346	-0.275215	0.302232	-0.783219	0.00033266	-0.109044	0.687685	0.803046	0.000179897	0.791653	0.000258147	0.397869	0.126959	0.17102	0.526551	0.760365	0.000628128	-0.217429	0.418565	-0.392424	0.132726	-0.526978	0.0359546	-0.595377	0.0149633
THAPSDRAFT_21888	1	turquoise	0.694218	0.00284798	0.672538	0.00431061	0.854733	2.47e-05	0.594711	0.0151053	0.218096	0.417103	0.111661	0.680556	0.222251	0.408061	0.0040192	0.988214	-0.362183	0.168031	-0.572431	0.0204869	0.0295221	0.913574	0.824047	8.67e-05	0.754107	0.00073879	0.124668	0.645499	0.0909972	0.737505	0.683577	0.00350514	-0.426462	0.0995063	-0.396222	0.128685	-0.408072	0.116625	-0.576602	0.0193811
THAPSDRAFT_34742	1	turquoise	0.693288	0.00290112	0.610914	0.011939	0.859954	1.94e-05	0.688598	0.00318136	0.0806599	0.766503	-0.0156865	0.95402	0.175195	0.516349	0.372768	0.155031	-0.382569	0.143614	-0.537319	0.0318396	-0.0667376	0.806016	0.744291	0.000944276	0.743442	0.000964043	0.263462	0.324169	0.257409	0.335815	0.718916	0.00169964	-0.307868	0.246038	-0.470561	0.065837	-0.30619	0.248754	-0.399171	0.125606
THAPS_263046	1	turquoise	0.692217	0.00296328	0.641399	0.00740723	0.782559	0.000339164	0.511109	0.0430353	0.334747	0.20504	0.243691	0.363079	0.301502	0.256442	0.255033	0.340452	-0.210023	0.43497	-0.515792	0.0408458	0.141895	0.600136	0.888819	4.18e-06	0.668238	0.00466199	0.108506	0.689156	0.103155	0.703821	0.773344	0.000441638	-0.512204	0.0425154	-0.667009	0.00476646	-0.365346	0.164072	-0.616161	0.0110342
THAPSDRAFT_10560	1	turquoise	0.691836	0.00298565	0.716745	0.00178224	0.712787	0.00194115	0.442431	0.0861539	0.146302	0.588741	0.0464761	0.86429	0.2404	0.369798	-0.30068	0.257805	-0.329592	0.212536	-0.712983	0.00193303	-0.0796453	0.769366	0.758032	0.000667666	0.76935	0.000493369	0.297146	0.263717	0.15069	0.577483	0.717955	0.00173583	-0.273446	0.305476	-0.268795	0.314104	-0.459743	0.0731849	-0.561166	0.0237179
THAPSDRAFT_20726	1	turquoise	0.690058	0.00309189	0.605413	0.0129491	0.931177	1.63e-07	0.731332	0.00128499	0.137599	0.611329	0.0435787	0.872684	0.0971767	0.720325	0.180342	0.503899	-0.402365	0.12233	-0.601159	0.0137751	-0.0589232	0.828394	0.80039	0.000196097	0.815435	0.000118253	0.235049	0.380867	0.171812	0.524608	0.68218	0.0035998	-0.340232	0.197253	-0.384051	0.141939	-0.418407	0.10677	-0.5108	0.0431827
THAPSDRAFT_bd1811	1	turquoise	0.68979	0.00310813	0.680462	0.00371901	0.626625	0.00939127	0.343771	0.192333	0.349214	0.184923	0.278231	0.296749	0.449993	0.0803014	0.12372	0.648033	-0.133041	0.623292	-0.446299	0.0831234	0.229841	0.391812	0.880056	6.94e-06	0.540812	0.0305342	0.0622323	0.818902	0.0927804	0.732535	0.808571	0.000149745	-0.551642	0.0267436	-0.737833	0.00110336	-0.279574	0.294325	-0.600846	0.0138375
THAPSDRAFT_bd1652	1	turquoise	0.689313	0.00313725	0.664949	0.00494584	0.70371	0.0023494	0.491271	0.0532976	0.0686246	0.800633	-0.0232133	0.931997	0.20026	0.457091	-0.0618858	0.819895	-0.342397	0.194234	-0.644794	0.00700229	-0.0702657	0.795957	0.780203	0.00036327	0.710006	0.0020596	0.35308	0.179775	0.218211	0.416851	0.745832	0.000909226	-0.228506	0.394643	-0.418489	0.106694	-0.404392	0.120283	-0.462981	0.0709262
THAPSDRAFT_22628	1	turquoise	0.686943	0.00328529	0.571805	0.020657	0.782839	0.000336394	0.636325	0.00804695	0.154402	0.568033	0.0943829	0.728077	0.299049	0.260523	0.443045	0.0856673	-0.322632	0.222932	-0.340248	0.197231	0.124807	0.64513	0.758442	0.000660582	0.555635	0.0254414	0.0882552	0.745166	0.238793	0.373103	0.742935	0.000976024	-0.499997	0.0485816	-0.697442	0.00266988	-0.140157	0.604655	-0.378703	0.148047
THAPSDRAFT_24729	1	turquoise	0.683715	0.00349593	0.656209	0.00576801	0.661434	0.00526438	0.398109	0.126709	0.247893	0.354601	0.164778	0.54197	0.363713	0.166108	0.0750854	0.782265	-0.188889	0.483544	-0.614826	0.0112591	0.0626691	0.817651	0.855298	2.41e-05	0.650436	0.00636837	0.284102	0.286244	0.166435	0.537856	0.811447	0.000135795	-0.339812	0.197843	-0.61809	0.0107155	-0.392468	0.132678	-0.576874	0.0193105
THAPSDRAFT_25279	1	turquoise	0.682885	0.00355177	0.60944	0.0122033	0.778383	0.000382848	0.598902	0.0142297	0.0625419	0.818015	-0.0181071	0.946934	0.155161	0.56611	-0.0277703	0.918686	-0.357208	0.174384	-0.664236	0.00500918	-0.0939834	0.729188	0.779393	0.000371884	0.741316	0.00101505	0.374411	0.153076	0.253749	0.342973	0.741732	0.0010049	-0.226596	0.398716	-0.416541	0.108504	-0.414871	0.110073	-0.451701	0.07902
THAPSDRAFT_39698	1	turquoise	0.682131	0.00360314	0.634734	0.00825621	0.846332	3.58e-05	0.587342	0.0167457	0.212012	0.430533	0.102715	0.705031	0.1303	0.630531	0.185914	0.490584	-0.294812	0.267665	-0.689346	0.00313529	-0.0732665	0.787426	0.838565	4.94e-05	0.820294	9.95e-05	0.307692	0.246321	0.159423	0.555355	0.732925	0.00123839	-0.296046	0.265573	-0.457429	0.0748305	-0.491412	0.0532188	-0.574229	0.0200043
THAPSDRAFT_7789	1	turquoise	0.682091	0.00360588	0.662826	0.00513638	0.819976	0.000100612	0.549036	0.0276209	0.19958	0.458652	0.08723	0.748037	0.0986427	0.716267	0.147159	0.586535	-0.285184	0.284333	-0.700288	0.00252028	-0.0949277	0.726563	0.799529	0.000201595	0.827882	7.51e-05	0.32337	0.221816	0.142552	0.598431	0.715033	0.00184962	-0.251591	0.347231	-0.398743	0.12605	-0.512672	0.042295	-0.575414	0.0196912
THAPSDRAFT_23096	1	turquoise	0.68209	0.00360599	0.670799	0.00445005	0.796449	0.00022234	0.57604	0.0195272	0.0559285	0.837005	-0.0578233	0.831555	0.114478	0.672909	-0.0184823	0.945836	-0.42175	0.103711	-0.634143	0.00833509	-0.121176	0.654848	0.733747	0.00121487	0.777711	0.000390293	0.298824	0.260899	0.187228	0.487469	0.670444	0.004479	-0.227138	0.397558	-0.289465	0.276847	-0.41739	0.107713	-0.448179	0.0816781
THAPSDRAFT_2352	1	turquoise	0.680125	0.00374277	0.686649	0.00330403	0.685308	0.00339064	0.371343	0.15674	0.353901	0.178694	0.261715	0.327505	0.409574	0.115155	-0.0933844	0.730854	-0.195599	0.467846	-0.563335	0.0230672	0.162225	0.548332	0.889569	3.99e-06	0.642605	0.00726135	0.109986	0.685116	0.0183571	0.946202	0.746853	0.000886622	-0.47095	0.0655835	-0.552622	0.0264194	-0.41831	0.10686	-0.692066	0.00297215
THAPS_264498	1	turquoise	0.679134	0.0038133	0.637535	0.00789053	0.726234	0.0014439	0.455228	0.0764209	0.278761	0.29579	0.172666	0.522518	0.288931	0.277773	0.148893	0.582083	-0.189468	0.48218	-0.668147	0.00466962	0.0167666	0.950857	0.86394	1.6e-05	0.720862	0.00162831	0.303703	0.252815	0.169932	0.529222	0.801529	0.00018901	-0.333092	0.207428	-0.589784	0.0161874	-0.457492	0.0747857	-0.600484	0.0139099
THAPSDRAFT_4535	1	turquoise	0.678207	0.00388025	0.588468	0.0164865	0.709046	0.00210179	0.496241	0.050572	0.301873	0.255829	0.242601	0.365298	0.373331	0.154358	0.178249	0.508946	-0.179015	0.507097	-0.480041	0.0598549	0.157152	0.561075	0.80758	0.000154823	0.590979	0.0159195	0.140944	0.602607	0.162971	0.546468	0.782803	0.000336747	-0.494056	0.0517574	-0.662682	0.00514945	-0.29041	0.27521	-0.565335	0.0224795
THAPSDRAFT_21558	1	turquoise	0.676694	0.0039916	0.635054	0.00821376	0.665271	0.0049175	0.45396	0.077348	0.139653	0.605968	0.0753321	0.781566	0.290307	0.275388	0.0102104	0.970063	-0.266785	0.317876	-0.55675	0.0250864	0.0418646	0.877656	0.785899	0.000307273	0.606323	0.0127774	0.278651	0.29599	0.183398	0.496575	0.755461	0.000713596	-0.29592	0.265786	-0.559774	0.0241429	-0.344092	0.191892	-0.489096	0.0545238
THAPSDRAFT_21801	1	turquoise	0.675364	0.0040916	0.639603	0.00762883	0.848774	3.22e-05	0.597977	0.0144195	0.234483	0.382048	0.12252	0.651244	0.190144	0.48059	0.204178	0.448148	-0.299515	0.259745	-0.585502	0.017176	-0.0124082	0.963623	0.790283	0.000269203	0.772774	0.000448741	0.183569	0.496167	0.149977	0.579308	0.706092	0.00223612	-0.380299	0.146205	-0.431958	0.0947563	-0.402517	0.122176	-0.537645	0.031716
THAPSDRAFT_21723	1	turquoise	0.674842	0.00413137	0.575218	0.0197426	0.766608	0.000531683	0.584241	0.0174761	0.181149	0.50196	0.0973873	0.719741	0.260372	0.330084	0.376236	0.150923	-0.279193	0.295012	-0.480201	0.0597578	0.0639246	0.814056	0.814351	0.000122822	0.637566	0.0078866	0.21159	0.431473	0.20851	0.438363	0.755348	0.000715664	-0.39538	0.129573	-0.644451	0.00704233	-0.294609	0.26801	-0.46506	0.069503
THAPSDRAFT_21173	1	turquoise	0.674492	0.00415815	0.597813	0.0144534	0.925833	2.72e-07	0.738645	0.00108223	0.0671572	0.804818	-0.0420149	0.87722	0.0271169	0.920593	0.232161	0.386916	-0.447444	0.0822412	-0.621481	0.0101727	-0.137178	0.612431	0.755499	0.0007129	0.83257	6.27e-05	0.298908	0.260758	0.199094	0.459769	0.65134	0.00627122	-0.244032	0.362386	-0.327252	0.215997	-0.430466	0.0960293	-0.448444	0.0814756
THAPSDRAFT_20563	1	turquoise	0.67383	0.00420934	0.638265	0.00779736	0.799549	0.000201466	0.518989	0.0393994	0.282294	0.289455	0.173355	0.520833	0.20184	0.453475	0.0665204	0.806636	-0.24269	0.365116	-0.689289	0.00313873	-0.000432683	0.998731	0.879061	7.33e-06	0.799441	0.000202165	0.273078	0.306154	0.0965771	0.721986	0.740201	0.00104267	-0.339179	0.198733	-0.448597	0.0813596	-0.527328	0.0358093	-0.659068	0.00548794
THAPSDRAFT_42412	1	turquoise	0.673582	0.00422862	0.628076	0.00917964	0.833261	6.11e-05	0.56429	0.0227854	0.257735	0.335182	0.146071	0.589337	0.159118	0.55612	0.204648	0.44708	-0.271526	0.309021	-0.672369	0.00432407	-0.0230617	0.932441	0.860283	1.91e-05	0.802006	0.000186103	0.278308	0.296609	0.118388	0.662343	0.731842	0.0012699	-0.325516	0.218586	-0.471522	0.0652115	-0.507794	0.0446375	-0.621105	0.0102319
THAPS_25396	1	turquoise	0.67005	0.00451122	0.642589	0.00726321	0.752522	0.000769227	0.455804	0.0760021	0.33409	0.205986	0.233704	0.383677	0.266135	0.319101	0.0152523	0.955292	-0.190554	0.479624	-0.669612	0.00454726	0.0515878	0.849515	0.880671	6.7e-06	0.751581	0.000787768	0.229777	0.391946	0.0849429	0.754451	0.758224	0.000664337	-0.394486	0.130521	-0.505206	0.0459194	-0.500548	0.0482949	-0.684085	0.00347123
THAPS_23534	1	turquoise	0.66678	0.00478618	0.641775	0.0073615	0.652024	0.00619854	0.37824	0.148584	0.384875	0.141013	0.325525	0.218573	0.492672	0.0525187	0.0171383	0.949769	-0.143758	0.595309	-0.357044	0.174597	0.345807	0.189539	0.922381	3.7e-07	0.492263	0.0527448	-0.0681035	0.802118	-0.00594366	0.982571	0.748312	0.000855077	-0.640276	0.0075452	-0.730272	0.0013168	-0.27271	0.306832	-0.657402	0.00564981
THAPSDRAFT_20627	1	turquoise	0.663575	0.00506851	0.64363	0.00713914	0.67848	0.00386048	0.381147	0.145233	0.393983	0.131056	0.309035	0.244159	0.437175	0.090398	0.011307	0.966849	-0.143386	0.59627	-0.476103	0.0622894	0.256567	0.337455	0.947619	2.52e-08	0.577617	0.0191191	0.0373181	0.890865	0.00321391	0.990575	0.75734	0.000679791	-0.54863	0.0277598	-0.682211	0.00359768	-0.379452	0.14718	-0.687328	0.00326086
THAPSDRAFT_12088	1	turquoise	0.662274	0.0051868	0.601358	0.0137355	0.815392	0.000118429	0.551742	0.0267105	0.264316	0.322545	0.156812	0.561931	0.157069	0.561283	0.202184	0.452688	-0.23723	0.376333	-0.688703	0.00317486	-0.0349423	0.897778	0.852167	2.77e-05	0.789732	0.000273764	0.305593	0.249725	0.149422	0.580729	0.744106	0.000948545	-0.312453	0.238709	-0.518556	0.0395931	-0.504554	0.0462464	-0.606965	0.0126575
THAPS_35713	1	turquoise	0.661914	0.00522	0.616016	0.0110584	0.691331	0.00301554	0.452723	0.0782605	0.214804	0.424342	0.129591	0.632408	0.208396	0.43862	0.179295	0.506422	-0.19704	0.464508	-0.670693	0.00445871	-0.0393885	0.884846	0.799941	0.000198947	0.712764	0.00194214	0.352723	0.180247	0.21693	0.41966	0.789779	0.000273368	-0.293504	0.269893	-0.542365	0.0299668	-0.428012	0.0981501	-0.539161	0.031146
THAPSDRAFT_262056	1	turquoise	0.66175	0.00523515	0.627588	0.0092504	0.708395	0.00213082	0.40258	0.122112	0.43587	0.0914745	0.348041	0.186504	0.41958	0.10569	0.0826915	0.76078	-0.123009	0.649933	-0.507318	0.0448711	0.244584	0.361269	0.949216	2.04e-08	0.612894	0.011591	0.0503134	0.853194	0.00126922	0.996278	0.762744	0.000589816	-0.558417	0.024563	-0.687855	0.0032277	-0.408788	0.115923	-0.72502	0.00148401
THAPSDRAFT_261017	1	turquoise	0.660936	0.00531084	0.650186	0.00639553	0.648045	0.0066312	0.343758	0.19235	0.439223	0.0887268	0.368407	0.160302	0.508609	0.0442396	0.0313614	0.90821	-0.119889	0.658302	-0.380498	0.145977	0.350577	0.183097	0.935966	9.98e-08	0.511948	0.0426366	-0.0772246	0.776207	-0.0408151	0.880703	0.746089	0.000903493	-0.651927	0.0062088	-0.723354	0.00154053	-0.305883	0.249253	-0.708069	0.00214547
THAPSDRAFT_11868	1	turquoise	0.660594	0.00534292	0.647508	0.0066914	0.778853	0.00037771	0.495092	0.0511927	0.317073	0.231464	0.210932	0.432939	0.335139	0.204477	0.0510339	0.851114	-0.259804	0.331179	-0.493577	0.0520197	0.149653	0.580137	0.863499	1.64e-05	0.670435	0.0044797	0.0442769	0.87066	-0.000816325	0.997606	0.669273	0.00457536	-0.478479	0.0608121	-0.487673	0.0553374	-0.398475	0.126328	-0.644623	0.00702228
THAPS_35544	1	turquoise	0.659944	0.0054043	0.644219	0.00706963	0.576906	0.0193022	0.334296	0.205689	0.312731	0.238269	0.248604	0.353178	0.514274	0.0415461	0.0190769	0.944095	-0.123271	0.649233	-0.395577	0.129364	0.267962	0.315663	0.857274	2.2e-05	0.503671	0.0466924	0.0440016	0.871458	0.0928232	0.732416	0.783585	0.000329091	-0.544893	0.0290605	-0.652575	0.00614045	-0.246575	0.357248	-0.574767	0.0198616
THAPSDRAFT_32577	1	turquoise	0.659266	0.00546892	0.628913	0.00905925	0.640076	0.00757001	0.360729	0.169871	0.45088	0.0796334	0.382572	0.14361	0.568808	0.0214866	0.097285	0.720025	-0.109615	0.686129	-0.309107	0.244043	0.407518	0.117171	0.935053	1.1e-07	0.458743	0.0738931	-0.129926	0.63152	-0.0323368	0.905367	0.752513	0.000769404	-0.705114	0.00228209	-0.772074	0.00045758	-0.247377	0.355636	-0.684395	0.00345067
THAPSDRAFT_263726	1	turquoise	0.658922	0.00550195	0.628122	0.00917296	0.789564	0.000275163	0.514035	0.0416571	0.215031	0.423841	0.101997	0.707009	0.0788928	0.771491	0.0603879	0.82419	-0.245694	0.359023	-0.793344	0.000245011	-0.130591	0.629761	0.829443	7.08e-05	0.857639	2.16e-05	0.413867	0.111024	0.154206	0.568529	0.733667	0.00121714	-0.198631	0.460837	-0.385377	0.140451	-0.591195	0.0158715	-0.616061	0.0110509
THAPS_35726	1	turquoise	0.658295	0.00556258	0.611344	0.0118626	0.685053	0.00340732	0.436174	0.0912227	0.383143	0.142963	0.326902	0.216516	0.512184	0.0425248	0.121618	0.65366	-0.165338	0.540577	-0.289471	0.276835	0.373936	0.153639	0.913594	7.65e-07	0.464556	0.0698459	-0.122171	0.652178	-0.00314513	0.990777	0.729068	0.00135369	-0.678504	0.00385875	-0.751466	0.00079006	-0.2182	0.416876	-0.623173	0.00991033
THAPSDRAFT_21235	1	turquoise	0.656277	0.00576125	0.646396	0.00681748	0.709915	0.00206356	0.405617	0.119056	0.389142	0.136287	0.308158	0.24557	0.400909	0.123816	-0.0506146	0.852324	-0.171137	0.526263	-0.482935	0.0581112	0.246439	0.357521	0.936408	9.52e-08	0.60421	0.0131785	0.0100136	0.97064	-0.0350789	0.89738	0.716118	0.00180667	-0.552437	0.0264806	-0.60604	0.0128305	-0.401142	0.123577	-0.710361	0.00204416
THAPSDRAFT_42621	1	turquoise	0.65603	0.00578591	0.614377	0.0113355	0.734473	0.00119442	0.446839	0.0827062	0.347521	0.187207	0.25626	0.338054	0.279937	0.293673	0.0783777	0.772946	-0.155358	0.565608	-0.6156	0.0111283	0.122339	0.651728	0.938884	7.26e-08	0.701803	0.00244344	0.209382	0.436405	0.0464215	0.864448	0.758435	0.000660693	-0.403393	0.121289	-0.595194	0.0150022	-0.502834	0.0471178	-0.699276	0.00257267
THAPS_38191	1	turquoise	0.653979	0.00599438	0.627908	0.00920384	0.677241	0.00395109	0.391422	0.133806	0.360408	0.17028	0.294053	0.268957	0.425646	0.100226	-0.0708571	0.794274	-0.175477	0.515664	-0.454803	0.0767308	0.258312	0.334063	0.923052	3.49e-07	0.548113	0.027937	0.024342	0.928699	-0.0154281	0.954777	0.719854	0.00166494	-0.532936	0.0335376	-0.668265	0.00465968	-0.360454	0.170221	-0.674088	0.00418935
THAPSDRAFT_263000	1	turquoise	0.651535	0.00625048	0.645595	0.00690938	0.665058	0.00493624	0.380638	0.145816	0.288692	0.278188	0.209514	0.43611	0.266646	0.318138	-0.0994831	0.713944	-0.158843	0.556813	-0.626527	0.00940568	0.0929493	0.732065	0.888906	4.16e-06	0.681823	0.00362432	0.228525	0.394603	0.0706843	0.794766	0.753812	0.000744392	-0.369337	0.159168	-0.517038	0.0402774	-0.480868	0.0593531	-0.654938	0.00589618
THAPSDRAFT_20827	1	turquoise	0.651461	0.00625834	0.608191	0.0124309	0.622027	0.0100875	0.404448	0.120226	0.172031	0.524071	0.0938503	0.729558	0.304	0.252328	0.0766353	0.777875	-0.228881	0.393846	-0.564302	0.0227818	0.0310574	0.909096	0.793484	0.000243951	0.591861	0.015724	0.278891	0.295557	0.223885	0.404532	0.778785	0.000378453	-0.331222	0.210147	-0.613371	0.0115083	-0.320276	0.226524	-0.464123	0.0701419
THAPSDRAFT_37442	1	turquoise	0.650777	0.00633157	0.530925	0.0343392	0.835924	5.5e-05	0.718152	0.00172834	0.0412824	0.879346	-0.0442579	0.870715	0.0810756	0.765331	0.442438	0.086148	-0.37124	0.156864	-0.507494	0.0447846	-0.106482	0.694692	0.676809	0.00398302	0.722396	0.00157378	0.305359	0.250107	0.297919	0.262416	0.681782	0.00362717	-0.254589	0.341321	-0.436711	0.0907798	-0.286216	0.282518	-0.326389	0.217282
THAPSDRAFT_24439	1	turquoise	0.650227	0.00639107	0.582755	0.0178346	0.860442	1.9e-05	0.631632	0.00867681	0.170458	0.52793	0.0470969	0.862494	0.0936997	0.729977	0.30087	0.25749	-0.327411	0.21576	-0.665601	0.00488852	-0.0972604	0.720093	0.816874	0.000112404	0.809115	0.000147019	0.32994	0.212024	0.162357	0.548001	0.688049	0.00321556	-0.235807	0.379287	-0.437118	0.0904447	-0.49625	0.050567	-0.529378	0.0349659
THAPSDRAFT_20983	1	turquoise	0.649806	0.00643687	0.616634	0.0109553	0.702739	0.00239689	0.455848	0.0759702	0.384725	0.141182	0.314082	0.236138	0.541278	0.0303631	0.0909927	0.737518	-0.217157	0.419161	-0.222222	0.408122	0.399264	0.125511	0.877835	7.84e-06	0.453442	0.0777289	-0.227205	0.397414	-0.0338634	0.900919	0.677293	0.00394725	-0.744159	0.00094732	-0.671255	0.00441312	-0.168224	0.533431	-0.606103	0.0128187
THAPSDRAFT_35103	1	turquoise	0.648066	0.00662891	0.632581	0.00854637	0.728538	0.00137021	0.433813	0.0931894	0.356196	0.175696	0.256584	0.337421	0.279769	0.293975	0.150113	0.578959	-0.146444	0.588376	-0.585085	0.0172749	0.0998273	0.712993	0.875421	8.93e-06	0.712284	0.00196217	0.168771	0.532081	0.0630858	0.816457	0.742542	0.000985365	-0.422072	0.10342	-0.534844	0.0327904	-0.454037	0.0772913	-0.659141	0.00548091
THAPSDRAFT_25708	1	turquoise	0.648064	0.00662906	0.602937	0.0134249	0.746032	0.000904762	0.454712	0.0767974	0.3861	0.139644	0.299729	0.259388	0.326491	0.217129	0.0372495	0.891064	-0.15112	0.576387	-0.552453	0.0264751	0.182741	0.498146	0.940688	5.91e-08	0.651912	0.00621039	0.111936	0.679809	0.00695508	0.979605	0.729886	0.00132854	-0.471307	0.0653511	-0.631269	0.00872717	-0.463939	0.0702678	-0.705442	0.00226659
THAPS_6876	1	turquoise	0.647188	0.00672751	0.62904	0.00904112	0.756377	0.000696932	0.50663	0.0452107	0.135508	0.616807	0.0367064	0.892644	0.0340315	0.900429	-0.133532	0.622001	-0.280087	0.293403	-0.83123	6.61e-05	-0.221167	0.410409	0.710674	0.00203062	0.866181	1.44e-05	0.465375	0.0692892	0.202881	0.451097	0.695933	0.00275212	-0.121172	0.654857	-0.227386	0.397029	-0.572738	0.0204038	-0.549869	0.0273383
THAPSDRAFT_31394	1	turquoise	0.645349	0.00693779	0.592993	0.015476	0.74196	0.00099937	0.493352	0.0521433	0.268031	0.315535	0.189771	0.481466	0.2368	0.377225	-0.0700747	0.796501	-0.225154	0.401804	-0.622036	0.0100861	0.0722379	0.790348	0.874096	9.58e-06	0.711123	0.00201134	0.229174	0.393224	0.0683579	0.801393	0.71303	0.00193109	-0.364409	0.165238	-0.460874	0.0723898	-0.488271	0.0549949	-0.653025	0.00609326
THAPSDRAFT_22790	1	turquoise	0.642988	0.00721543	0.659701	0.00542736	0.614795	0.0112643	0.301162	0.257005	0.371285	0.15681	0.297016	0.263934	0.390677	0.134613	-0.112503	0.678267	-0.127003	0.639278	-0.545829	0.0287307	0.188814	0.48372	0.883114	5.84e-06	0.609131	0.0122592	0.101626	0.70803	0.0159067	0.953375	0.747265	0.000877615	-0.487651	0.0553505	-0.56159	0.0235898	-0.406183	0.118492	-0.692763	0.00293146
THAPSDRAFT_264164	1	turquoise	0.641161	0.00743628	0.598061	0.0144022	0.784343	0.000321808	0.504628	0.0462089	0.343225	0.193088	0.246561	0.357276	0.270025	0.311808	0.109453	0.686571	-0.208006	0.439495	-0.561043	0.0237552	0.135022	0.618083	0.917605	5.55e-07	0.708808	0.00211237	0.124769	0.645231	0.0183095	0.946341	0.703621	0.00235372	-0.454522	0.076936	-0.533014	0.033507	-0.468417	0.0672484	-0.686416	0.00331894
THAPS_23622	1	turquoise	0.640815	0.00747874	0.60904	0.0122758	0.799926	0.000199042	0.526844	0.0360107	0.337428	0.20121	0.231605	0.388085	0.279534	0.294398	0.259329	0.332095	-0.225694	0.400644	-0.477189	0.0616108	0.150786	0.57724	0.875198	9.04e-06	0.679547	0.00378377	0.0530089	0.845415	0.0154232	0.954791	0.676685	0.00399228	-0.483712	0.0576493	-0.537961	0.0315967	-0.399987	0.124764	-0.633095	0.00847645
THAPSDRAFT_39540	1	turquoise	0.640006	0.0075787	0.562871	0.0232055	0.824924	8.39e-05	0.583284	0.0177065	0.301411	0.256592	0.201725	0.453737	0.216629	0.420321	0.319034	0.228431	-0.241126	0.36831	-0.514011	0.0416683	0.110853	0.682755	0.895142	2.82e-06	0.700874	0.0024903	0.137656	0.611181	0.0709568	0.79399	0.700812	0.00249349	-0.438431	0.0893702	-0.583625	0.017624	-0.421033	0.104363	-0.606891	0.0126712
THAPSDRAFT_19623	1	turquoise	0.639295	0.00766733	0.603716	0.0132737	0.724189	0.00151198	0.443158	0.0855786	0.309167	0.243947	0.20586	0.444336	0.207933	0.439659	0.129872	0.631663	-0.16464	0.542312	-0.667805	0.00469854	0.0289968	0.915106	0.883695	5.65e-06	0.73262	0.0012472	0.281858	0.290232	0.122266	0.651924	0.76455	0.000562022	-0.339508	0.19827	-0.555266	0.0255595	-0.504204	0.0464226	-0.631422	0.00870593
THAPSDRAFT_22811	1	turquoise	0.638081	0.00782074	0.645309	0.00694248	0.749389	0.000832402	0.467465	0.0678826	0.156726	0.56215	0.0391841	0.88544	0.0107116	0.968594	-0.0382546	0.888141	-0.26311	0.32484	-0.852914	2.68e-05	-0.252263	0.345903	0.708015	0.00214791	0.880077	6.93e-06	0.480184	0.0597683	0.189837	0.481311	0.688753	0.00317175	-0.0871265	0.748327	-0.247823	0.35474	-0.597266	0.0145665	-0.551594	0.0267599
THAPSDRAFT_33759	1	turquoise	0.637785	0.00785853	0.61906	0.0105579	0.722931	0.00155514	0.479892	0.0599458	0.166541	0.537594	0.0665399	0.806581	0.144998	0.592105	-0.128094	0.636378	-0.288073	0.279268	-0.706587	0.00221315	-0.0868294	0.749159	0.748617	0.000848608	0.76182	0.000604457	0.324878	0.219543	0.16058	0.552449	0.690235	0.00308115	-0.248667	0.353052	-0.311403	0.240375	-0.489799	0.0541254	-0.551761	0.0267044
THAPSDRAFT_25168	1	turquoise	0.637466	0.00789937	0.653006	0.00609523	0.709361	0.00208789	0.439659	0.0883738	0.119128	0.66035	0.00957373	0.971929	0.0710518	0.79372	-0.16832	0.533195	-0.277317	0.298404	-0.830333	6.84e-05	-0.209664	0.435774	0.746857	0.000886515	0.834207	5.88e-05	0.477035	0.0617068	0.178771	0.507684	0.697221	0.00268183	-0.0775695	0.775231	-0.250012	0.350368	-0.585925	0.0170764	-0.541264	0.0303683
THAPSDRAFT_21640	1	turquoise	0.637377	0.00791084	0.604412	0.0131398	0.71957	0.00167539	0.408554	0.116152	0.451531	0.0791465	0.365187	0.16427	0.353781	0.178853	0.113662	0.675122	-0.100189	0.711995	-0.517277	0.0401689	0.221115	0.410523	0.920825	4.23e-07	0.624421	0.00972003	0.0523001	0.847459	-0.018176	0.946732	0.72674	0.00142744	-0.531625	0.0340585	-0.663764	0.00505148	-0.437433	0.0901866	-0.730266	0.00131697
THAPSDRAFT_24552	1	turquoise	0.635836	0.00811077	0.592964	0.0154822	0.794257	0.000238154	0.540428	0.0306757	0.27553	0.301657	0.176883	0.512251	0.276551	0.299796	0.147799	0.584892	-0.281316	0.2912	-0.48418	0.0573725	0.136117	0.615209	0.875926	8.69e-06	0.648129	0.00662181	0.0772186	0.776224	0.0311216	0.908909	0.662996	0.00512085	-0.447331	0.0823276	-0.543504	0.0295558	-0.391967	0.133217	-0.597164	0.0145878
THAPSDRAFT_42704	1	turquoise	0.633854	0.00837389	0.627053	0.00932838	0.629956	0.00891104	0.311624	0.240023	0.471122	0.0654717	0.396021	0.128896	0.47012	0.0661258	0.0129309	0.962091	-0.0650747	0.810767	-0.445455	0.0837781	0.320058	0.226858	0.939098	7.09e-08	0.548928	0.0276578	-0.0143362	0.957975	-0.0673842	0.80417	0.733473	0.00122266	-0.585983	0.0170629	-0.676205	0.0040281	-0.390748	0.134535	-0.757795	0.000671796
THAPSDRAFT_25808	1	turquoise	0.632086	0.00861422	0.685343	0.00338839	0.582628	0.0178657	0.311048	0.240939	0.198499	0.461139	0.120774	0.655924	0.321714	0.224328	-0.332672	0.208036	-0.242413	0.365681	-0.541612	0.0302409	0.0847373	0.755028	0.772553	0.000451517	0.602419	0.0135263	0.131361	0.627724	0.0541566	0.842107	0.670938	0.00443879	-0.380343	0.146156	-0.350323	0.183436	-0.37076	0.157443	-0.560348	0.0239672
THAPSDRAFT_21223	1	turquoise	0.630112	0.00888894	0.607929	0.0124791	0.578905	0.0187905	0.305851	0.249305	0.384011	0.141984	0.323709	0.221303	0.477608	0.0613509	0.0254536	0.925451	-0.089344	0.742121	-0.433733	0.0932566	0.253882	0.34271	0.863833	1.61e-05	0.50074	0.0481951	0.0431961	0.873794	0.0713947	0.792745	0.770533	0.000477549	-0.554267	0.0258819	-0.709096	0.00209958	-0.277645	0.297809	-0.610314	0.0120461
THAPSDRAFT_1564	1	turquoise	0.627129	0.0093173	0.574449	0.019946	0.773188	0.000443571	0.564285	0.0227866	0.0838135	0.757624	-0.021623	0.936647	0.0802004	0.767799	0.0184986	0.945788	-0.361297	0.169151	-0.675915	0.00404994	-0.13544	0.616984	0.757188	0.000682473	0.757647	0.000674384	0.379299	0.147358	0.175813	0.514848	0.651881	0.00621369	-0.146623	0.587914	-0.355739	0.17629	-0.481957	0.0586961	-0.470537	0.0658526
THAPSDRAFT_21069	1	turquoise	0.626943	0.00934458	0.588552	0.0164672	0.882433	6.07e-06	0.668381	0.00464992	0.0735929	0.786499	-0.0418252	0.877771	-0.0493119	0.856088	0.0567683	0.834588	-0.406465	0.118212	-0.73241	0.00125329	-0.228957	0.393684	0.700934	0.00248725	0.902293	1.75e-06	0.377232	0.149758	0.163918	0.54411	0.596731	0.0146782	-0.135381	0.617138	-0.137106	0.61262	-0.539401	0.0310566	-0.493328	0.0521568
THAPSDRAFT_269030	1	turquoise	0.623418	0.00987263	0.608735	0.0123314	0.758575	0.000658288	0.462825	0.0710336	0.286372	0.282244	0.187846	0.486008	0.146116	0.589221	0.0309425	0.909431	-0.204601	0.447188	-0.67551	0.00408053	0.0170331	0.950077	0.886784	4.72e-06	0.765769	0.000543881	0.262606	0.325801	0.032023	0.906281	0.686581	0.00330838	-0.296343	0.265071	-0.448316	0.0815737	-0.56431	0.0227793	-0.675161	0.004107
THAPSDRAFT_262457	1	turquoise	0.623206	0.00990517	0.590952	0.0159255	0.828733	7.27e-05	0.555682	0.0254263	0.286842	0.281419	0.162802	0.546892	0.161319	0.5506	0.14263	0.598229	-0.270147	0.311581	-0.60927	0.0122341	0.0134916	0.960449	0.850898	2.93e-05	0.774339	0.000429476	0.173763	0.519837	0.0532019	0.844859	0.652701	0.0061272	-0.366434	0.162725	-0.4078	0.116892	-0.497805	0.0497358	-0.618226	0.0106933
THAPSDRAFT_263880	1	turquoise	0.622787	0.00996972	0.63681	0.00798393	0.595095	0.0150231	0.256229	0.338112	0.46671	0.0683878	0.377696	0.149216	0.462908	0.070976	-0.0269454	0.921094	-0.0658592	0.808525	-0.475004	0.0629813	0.291822	0.272776	0.937393	8.56e-08	0.525913	0.0364004	0.00690308	0.979758	-0.0688084	0.800108	0.726861	0.00142355	-0.548125	0.0279329	-0.703418	0.00236363	-0.409573	0.115156	-0.742385	0.000989143
THAPSDRAFT_32273	1	turquoise	0.622387	0.0100316	0.471697	0.0650984	0.816545	0.00011372	0.741934	0.000999999	0.0638152	0.814369	0.00772939	0.977335	0.20944	0.436276	0.536393	0.0321929	-0.401089	0.123632	-0.241083	0.368398	0.078617	0.77227	0.623293	0.00989185	0.516053	0.040726	0.0378683	0.889265	0.256031	0.3385	0.614872	0.0112512	-0.463098	0.0708456	-0.58413	0.0175026	-0.0601826	0.824779	-0.254823	0.340863
THAPS_23469	1	turquoise	0.621594	0.0101551	0.606752	0.0126971	0.552031	0.0266146	0.282419	0.289233	0.45203	0.0787743	0.398929	0.125858	0.608981	0.0122865	0.055167	0.839197	-0.0700294	0.79663	-0.220489	0.411883	0.463764	0.0703874	0.906387	1.31e-06	0.364401	0.165249	-0.194373	0.470695	-0.0402623	0.882308	0.73234	0.00125534	-0.736878	0.00112864	-0.798892	0.000205751	-0.169089	0.531298	-0.63548	0.00815754
THAPSDRAFT_263845	1	turquoise	0.620193	0.0103764	0.564922	0.0226	0.79994	0.000198955	0.57097	0.0208854	0.22164	0.409383	0.107622	0.691572	0.142738	0.597949	0.211254	0.432221	-0.298612	0.261255	-0.554995	0.0256468	0.0102125	0.970057	0.811243	0.000136745	0.719209	0.00168875	0.201771	0.453631	0.096018	0.723537	0.650519	0.00635941	-0.327433	0.215728	-0.440847	0.0874179	-0.441473	0.0869169	-0.539507	0.031017
THAPSDRAFT_270037	1	turquoise	0.618734	0.0106106	0.541604	0.0302439	0.7413	0.00101543	0.545816	0.028735	0.191725	0.476877	0.128129	0.636286	0.245328	0.359762	0.0704905	0.795318	-0.25801	0.334648	-0.495745	0.050839	0.0815174	0.764086	0.815745	0.000116969	0.648389	0.00659286	0.201211	0.454911	0.0770258	0.77677	0.652678	0.00612966	-0.317533	0.23075	-0.469448	0.0665675	-0.386639	0.139046	-0.54544	0.0288673
THAPSDRAFT_270365	1	turquoise	0.618558	0.0106393	0.579095	0.0187424	0.74691	0.00088537	0.449862	0.0803999	0.431839	0.0948572	0.341405	0.195614	0.336997	0.201823	0.144021	0.594628	-0.142634	0.598219	-0.464198	0.0700902	0.256363	0.337851	0.95669	6.83e-09	0.62249	0.0100156	0.00603981	0.982289	-0.0612656	0.821673	0.686908	0.00328754	-0.548857	0.0276821	-0.634737	0.00825585	-0.436639	0.0908393	-0.730138	0.00132087
THAPSDRAFT_32996	1	turquoise	0.618174	0.0107017	0.54524	0.0289379	0.87675	8.31e-06	0.653019	0.00609393	0.229481	0.392574	0.123832	0.647733	0.107314	0.692414	0.300297	0.258443	-0.303162	0.253704	-0.556153	0.0252759	0.00948415	0.972192	0.830848	6.71e-05	0.775337	0.000417554	0.183778	0.49567	0.0833304	0.758983	0.636327	0.00804667	-0.351555	0.181795	-0.416868	0.108199	-0.456253	0.0756774	-0.567258	0.0219254
THAPSDRAFT_24887	1	turquoise	0.617112	0.0108761	0.629481	0.00897831	0.740545	0.00103408	0.438791	0.0890776	0.353991	0.178576	0.257367	0.335896	0.285313	0.284106	-0.0625056	0.818119	-0.211165	0.432419	-0.507486	0.0447888	0.155067	0.566346	0.845333	3.73e-05	0.670299	0.00449078	0.0195215	0.942794	-0.0503313	0.853143	0.627958	0.00919666	-0.480459	0.0596006	-0.408652	0.116056	-0.438288	0.0894873	-0.681214	0.00366647
THAPSDRAFT_20754	1	turquoise	0.616309	0.0110095	0.595634	0.0149088	0.721857	0.00159276	0.407708	0.116983	0.353485	0.179242	0.248268	0.353851	0.170331	0.528241	0.0703855	0.795616	-0.118158	0.662962	-0.735483	0.00116642	-0.00886695	0.974001	0.872416	1.05e-05	0.774243	0.000430645	0.316125	0.232939	0.0628395	0.817163	0.724594	0.00149829	-0.280489	0.292682	-0.497848	0.0497134	-0.591444	0.0158163	-0.700361	0.00251654
THAPSDRAFT_25187	1	turquoise	0.616259	0.0110177	0.589629	0.0162224	0.713525	0.00191069	0.427215	0.098846	0.258438	0.333818	0.156995	0.56147	0.0876361	0.746899	0.00359727	0.989451	-0.167596	0.534984	-0.799777	0.000200001	-0.105336	0.697833	0.817409	0.000110293	0.805835	0.000164104	0.425448	0.100401	0.121706	0.653426	0.717475	0.0017541	-0.174233	0.518692	-0.414809	0.110132	-0.615734	0.0111057	-0.647033	0.006745
THAPSDRAFT_40958	1	turquoise	0.616101	0.0110442	0.598389	0.0143347	0.666274	0.00482989	0.344892	0.190791	0.490311	0.0538362	0.409558	0.115171	0.441965	0.0865243	0.10481	0.699276	-0.0730444	0.788056	-0.421892	0.103584	0.320829	0.225677	0.948627	2.21e-08	0.544038	0.0293649	-0.0432524	0.87363	-0.0860941	0.751221	0.7049	0.00229223	-0.591431	0.0158191	-0.713134	0.0019268	-0.389214	0.136207	-0.747989	0.000861985
THAPSDRAFT_20613	1	turquoise	0.61564	0.0111214	0.589625	0.0162234	0.785025	0.000315369	0.499334	0.048929	0.321394	0.224814	0.22476	0.402649	0.205907	0.44423	-0.0226862	0.933538	-0.22723	0.397361	-0.593718	0.0153185	0.0958891	0.723895	0.896738	2.54e-06	0.730977	0.00129556	0.139583	0.60615	-0.0249274	0.926988	0.644993	0.00697916	-0.395241	0.12972	-0.425505	0.100351	-0.523943	0.0372353	-0.698019	0.00263901
THAPSDRAFT_10724	1	turquoise	0.615228	0.0111909	0.59154	0.0157949	0.762257	0.000597497	0.459429	0.0734064	0.343811	0.192278	0.241066	0.368433	0.21463	0.424728	-0.0223934	0.934394	-0.181593	0.500895	-0.664532	0.00498284	0.0474759	0.861397	0.882477	6.05e-06	0.749927	0.00082127	0.206988	0.441788	0.00517945	0.984811	0.670685	0.00445934	-0.349883	0.184025	-0.448497	0.0814354	-0.555949	0.0253409	-0.70883	0.00211138
THAPSDRAFT_262229	1	turquoise	0.614681	0.0112837	0.604668	0.0130907	0.735342	0.00117028	0.465229	0.069388	0.175031	0.516747	0.0671684	0.804786	-0.0240242	0.929628	-0.00322157	0.990553	-0.233217	0.384698	-0.8441	3.93e-05	-0.225067	0.40199	0.72254	0.00156877	0.860378	1.9e-05	0.477666	0.0613146	0.17467	0.517626	0.682271	0.00359357	-0.103755	0.702173	-0.272957	0.306377	-0.615229	0.0111908	-0.573215	0.0202754
THAPSDRAFT_270288	1	turquoise	0.61377	0.0114395	0.603782	0.013261	0.736967	0.00112627	0.446781	0.0827509	0.29377	0.269439	0.189519	0.48206	0.173056	0.521564	-0.0338381	0.900993	-0.19738	0.463723	-0.678736	0.00384199	-0.00173495	0.994912	0.839663	4.73e-05	0.778962	0.000376531	0.260511	0.329816	0.025723	0.924664	0.662622	0.00515494	-0.28686	0.281388	-0.352802	0.180143	-0.56162	0.0235808	-0.677969	0.0038976
THAPSDRAFT_22840	1	turquoise	0.613482	0.011489	0.535845	0.0324034	0.841983	4.3e-05	0.591506	0.0158026	0.283002	0.288196	0.175648	0.515247	0.0646566	0.811962	0.331868	0.209205	-0.222058	0.408477	-0.643575	0.00714564	-0.0265851	0.922146	0.848888	3.2e-05	0.782207	0.000342685	0.268909	0.31389	0.104454	0.700252	0.679574	0.00378184	-0.309708	0.243079	-0.513225	0.0420351	-0.523278	0.0375205	-0.601802	0.0136477
THAPSDRAFT_4111	1	turquoise	0.608069	0.0124534	0.568166	0.0216675	0.716704	0.00178381	0.462861	0.0710086	0.247245	0.3559	0.160917	0.551606	0.162097	0.548653	-0.0273042	0.920047	-0.166354	0.538057	-0.708526	0.00212494	-0.0561088	0.836486	0.780051	0.000364881	0.778712	0.000379249	0.356892	0.174794	0.110954	0.682479	0.685411	0.00338394	-0.204709	0.446942	-0.358695	0.172468	-0.541547	0.0302648	-0.619463	0.010493
THAPSDRAFT_25796	1	turquoise	0.608049	0.0124569	0.519669	0.0390969	0.728774	0.00136285	0.517813	0.0399271	0.29825	0.26186	0.221034	0.410699	0.318394	0.229419	0.232558	0.386081	-0.181841	0.500301	-0.435616	0.0916847	0.141326	0.601613	0.814526	0.000122074	0.578753	0.0188292	0.100295	0.711703	0.112669	0.677815	0.688927	0.00316101	-0.445565	0.0836925	-0.638742	0.00773702	-0.30594	0.249161	-0.521187	0.038428
THAPSDRAFT_25214	1	turquoise	0.607042	0.0126432	0.5939	0.0152792	0.669972	0.00451763	0.359484	0.171458	0.365979	0.163288	0.279664	0.294164	0.269715	0.312385	0.0259628	0.923964	-0.104937	0.698926	-0.600352	0.0139363	0.133338	0.622511	0.932306	1.46e-07	0.651682	0.00623476	0.192435	0.475216	-0.00439697	0.987106	0.71356	0.00190927	-0.36685	0.162213	-0.608923	0.0122971	-0.514746	0.0413271	-0.699078	0.00258303
THAPSDRAFT_268455	1	turquoise	0.606551	0.0127347	0.558466	0.0245477	0.8278	7.54e-05	0.54499	0.0290264	0.30297	0.254019	0.188674	0.48405	0.0830279	0.759834	0.146617	0.587931	-0.21734	0.41876	-0.708903	0.00210815	-0.0313974	0.908105	0.878056	7.74e-06	0.817711	0.000109116	0.286741	0.281595	0.0472962	0.861917	0.664249	0.00500805	-0.279105	0.29517	-0.425508	0.100348	-0.60354	0.0133078	-0.675261	0.00409942
THAPSDRAFT_22483	1	turquoise	0.605955	0.0128466	0.558563	0.0245174	0.822782	9.09e-05	0.548583	0.0277756	0.330363	0.211404	0.227545	0.396689	0.159776	0.554468	0.150639	0.577616	-0.214709	0.424553	-0.600886	0.0138295	0.056772	0.834578	0.864961	1.53e-05	0.766045	0.000539852	0.170699	0.527338	-0.000180321	0.999471	0.637229	0.00792986	-0.365622	0.16373	-0.42237	0.103152	-0.53034	0.0345752	-0.682694	0.00356472
THAPSDRAFT_bd1662	1	turquoise	0.605904	0.0128562	0.588227	0.0165416	0.563547	0.0230045	0.294635	0.267966	0.295185	0.267032	0.222501	0.40752	0.320426	0.226294	0.16107	0.551222	-0.0707475	0.794586	-0.532267	0.0338029	0.0958167	0.724095	0.777848	0.000388769	0.536044	0.0323269	0.241907	0.366712	0.118148	0.662991	0.737542	0.00111101	-0.295969	0.265704	-0.69959	0.00255631	-0.36765	0.161229	-0.541421	0.0303107
THAPSDRAFT_268068	1	turquoise	0.605496	0.0129333	0.538836	0.0312677	0.739357	0.00106398	0.465363	0.0692968	0.410233	0.114514	0.329017	0.213383	0.297101	0.263793	0.201985	0.453142	-0.116868	0.666444	-0.494599	0.0514609	0.227416	0.396963	0.960722	3.49e-09	0.628383	0.00913522	0.0853282	0.753369	-0.0241906	0.929141	0.703354	0.00236674	-0.48979	0.0541304	-0.66481	0.00495817	-0.459745	0.0731831	-0.713514	0.00191114
THAPSDRAFT_bd524	1	turquoise	0.604832	0.0130595	0.593776	0.015306	0.627515	0.00926103	0.302816	0.254273	0.468157	0.0674215	0.383243	0.142851	0.41243	0.112395	0.0207201	0.939288	-0.055227	0.839024	-0.494307	0.0516199	0.282251	0.289531	0.968991	6.81e-10	0.566188	0.0222324	0.0457662	0.866346	-0.0720479	0.790888	0.72154	0.00160403	-0.518037	0.0398261	-0.686837	0.00329204	-0.453667	0.0775632	-0.759637	0.000640262
THAPSDRAFT_24758	1	turquoise	0.603563	0.0133033	0.588769	0.0164177	0.524842	0.0368528	0.242168	0.36618	0.387932	0.137616	0.327303	0.21592	0.4283	0.0978992	-0.103216	0.703655	-0.0244769	0.928305	-0.513676	0.0418242	0.236751	0.377327	0.886409	4.82e-06	0.513264	0.0420167	0.143219	0.596704	0.0234749	0.931233	0.755779	0.000707773	-0.436821	0.0906892	-0.669096	0.00459011	-0.405471	0.119202	-0.674274	0.00417499
THAPSDRAFT_24084	1	turquoise	0.603452	0.0133249	0.503469	0.0467948	0.706226	0.00222988	0.514444	0.0414669	0.251047	0.348309	0.172037	0.524057	0.222303	0.407947	0.210192	0.434592	-0.195561	0.467933	-0.517019	0.040286	0.0693623	0.79853	0.805977	0.000163333	0.605868	0.0128629	0.205731	0.444626	0.17626	0.513762	0.716913	0.00177574	-0.390442	0.134868	-0.614376	0.0113357	-0.352928	0.179977	-0.497131	0.0500948
THAPSDRAFT_19991	1	turquoise	0.603055	0.013402	0.588581	0.0164607	0.812133	0.00013263	0.547625	0.0281051	0.256806	0.336988	0.142191	0.599368	0.125357	0.64366	0.112415	0.678505	-0.285174	0.28435	-0.555791	0.0253914	0.00430884	0.987364	0.77006	0.000483825	0.720796	0.0016307	0.114188	0.673693	0.0482902	0.859042	0.596675	0.0146899	-0.370182	0.158142	-0.378443	0.148348	-0.442784	0.085874	-0.557702	0.0247864
THAPSDRAFT_10738	1	turquoise	0.602691	0.013473	0.603296	0.0133551	0.62892	0.00905817	0.310201	0.242291	0.357857	0.173547	0.250542	0.349313	0.243076	0.36433	0.090805	0.738041	-0.0792912	0.770366	-0.693939	0.00286386	0.0367622	0.892481	0.882556	6.03e-06	0.701199	0.00247385	0.307041	0.247374	0.0574631	0.83259	0.743418	0.000964611	-0.284278	0.285933	-0.555492	0.025487	-0.554762	0.0257217	-0.68431	0.00345629
THAPSDRAFT_24123	1	turquoise	0.602606	0.0134896	0.537128	0.0319122	0.84498	3.79e-05	0.590073	0.0161223	0.309298	0.243736	0.207538	0.440548	0.119545	0.659227	0.229899	0.391688	-0.239638	0.371363	-0.555836	0.0253771	0.0730842	0.787943	0.885121	5.2e-06	0.738191	0.001094	0.141474	0.60123	0.0227109	0.933466	0.639042	0.00769913	-0.397757	0.127076	-0.491382	0.0532355	-0.495202	0.0511332	-0.634714	0.00825897
THAPSDRAFT_37495	1	turquoise	0.602507	0.0135089	0.572427	0.0204879	0.562108	0.0234338	0.275686	0.301371	0.525412	0.0366112	0.472303	0.0647067	0.574904	0.0198254	0.145243	0.591471	-0.0131616	0.961415	-0.246712	0.356973	0.470656	0.0657749	0.907348	1.23e-06	0.372067	0.15587	-0.192642	0.474732	-0.0811286	0.765182	0.716704	0.00178381	-0.745479	0.000917175	-0.837403	5.18e-05	-0.22255	0.407413	-0.702706	0.00239853
THAPSDRAFT_15950	1	turquoise	0.601814	0.0136452	0.56346	0.0230303	0.667437	0.0047299	0.362962	0.16705	0.488815	0.054684	0.410184	0.114561	0.40413	0.120546	0.214496	0.425022	-0.0586468	0.829188	-0.401702	0.123005	0.32073	0.225829	0.944497	3.75e-08	0.520262	0.0388346	-0.0413164	0.879247	-0.055897	0.837095	0.709894	0.00206448	-0.600579	0.0138909	-0.778484	0.000381746	-0.368827	0.159789	-0.713168	0.00192538
THAPSDRAFT_39075	1	turquoise	0.600413	0.0139241	0.563862	0.0229112	0.747702	0.000868153	0.468188	0.0674004	0.398208	0.126606	0.307568	0.246522	0.320638	0.22597	0.20987	0.435312	-0.169148	0.531154	-0.40449	0.120184	0.260061	0.330683	0.927114	2.41e-07	0.589257	0.0163067	-0.0341331	0.900133	-0.0566387	0.834961	0.653878	0.00600476	-0.552976	0.026303	-0.62821	0.00916016	-0.386869	0.138791	-0.672136	0.00434258
THAPSDRAFT_263034	1	turquoise	0.600213	0.0139643	0.585651	0.0171409	0.829158	7.16e-05	0.555978	0.0253317	0.234662	0.381673	0.10862	0.688843	0.0859222	0.751703	0.106852	0.693677	-0.29691	0.264114	-0.643992	0.00709638	-0.0743187	0.784439	0.77292	0.000446907	0.786121	0.000305241	0.213437	0.427368	0.0661481	0.807699	0.599213	0.0141665	-0.276607	0.299694	-0.330723	0.210877	-0.510372	0.0433878	-0.567181	0.0219475
THAPSDRAFT_268010	1	turquoise	0.600009	0.0140054	0.606448	0.0127541	0.594903	0.0150641	0.257296	0.336035	0.42338	0.102243	0.328888	0.213573	0.318522	0.229221	0.00510727	0.985023	-0.0302252	0.911523	-0.649264	0.00649619	0.128308	0.63581	0.91327	7.85e-07	0.644746	0.00700791	0.228508	0.394638	0.000495952	0.998546	0.745224	0.00092293	-0.359389	0.17158	-0.615681	0.0111146	-0.539091	0.0311721	-0.739825	0.00105212
THAPSDRAFT_269352	1	turquoise	0.598528	0.0143061	0.562551	0.0233009	0.813551	0.000126289	0.545755	0.0287564	0.287196	0.2808	0.177263	0.51133	0.149926	0.579438	0.226341	0.399259	-0.244708	0.361017	-0.562144	0.023423	0.0581795	0.830531	0.870983	1.13e-05	0.736835	0.00112981	0.157897	0.559193	0.0115069	0.966264	0.630145	0.00888429	-0.355788	0.176226	-0.453556	0.0776454	-0.496403	0.0504847	-0.628917	0.00905871
THAPSDRAFT_36345	1	turquoise	0.598251	0.0143631	0.626956	0.00934258	0.627149	0.00931438	0.364854	0.164684	0.140447	0.603899	0.037505	0.890321	0.162371	0.547968	-0.0414444	0.878876	-0.253439	0.343582	-0.613216	0.011535	-0.0497305	0.854878	0.745526	0.000916109	0.649053	0.00651941	0.28492	0.284799	0.108329	0.689639	0.645493	0.00692117	-0.195642	0.467745	-0.40777	0.116922	-0.442654	0.0859767	-0.489417	0.0543415
THAPSDRAFT_37758	1	turquoise	0.598136	0.0143868	0.552615	0.0264219	0.649771	0.00644063	0.361944	0.168332	0.470992	0.0655561	0.387445	0.138153	0.42735	0.0987282	0.312959	0.237909	-0.0447181	0.869382	-0.401397	0.123317	0.305504	0.249871	0.927856	2.25e-07	0.52815	0.035469	0.00277125	0.991873	-0.0192358	0.94363	0.728839	0.00136082	-0.567149	0.0219565	-0.769435	0.000492215	-0.354847	0.177454	-0.689456	0.0031285
THAPSDRAFT_3524	1	turquoise	0.596699	0.0146849	0.622821	0.00996449	0.615806	0.0110937	0.266827	0.317797	0.44037	0.0878009	0.347373	0.187408	0.364652	0.164935	-0.170508	0.527807	-0.0729019	0.788461	-0.589501	0.0162514	0.178043	0.509443	0.895363	2.78e-06	0.618359	0.0106716	0.102665	0.705169	-0.0658675	0.808501	0.685234	0.00339547	-0.430733	0.0958006	-0.54375	0.0294676	-0.505369	0.0458375	-0.754623	0.00072911
THAPSDRAFT_8885	1	turquoise	0.596475	0.0147318	0.612764	0.0116136	0.434707	0.0924417	0.137128	0.61256	0.387614	0.137966	0.331933	0.209111	0.442612	0.0860106	-0.0773505	0.775851	0.0173171	0.949246	-0.51046	0.0433454	0.227103	0.397632	0.843036	4.11e-05	0.4638	0.070363	0.15104	0.576591	0.0511057	0.850906	0.77741	0.00039367	-0.442126	0.0863958	-0.709625	0.00207628	-0.36142	0.168995	-0.644802	0.0070014
THAPSDRAFT_4834	1	turquoise	0.596319	0.0147645	0.586536	0.0169331	0.698537	0.00261151	0.406178	0.118498	0.336429	0.202632	0.228837	0.39394	0.160785	0.551936	0.167592	0.534993	-0.128593	0.635053	-0.626719	0.00937746	-0.00383228	0.988762	0.777142	0.000396695	0.717286	0.00176136	0.228772	0.394078	0.0859364	0.751663	0.681857	0.00362194	-0.320039	0.226886	-0.474082	0.0635664	-0.480945	0.0593065	-0.601783	0.0136514
THAPS_269297	1	turquoise	0.595966	0.0148387	0.593596	0.015345	0.701755	0.00244583	0.394024	0.131013	0.446245	0.0831649	0.353349	0.179421	0.351741	0.181547	0.144936	0.592264	-0.111232	0.681724	-0.419897	0.1054	0.260134	0.330543	0.888446	4.27e-06	0.594899	0.015065	-0.048649	0.858004	-0.0744328	0.784116	0.654415	0.00594951	-0.559382	0.0242638	-0.573995	0.0200666	-0.393693	0.131366	-0.701332	0.00246712
THAPSDRAFT_20625	1	turquoise	0.594777	0.0150911	0.520959	0.0385278	0.666306	0.00482708	0.424063	0.101632	0.425196	0.100624	0.36394	0.165824	0.490174	0.0539136	0.275721	0.301307	-0.0990533	0.715132	-0.278754	0.295804	0.382038	0.144218	0.915799	6.43e-07	0.447428	0.0822529	-0.0897659	0.740942	-0.0509164	0.851453	0.679242	0.00380558	-0.610169	0.0120719	-0.782357	0.000341179	-0.267801	0.315966	-0.650456	0.00636628
THAPSDRAFT_22426	1	turquoise	0.594363	0.0151797	0.52173	0.0381909	0.766401	0.000534678	0.52954	0.0348999	0.407033	0.11765	0.329434	0.212769	0.382542	0.143644	0.313502	0.237051	-0.190548	0.479638	-0.274246	0.304006	0.326295	0.217422	0.870535	1.15e-05	0.516615	0.0404697	-0.153489	0.570351	-0.0490861	0.85674	0.622658	0.00998962	-0.658156	0.00557608	-0.659744	0.00542332	-0.262348	0.326294	-0.623263	0.00989642
THAPSDRAFT_269616	1	turquoise	0.593936	0.0152714	0.555733	0.02541	0.699568	0.00255748	0.394459	0.13055	0.477016	0.0617185	0.397733	0.127101	0.367273	0.161692	0.0584103	0.829868	-0.0889871	0.743119	-0.456375	0.0755888	0.301683	0.256143	0.961015	3.31e-09	0.582696	0.0178492	-0.0192903	0.943471	-0.101422	0.708594	0.674364	0.00416805	-0.570554	0.0210001	-0.647541	0.00668767	-0.449434	0.0807235	-0.77339	0.000441073
THAPSDRAFT_25508	1	turquoise	0.593529	0.0153594	0.581772	0.0180751	0.676616	0.00399739	0.388335	0.137172	0.429537	0.0968287	0.356704	0.175036	0.398354	0.126455	0.0297958	0.912775	-0.131798	0.626571	-0.338625	0.199515	0.346303	0.188862	0.911876	8.74e-07	0.503557	0.0467498	-0.134228	0.620169	-0.103105	0.703959	0.639484	0.00764377	-0.630603	0.00882004	-0.634223	0.00832444	-0.336714	0.202225	-0.689357	0.00313456
THAPSDRAFT_26868	1	turquoise	0.59321	0.0154288	0.516498	0.0405228	0.615401	0.0111617	0.463716	0.0704205	0.134692	0.618949	0.0987375	0.716005	0.267468	0.31659	-0.174812	0.517281	-0.266426	0.318552	-0.441948	0.0865377	0.105185	0.698246	0.715195	0.00184318	0.521935	0.0381018	0.144481	0.59344	0.153112	0.571309	0.650594	0.00635135	-0.400057	0.124692	-0.457275	0.0749409	-0.263209	0.324651	-0.452212	0.0786394
THAPSDRAFT_37592	1	turquoise	0.592962	0.0154827	0.597557	0.0145062	0.607449	0.0125677	0.277715	0.297683	0.438046	0.0896844	0.358682	0.172486	0.365101	0.164376	-0.0704424	0.795454	-0.0451898	0.868015	-0.563649	0.0229743	0.209311	0.436566	0.933169	1.34e-07	0.606082	0.0128228	0.114642	0.672464	-0.0449045	0.868842	0.71672	0.0017832	-0.45075	0.0797314	-0.609025	0.0122785	-0.485391	0.0566613	-0.747714	0.000867889
THAPSDRAFT_7742	1	turquoise	0.592412	0.015603	0.586793	0.0168731	0.712536	0.00195163	0.392249	0.132913	0.391417	0.133811	0.270575	0.310786	0.26453	0.322138	0.113702	0.675012	-0.148971	0.581884	-0.591694	0.0157608	0.120973	0.655391	0.911866	8.75e-07	0.682994	0.00354437	0.146243	0.588894	-0.0383698	0.887807	0.666978	0.0047691	-0.385406	0.14042	-0.531177	0.0342379	-0.532807	0.0335886	-0.713921	0.00189451
THAPSDRAFT_25203	1	turquoise	0.591611	0.0157792	0.590768	0.0159665	0.477422	0.0614661	0.200005	0.457676	0.425414	0.100431	0.372145	0.155776	0.515574	0.0409456	0.159422	0.555357	0.0256152	0.924979	-0.361825	0.168482	0.330938	0.210562	0.833524	6.05e-05	0.410417	0.114336	0.00914583	0.973183	0.0160001	0.953102	0.750187	0.000815936	-0.549434	0.0274857	-0.766641	0.000531204	-0.264762	0.321698	-0.63328	0.00845131
THAPSDRAFT_bd1154	1	turquoise	0.59024	0.0160847	0.507752	0.0446583	0.903061	1.66e-06	0.685543	0.00337537	0.184392	0.494204	0.0704633	0.795395	-0.0224847	0.934128	0.232712	0.385757	-0.340996	0.196184	-0.652875	0.00610899	-0.111237	0.68171	0.786311	0.000303509	0.835268	5.64e-05	0.2821	0.289801	0.096398	0.722483	0.584861	0.017328	-0.234709	0.381577	-0.317546	0.23073	-0.538803	0.03128	-0.55056	0.0271053
THAPSDRAFT_25766	1	turquoise	0.589651	0.0162175	0.599469	0.0141144	0.594725	0.0151021	0.278483	0.296292	0.459811	0.0731367	0.391465	0.133759	0.450846	0.0796592	-0.0059597	0.982524	-0.0517185	0.849138	-0.377669	0.149248	0.357762	0.173668	0.9368	9.13e-08	0.48305	0.058043	-0.077906	0.77428	-0.101198	0.709212	0.685217	0.00339662	-0.59322	0.0154266	-0.696068	0.00274467	-0.360048	0.170738	-0.719771	0.001668
THAPSDRAFT_22356	1	turquoise	0.588918	0.0163837	0.475952	0.062384	0.889359	4.04e-06	0.733187	0.00123086	0.0767845	0.777452	-0.0168117	0.950726	-0.0142114	0.95834	0.371468	0.156589	-0.391239	0.134004	-0.559563	0.0242078	-0.147124	0.586625	0.685065	0.00340652	0.750977	0.000799864	0.293278	0.270281	0.206547	0.442783	0.580227	0.018458	-0.1952	0.468772	-0.392834	0.132285	-0.383269	0.142821	-0.377312	0.149664
THAPSDRAFT_40391	1	turquoise	0.587735	0.0166548	0.607236	0.0126071	0.738495	0.00108611	0.507377	0.0448421	0.120757	0.65597	0.0211563	0.938012	0.0989446	0.715432	-0.150178	0.578794	-0.354189	0.178317	-0.596789	0.014666	-0.0934582	0.730648	0.655416	0.00584769	0.767295	0.000521853	0.205148	0.445946	0.067488	0.803874	0.543243	0.0296498	-0.245172	0.360078	-0.0831331	0.759538	-0.441647	0.0867775	-0.512787	0.0422409
THAPSDRAFT_22276	1	turquoise	0.587435	0.0167242	0.541735	0.0301958	0.770637	0.000476181	0.475764	0.0625024	0.352458	0.180597	0.262074	0.326818	0.129215	0.633403	0.121321	0.654458	-0.139192	0.607168	-0.644222	0.00706931	0.0598532	0.825724	0.910276	9.87e-07	0.745262	0.000922064	0.240298	0.370007	-0.0164351	0.951828	0.657177	0.0056719	-0.300192	0.258616	-0.517839	0.0399153	-0.589241	0.0163103	-0.712718	0.00194403
THAPSDRAFT_263868	1	turquoise	0.586852	0.0168595	0.56946	0.021304	0.566544	0.0221298	0.289856	0.276169	0.363568	0.16629	0.273889	0.304662	0.274261	0.303979	0.103111	0.703944	-0.0406682	0.881129	-0.617982	0.0107331	0.0565954	0.835086	0.765949	0.000541242	0.6327	0.00853008	0.256249	0.338073	0.112932	0.677102	0.737227	0.00111934	-0.345567	0.189867	-0.533659	0.0332532	-0.445363	0.0838496	-0.620606	0.0103108
THAPSDRAFT_10517	1	turquoise	0.586415	0.0169615	0.522464	0.037872	0.816949	0.000112106	0.587095	0.0168029	0.183504	0.496324	0.0818835	0.763055	0.0102735	0.969878	0.271164	0.309691	-0.234922	0.381132	-0.712575	0.00194999	-0.128772	0.63458	0.797838	0.000212774	0.83134	6.58e-05	0.405617	0.119056	0.125001	0.64461	0.645001	0.00697816	-0.129735	0.632025	-0.36663	0.162484	-0.577659	0.0191083	-0.564075	0.0228485
THAPSDRAFT_23667	1	turquoise	0.586347	0.0169775	0.485793	0.0564261	0.906077	1.34e-06	0.765222	0.000551971	0.0323236	0.905405	-0.064862	0.811375	-0.0271786	0.920413	0.23176	0.387759	-0.454241	0.0771418	-0.537945	0.0316028	-0.138864	0.608025	0.678143	0.00388493	0.763503	0.000578004	0.23822	0.374286	0.175189	0.516364	0.534322	0.0329935	-0.226727	0.398434	-0.267009	0.317454	-0.383105	0.143006	-0.376581	0.150519
THAPSDRAFT_40529	1	turquoise	0.58613	0.0170282	0.559422	0.0242515	0.753672	0.000747047	0.448187	0.0816718	0.428101	0.0980727	0.325275	0.218947	0.273487	0.305402	0.149839	0.57966	-0.149206	0.581282	-0.478762	0.0606377	0.214022	0.426071	0.930394	1.76e-07	0.63829	0.00779421	0.0116113	0.965958	-0.0832974	0.759075	0.635986	0.00809117	-0.50055	0.048294	-0.578239	0.0189599	-0.469892	0.0662756	-0.716971	0.00177348
THAPSDRAFT_2890	1	turquoise	0.584818	0.0173383	0.556516	0.0251606	0.777867	0.000388558	0.548354	0.0278541	0.103801	0.702045	-0.0120004	0.964818	-0.0956709	0.7245	0.150559	0.577819	-0.292091	0.272314	-0.80493	0.000169099	-0.280458	0.292737	0.6803	0.00373038	0.90062	1.97e-06	0.500096	0.0485302	0.189313	0.482544	0.623141	0.00991516	-0.03898	0.886033	-0.172294	0.523426	-0.596179	0.0147938	-0.50416	0.0464449
THAPS_35642	1	turquoise	0.584306	0.0174604	0.612201	0.0117118	0.618691	0.0106177	0.318916	0.228613	0.398963	0.125822	0.312508	0.238621	0.454114	0.0772351	-0.166747	0.537083	-0.172223	0.523601	-0.36568	0.163658	0.308301	0.245339	0.858058	2.12e-05	0.509703	0.0437095	-0.132109	0.625749	-0.118943	0.66085	0.604937	0.0130394	-0.602959	0.0134207	-0.48255	0.0583409	-0.334017	0.206091	-0.687458	0.00325266
THAPSDRAFT_26957	1	turquoise	0.583597	0.0176307	0.591283	0.0158519	0.541284	0.0303607	0.241155	0.36825	0.508024	0.044525	0.445442	0.0837877	0.620079	0.0103945	-0.0022277	0.993467	-0.0527331	0.846211	-0.200219	0.457184	0.506224	0.0454117	0.912485	8.34e-07	0.340234	0.19725	-0.269458	0.312865	-0.152951	0.571719	0.656622	0.00572687	-0.752571	0.000768268	-0.759612	0.000640681	-0.214873	0.42419	-0.705023	0.00228641
THAPSDRAFT_37980	1	turquoise	0.582955	0.0177861	0.531764	0.0340032	0.815722	0.000117064	0.548314	0.0278679	0.343381	0.192871	0.242224	0.366066	0.150396	0.578235	0.187419	0.487016	-0.211605	0.431438	-0.562844	0.0232133	0.0890987	0.742807	0.87238	1.05e-05	0.726703	0.00142863	0.119554	0.659205	-0.00234508	0.993123	0.627052	0.00932861	-0.416547	0.108499	-0.457304	0.0749203	-0.503368	0.046846	-0.666469	0.00481302
THAPSDRAFT_21865	1	turquoise	0.581744	0.018082	0.519699	0.0390836	0.674741	0.00413909	0.392533	0.132608	0.447278	0.0823684	0.36217	0.168047	0.366337	0.162846	0.18017	0.504314	-0.0836342	0.758128	-0.45346	0.0777161	0.274627	0.303308	0.955529	8.2e-09	0.5495	0.0274631	0.0416642	0.878238	-0.0413949	0.87902	0.696222	0.00273621	-0.519576	0.0391383	-0.732932	0.00123819	-0.424381	0.101349	-0.708609	0.00212125
THAPSDRAFT_20712	1	turquoise	0.581684	0.0180968	0.499992	0.0485843	0.667418	0.00473148	0.441954	0.0865334	0.38446	0.141479	0.30672	0.247894	0.388391	0.13711	0.23948	0.371689	-0.140759	0.603089	-0.320394	0.226342	0.298454	0.261519	0.868535	1.28e-05	0.484163	0.0573828	-0.0461964	0.8651	0.0180718	0.947037	0.672338	0.00432653	-0.586712	0.016892	-0.71698	0.00177312	-0.272378	0.307445	-0.586909	0.0168463
THAPSDRAFT_268671	1	turquoise	0.581637	0.0181084	0.512219	0.0425084	0.581416	0.0181627	0.328217	0.214566	0.414924	0.110024	0.347975	0.186593	0.422304	0.103211	0.219834	0.413307	-0.0372245	0.891137	-0.424645	0.101114	0.266385	0.318629	0.879002	7.35e-06	0.465829	0.0689816	0.0750461	0.782377	0.0555795	0.838009	0.742584	0.000984358	-0.513533	0.0418912	-0.814402	0.000122603	-0.322819	0.222648	-0.619942	0.0104163
THAPS_35239	1	turquoise	0.581064	0.0182497	0.578724	0.0188366	0.659775	0.00542037	0.34532	0.190205	0.338983	0.19901	0.244349	0.361745	0.170202	0.528558	-0.035751	0.895423	-0.0986357	0.716286	-0.685765	0.00336095	0.0470041	0.862762	0.906063	1.35e-06	0.707887	0.00215372	0.283741	0.286884	0.00132106	0.996126	0.687661	0.0032399	-0.26414	0.322878	-0.509609	0.0437547	-0.598092	0.0143959	-0.700522	0.00250826
THAPSDRAFT_24978	1	turquoise	0.579902	0.0185393	0.611947	0.0117563	0.577521	0.0191436	0.22963	0.392258	0.484124	0.057406	0.39449	0.130516	0.40875	0.115959	-0.0445156	0.869969	-0.0201618	0.940921	-0.510945	0.0431136	0.255897	0.338762	0.909406	1.05e-06	0.576505	0.0194062	0.0426955	0.875246	-0.0984811	0.716714	0.688487	0.00318823	-0.485647	0.0565114	-0.579167	0.0187242	-0.46882	0.0669816	-0.76989	0.000486091
THAPSDRAFT_270137	1	turquoise	0.578451	0.0189059	0.520885	0.0385607	0.787258	0.000295023	0.533307	0.0333914	0.219875	0.413219	0.114443	0.673003	-0.0445147	0.869971	0.122527	0.651226	-0.1995	0.458836	-0.813845	0.000125003	-0.187445	0.486954	0.769983	0.000484847	0.87114	1.12e-05	0.464023	0.0702099	0.134677	0.618989	0.650524	0.0063589	-0.104544	0.700005	-0.318474	0.229294	-0.647747	0.00666455	-0.607466	0.0125644
THAPSDRAFT_9287	1	turquoise	0.577328	0.0191933	0.558333	0.024589	0.621052	0.0102402	0.327294	0.215933	0.52305	0.0376189	0.455872	0.075953	0.542017	0.0300933	0.175618	0.515321	-0.0475363	0.861222	-0.217281	0.418889	0.467441	0.0678986	0.912026	8.64e-07	0.407194	0.117491	-0.242854	0.364781	-0.128268	0.635916	0.654548	0.00593592	-0.733601	0.00121903	-0.762895	0.000587442	-0.238344	0.374029	-0.699353	0.00256867
THAPSDRAFT_23810	1	turquoise	0.576375	0.0194399	0.567469	0.0218651	0.507367	0.0448473	0.207241	0.441218	0.522633	0.037799	0.464507	0.069879	0.60689	0.0126715	0.067592	0.803577	0.00599389	0.982423	-0.243398	0.363675	0.486378	0.056086	0.933842	1.25e-07	0.343554	0.192633	-0.181426	0.501296	-0.114085	0.673974	0.702215	0.00242287	-0.700898	0.00248907	-0.837092	5.25e-05	-0.241436	0.367675	-0.705862	0.00224683
THAPSDRAFT_264711	1	turquoise	0.575931	0.0195557	0.549373	0.0275064	0.753801	0.000744596	0.523647	0.0373624	0.0875461	0.747151	-0.0207921	0.939077	-0.0597588	0.825995	-0.13607	0.615332	-0.307946	0.245912	-0.83639	5.4e-05	-0.264351	0.322478	0.693117	0.00291101	0.867472	1.35e-05	0.497352	0.0499769	0.163206	0.545884	0.602161	0.0135769	-0.0235802	0.930925	-0.144514	0.593353	-0.628248	0.00915479	-0.527537	0.0357223
THAPSDRAFT_31921	1	turquoise	0.575471	0.0196762	0.510027	0.0435534	0.618266	0.0106867	0.361245	0.169216	0.408614	0.116093	0.357886	0.173509	0.293534	0.269843	0.204241	0.448004	-0.0144662	0.957594	-0.454243	0.0771402	0.245791	0.358828	0.901468	1.86e-06	0.546374	0.0285397	0.1076	0.691632	0.0148629	0.956432	0.720292	0.00164894	-0.474762	0.063135	-0.730168	0.00131996	-0.400158	0.124588	-0.665882	0.00486392
THAPSDRAFT_12149	1	turquoise	0.574755	0.0198648	0.557391	0.0248839	0.6657	0.00487986	0.370325	0.157969	0.40842	0.116283	0.314794	0.23502	0.229105	0.393371	0.151885	0.574434	-0.0744861	0.783965	-0.570582	0.0209924	0.10941	0.686688	0.826421	7.94e-05	0.668971	0.00460047	0.136437	0.614371	0.0193889	0.943183	0.678124	0.00388629	-0.433078	0.0938082	-0.510997	0.0430884	-0.470388	0.0659506	-0.679724	0.00377117
THAPSDRAFT_23898	1	turquoise	0.572844	0.0203754	0.532782	0.0335987	0.579555	0.0186265	0.319296	0.228028	0.482002	0.0586696	0.431124	0.0954668	0.544213	0.0293024	0.120956	0.655438	-0.042409	0.876077	-0.213523	0.427177	0.479067	0.0604504	0.928915	2.04e-07	0.375536	0.151747	-0.206937	0.441903	-0.0951863	0.725845	0.677617	0.00392342	-0.729263	0.00134767	-0.785202	0.000313708	-0.223863	0.404579	-0.675904	0.00405072
THAPSDRAFT_23969	1	turquoise	0.571799	0.0206587	0.570554	0.0210002	0.52061	0.0386811	0.229701	0.392107	0.365545	0.163825	0.306935	0.247546	0.413519	0.111355	-0.0423301	0.876306	-0.0588122	0.828713	-0.456096	0.0757911	0.23968	0.371277	0.87595	8.68e-06	0.480777	0.0594079	0.104577	0.699915	-0.0173993	0.949005	0.697671	0.0026576	-0.413928	0.110967	-0.680307	0.0037299	-0.37055	0.157697	-0.641136	0.00743935
THAPSDRAFT_22907	1	turquoise	0.570948	0.0208917	0.561388	0.0236509	0.552383	0.0264983	0.264947	0.321347	0.408192	0.116507	0.340579	0.196768	0.437781	0.0899009	-0.0245023	0.92823	-0.0767778	0.777471	-0.383982	0.142016	0.327462	0.215685	0.91763	5.54e-07	0.440609	0.0876089	-0.0263862	0.922727	-0.0690598	0.799392	0.675879	0.00405259	-0.544656	0.0291448	-0.714944	0.00185317	-0.348751	0.185546	-0.670757	0.0044535
THAPSDRAFT_270027	1	turquoise	0.570706	0.0209583	0.519943	0.0389758	0.577527	0.0191422	0.341795	0.19507	0.261139	0.328609	0.206591	0.442684	0.258446	0.333803	0.088777	0.743707	-0.0855992	0.752609	-0.563604	0.0229877	0.0975817	0.719203	0.84078	4.52e-05	0.576062	0.0195215	0.292084	0.272326	0.0987236	0.716043	0.719532	0.00167681	-0.271261	0.309512	-0.628328	0.00914319	-0.431182	0.0954173	-0.577908	0.0190445
THAPSDRAFT_3314	1	turquoise	0.569573	0.0212724	0.539591	0.0309857	0.693432	0.00289287	0.426866	0.0991519	0.418859	0.106353	0.333694	0.206557	0.363797	0.166003	0.260015	0.330771	-0.143506	0.595961	-0.290789	0.274556	0.328005	0.214879	0.883633	5.67e-06	0.491497	0.0531712	-0.141149	0.602075	-0.0742986	0.784496	0.620498	0.0103278	-0.624035	0.00977863	-0.665165	0.00492683	-0.295437	0.266604	-0.62784	0.00921369
THAPSDRAFT_5797	1	turquoise	0.569137	0.0213943	0.541593	0.0302479	0.736669	0.00113425	0.45015	0.0801829	0.283057	0.288097	0.174855	0.517175	0.0142916	0.958105	0.104997	0.698763	-0.157623	0.559885	-0.762432	0.000594716	-0.0931254	0.731575	0.821555	9.5e-05	0.824342	8.58e-05	0.381716	0.144584	0.0550717	0.839471	0.648305	0.00660225	-0.175775	0.514938	-0.359653	0.171242	-0.648299	0.00660291	-0.669481	0.00455809
THAPSDRAFT_11286	1	turquoise	0.568524	0.0215664	0.541445	0.0303017	0.44674	0.0827826	0.204612	0.447162	0.316496	0.232361	0.289208	0.277292	0.455735	0.0760522	-0.17258	0.522727	-0.0320005	0.906347	-0.448138	0.0817094	0.239337	0.371982	0.808613	0.000149533	0.430332	0.0961446	0.149673	0.580086	0.0471334	0.862388	0.717503	0.00175303	-0.396296	0.128607	-0.658813	0.00551241	-0.31495	0.234776	-0.598662	0.0142787
THAPSDRAFT_11949	1	turquoise	0.56662	0.0221081	0.522086	0.0380361	0.739705	0.00105515	0.450392	0.0800007	0.443325	0.0854468	0.35461	0.177765	0.28947	0.276838	0.169596	0.530049	-0.126446	0.64076	-0.427701	0.0984215	0.27366	0.305083	0.951678	1.45e-08	0.598083	0.0143977	-0.0263963	0.922698	-0.110069	0.68489	0.624648	0.00968577	-0.536552	0.0321321	-0.613014	0.01157	-0.452906	0.0781248	-0.730809	0.00130062
THAPSDRAFT_37881	1	turquoise	0.565906	0.0223138	0.520127	0.0388944	0.757973	0.000668686	0.51778	0.0399418	0.361265	0.169192	0.275194	0.30227	0.308407	0.245169	0.148833	0.582237	-0.216772	0.420008	-0.33795	0.20047	0.260369	0.33009	0.842826	4.15e-05	0.55457	0.0257839	-0.118764	0.66133	-0.0549101	0.839936	0.578239	0.0189598	-0.594679	0.0151121	-0.520802	0.0385969	-0.321989	0.223909	-0.614198	0.0113662
THAPSDRAFT_263565	1	turquoise	0.56459	0.0226971	0.486868	0.0558015	0.734813	0.00118494	0.505911	0.0455674	0.30189	0.2558	0.227676	0.396411	0.289472	0.276834	-0.00636348	0.98134	-0.226208	0.399545	-0.497349	0.0499788	0.113974	0.674274	0.798779	0.000206492	0.619718	0.0104521	0.102406	0.705884	0.00516439	0.984856	0.588724	0.0164279	-0.398709	0.126085	-0.459507	0.0733511	-0.401278	0.123439	-0.615055	0.0112203
THAPSDRAFT_22399	1	turquoise	0.564404	0.0227518	0.57874	0.0188324	0.447917	0.0818787	0.219595	0.413829	0.194784	0.469738	0.141246	0.601821	0.317781	0.230365	-0.149276	0.581103	-0.131802	0.626561	-0.495571	0.0509334	0.10634	0.695081	0.735821	0.00115717	0.495973	0.0507164	0.206181	0.443609	0.12484	0.645042	0.698094	0.00263499	-0.334675	0.205144	-0.493252	0.0521986	-0.3109	0.241175	-0.492599	0.0525586
THAPSDRAFT_40044	1	turquoise	0.56305	0.0231521	0.497968	0.0496495	0.831062	6.65e-05	0.581512	0.0181392	0.287355	0.280522	0.178782	0.507659	0.0644303	0.81261	0.254561	0.341376	-0.229471	0.392595	-0.582363	0.0179303	0.0329431	0.9036	0.868527	1.28e-05	0.75068	0.000805875	0.18975	0.481515	0.00728483	0.978639	0.596708	0.0146828	-0.318878	0.228672	-0.444025	0.0848957	-0.543169	0.0296762	-0.630439	0.00884301
THAPSDRAFT_105	1	turquoise	0.562425	0.0233386	0.562259	0.0233883	0.533009	0.0335088	0.224994	0.402147	0.547875	0.0280189	0.484945	0.0569222	0.588341	0.0165155	0.0441662	0.870981	-0.00639372	0.981251	-0.224368	0.403493	0.512425	0.0424113	0.936524	9.4e-08	0.354678	0.177675	-0.247348	0.355695	-0.166214	0.538403	0.661924	0.00521908	-0.747662	0.000869013	-0.778052	0.000386505	-0.25865	0.333409	-0.74224	0.000992627
THAPSDRAFT_40925	1	turquoise	0.561801	0.023526	0.463885	0.0703044	0.582906	0.0177979	0.420714	0.104653	0.227564	0.396649	0.178107	0.509289	0.312098	0.239271	0.270718	0.310519	-0.113837	0.674646	-0.390983	0.134281	0.152791	0.572126	0.774573	0.000426662	0.471081	0.0654985	0.179217	0.50661	0.160928	0.551579	0.699334	0.00256966	-0.363758	0.166051	-0.69892	0.00259132	-0.257531	0.335578	-0.441253	0.0870926
THAPSDRAFT_5766	1	turquoise	0.561692	0.023559	0.56284	0.0232147	0.668188	0.00466618	0.380544	0.145924	0.289323	0.277093	0.186188	0.489932	0.1101	0.684805	-0.0481629	0.85941	-0.137761	0.610905	-0.731973	0.00126608	-0.0795172	0.769728	0.735488	0.00116628	0.758785	0.000654682	0.334156	0.20589	0.0551427	0.839266	0.627946	0.0091984	-0.185562	0.49142	-0.300746	0.257697	-0.58849	0.0164814	-0.642134	0.00731801
THAPSDRAFT_23812	1	turquoise	0.561283	0.0236825	0.492529	0.0525975	0.664797	0.00495931	0.437937	0.0897739	0.447899	0.0818919	0.390297	0.135026	0.496379	0.0504975	0.289917	0.276063	-0.126565	0.640443	-0.141257	0.601794	0.466843	0.0682988	0.879916	6.99e-06	0.37659	0.150508	-0.268667	0.314344	-0.100251	0.711822	0.610539	0.0120057	-0.748598	0.000849015	-0.751416	0.000791059	-0.174686	0.517588	-0.624536	0.00970272
THAPSDRAFT_34344	1	turquoise	0.560761	0.0238409	0.560296	0.0239831	0.510506	0.0433233	0.191037	0.478492	0.55201	0.0266217	0.490504	0.0537275	0.534167	0.0330541	0.134933	0.618315	0.0641618	0.813378	-0.321026	0.225377	0.429122	0.0971865	0.91757	5.56e-07	0.410523	0.114233	-0.105924	0.69622	-0.105749	0.696698	0.709709	0.00207256	-0.638963	0.00770915	-0.795951	0.000225855	-0.313981	0.236298	-0.740013	0.00104738
THAPSDRAFT_9323	1	turquoise	0.560499	0.023921	0.549446	0.0274816	0.559616	0.0241915	0.25547	0.339595	0.508318	0.0443815	0.447814	0.0819574	0.523012	0.0376353	-0.0499514	0.85424	-0.0350225	0.897544	-0.321029	0.225372	0.430346	0.096132	0.944845	3.6e-08	0.426258	0.0996862	-0.149491	0.58055	-0.143974	0.594751	0.660377	0.00536333	-0.669726	0.00453786	-0.706242	0.00222914	-0.327469	0.215674	-0.752724	0.000765288
THAPSDRAFT_26071	1	turquoise	0.560256	0.0239952	0.46471	0.0697412	0.885989	4.94e-06	0.709966	0.00206135	0.17004	0.528958	0.0717199	0.79182	0.0462806	0.864856	0.261645	0.32764	-0.368403	0.160306	-0.471065	0.0655089	0.00739139	0.978326	0.759278	0.000646311	0.716422	0.00179481	0.116926	0.666288	0.0609243	0.822651	0.526396	0.0361977	-0.342376	0.194263	-0.343177	0.193154	-0.407078	0.117605	-0.492419	0.0526586
THAPSDRAFT_33682	1	turquoise	0.5595	0.0242273	0.519403	0.0392154	0.717982	0.00173481	0.430476	0.0960207	0.41805	0.1071	0.325914	0.21799	0.265933	0.319482	0.131928	0.626227	-0.126652	0.640213	-0.476024	0.0623388	0.232692	0.3858	0.948164	2.35e-08	0.624223	0.00975011	0.0386438	0.88701	-0.0962075	0.723011	0.628617	0.00910165	-0.48026	0.0597221	-0.567457	0.0218686	-0.489145	0.054496	-0.731818	0.00127063
THAPSDRAFT_1440	1	turquoise	0.55813	0.0246525	0.539421	0.031049	0.805691	0.000164889	0.515644	0.0409133	0.334704	0.205103	0.221801	0.409034	0.0989042	0.715544	0.101152	0.709337	-0.213442	0.427357	-0.594536	0.0151426	0.0365916	0.892978	0.834222	5.88e-05	0.758262	0.00066369	0.130848	0.629081	-0.0456544	0.86667	0.566442	0.0221594	-0.349372	0.18471	-0.35141	0.181988	-0.55221	0.0265556	-0.673587	0.00422823
THAPSDRAFT_22854	1	turquoise	0.55656	0.0251466	0.531365	0.0341628	0.546223	0.0285922	0.270973	0.310045	0.514986	0.0412161	0.462437	0.0713017	0.565755	0.0223575	0.0796665	0.769306	-0.02937	0.914017	-0.192813	0.474334	0.50635	0.0453494	0.909489	1.05e-06	0.356823	0.174883	-0.248349	0.353687	-0.13249	0.624746	0.654764	0.00591384	-0.756922	0.000687187	-0.75716	0.000682966	-0.217612	0.418164	-0.703213	0.00237362
THAPSDRAFT_262862	1	turquoise	0.556452	0.0251809	0.515314	0.0410653	0.604573	0.013109	0.322349	0.223363	0.529195	0.0350405	0.456699	0.0753551	0.539224	0.0311226	0.265456	0.320383	-0.0373775	0.890692	-0.239639	0.371361	0.43142	0.0952141	0.873782	9.74e-06	0.403941	0.120736	-0.190637	0.479429	-0.121263	0.654612	0.637152	0.00793979	-0.684762	0.00342647	-0.761294	0.000612926	-0.252796	0.34485	-0.701364	0.00246552
THAPSDRAFT_24780	1	turquoise	0.555077	0.0256202	0.557347	0.024898	0.593606	0.0153428	0.275707	0.301333	0.50382	0.0466168	0.427895	0.0982517	0.455286	0.0763789	0.0727915	0.788775	-0.0315829	0.907564	-0.336266	0.202863	0.394778	0.13021	0.953958	1.04e-08	0.464576	0.0698319	-0.123207	0.649403	-0.149857	0.579614	0.649578	0.0064617	-0.615865	0.0110837	-0.704837	0.00229524	-0.366457	0.162697	-0.740724	0.00102963
THAPSDRAFT_24207	1	turquoise	0.554747	0.0257265	0.634655	0.0082667	0.366024	0.163233	0.071197	0.793307	0.302536	0.254734	0.24237	0.365768	0.478465	0.0608208	-0.2914	0.273502	-0.0409956	0.880179	-0.44169	0.0867436	0.203737	0.449151	0.751926	0.00078093	0.418907	0.106308	0.0924855	0.733356	0.00683791	0.979949	0.674104	0.00418813	-0.375538	0.151744	-0.518272	0.0397204	-0.302336	0.255065	-0.561721	0.0235501
THAPSDRAFT_34027	1	turquoise	0.553826	0.0260251	0.50444	0.0463036	0.583147	0.0177394	0.32256	0.223042	0.513973	0.041686	0.459289	0.0735057	0.555238	0.0255686	0.246177	0.35805	-0.0111507	0.967307	-0.174685	0.517589	0.499495	0.0488443	0.920902	4.21e-07	0.356946	0.174723	-0.224955	0.402232	-0.117441	0.664898	0.657339	0.00565593	-0.719488	0.00167844	-0.823279	8.92e-05	-0.215613	0.422558	-0.676162	0.00403133
THAPSDRAFT_23315	1	turquoise	0.55113	0.0269143	0.522332	0.0379293	0.609601	0.0121742	0.318348	0.229489	0.361631	0.168728	0.280357	0.292919	0.179664	0.505531	0.130784	0.62925	-0.0289289	0.915304	-0.630503	0.00883398	0.0973627	0.71981	0.908443	1.13e-06	0.641956	0.00733954	0.285216	0.284276	0.00740498	0.978286	0.697828	0.00264921	-0.273968	0.304517	-0.614125	0.0113786	-0.567576	0.0218348	-0.689612	0.00311902
THAPSDRAFT_29304	1	turquoise	0.549819	0.0273551	0.59953	0.0141022	0.517295	0.0401607	0.183024	0.497469	0.412723	0.112115	0.336173	0.202997	0.378582	0.148187	-0.319842	0.227189	-0.0465564	0.864058	-0.541429	0.0303077	0.216204	0.421256	0.866244	1.43e-05	0.543008	0.0297343	0.0731725	0.787693	-0.106752	0.693952	0.637793	0.00785751	-0.415583	0.109403	-0.480224	0.0597436	-0.486911	0.0557769	-0.738836	0.00107731
THAPSDRAFT_8500	1	turquoise	0.549788	0.0273658	0.556077	0.0253002	0.41894	0.106279	0.140188	0.604573	0.34052	0.196851	0.295128	0.267128	0.415272	0.109695	-0.343038	0.193345	-0.0271034	0.920633	-0.539678	0.0309536	0.169161	0.531122	0.770114	0.000483097	0.462845	0.0710199	0.17617	0.51398	0.0302941	0.911322	0.687757	0.00323385	-0.360409	0.170278	-0.565001	0.0225769	-0.382247	0.14398	-0.626948	0.00934382
THAPSDRAFT_26686	1	turquoise	0.549195	0.0275669	0.478403	0.0608593	0.677387	0.00394026	0.428868	0.097407	0.471499	0.0652268	0.398546	0.126255	0.376449	0.150674	0.341437	0.195569	-0.0705612	0.795116	-0.272128	0.307907	0.379041	0.147655	0.910477	9.73e-07	0.468004	0.0675233	-0.13732	0.612057	-0.0840822	0.756869	0.633285	0.0084506	-0.65118	0.00628833	-0.738451	0.00108726	-0.306969	0.24749	-0.667179	0.00475187
THAPSDRAFT_23887	1	turquoise	0.54902	0.0276264	0.489245	0.0544393	0.854904	2.45e-05	0.609923	0.0121161	0.204389	0.447669	0.0877877	0.746475	-0.0994291	0.714093	0.216899	0.419729	-0.263104	0.32485	-0.731776	0.00127185	-0.15916	0.556015	0.791606	0.000258518	0.867284	1.36e-05	0.371947	0.156014	0.0766153	0.777931	0.5751	0.0197737	-0.131067	0.628501	-0.291841	0.272744	-0.634971	0.00822484	-0.583194	0.0177282
THAPSDRAFT_24757	1	turquoise	0.548838	0.0276886	0.623842	0.00980789	0.411894	0.112909	0.0476557	0.860877	0.513406	0.0419503	0.438083	0.0896547	0.551264	0.0268695	-0.220772	0.411268	0.0427386	0.875121	-0.414686	0.110248	0.335181	0.204416	0.828992	7.2e-05	0.407621	0.117069	-0.0640073	0.81382	-0.124724	0.645351	0.663217	0.00510084	-0.545591	0.0288142	-0.637278	0.00792358	-0.350976	0.182565	-0.733349	0.00122621
THAPSDRAFT_17654	1	turquoise	0.548685	0.0277409	0.497502	0.0498971	0.641059	0.00744884	0.351709	0.18159	0.499972	0.0485951	0.422165	0.103336	0.379747	0.146841	0.222288	0.407981	-0.0192176	0.943684	-0.385269	0.140572	0.35431	0.178158	0.973382	2.37e-10	0.510984	0.0430949	-0.0311955	0.908693	-0.116185	0.668288	0.663732	0.00505437	-0.561255	0.023691	-0.73934	0.0010644	-0.425391	0.100452	-0.750558	0.000808348
THAPSDRAFT_42226	1	turquoise	0.548659	0.0277498	0.477415	0.0614702	0.724596	0.00149823	0.447785	0.0819793	0.478069	0.0610652	0.392727	0.1324	0.313115	0.237663	0.237964	0.374816	-0.075641	0.780691	-0.417359	0.107742	0.299021	0.260569	0.959127	4.59e-09	0.570331	0.0210618	-0.0172716	0.949379	-0.104852	0.69916	0.633581	0.00841065	-0.539874	0.0308806	-0.674143	0.00418507	-0.453915	0.077381	-0.740245	0.00104156
THAPSDRAFT_37427	1	turquoise	0.548535	0.027792	0.545376	0.0288901	0.743335	0.000966556	0.491205	0.0533343	0.186357	0.489532	0.0700517	0.796567	0.0281401	0.917606	-0.12874	0.634664	-0.30287	0.254183	-0.719862	0.00166467	-0.135527	0.616757	0.709234	0.00209347	0.796447	0.000222355	0.294071	0.268926	0.056538	0.835251	0.550241	0.0272127	-0.195446	0.468201	-0.134672	0.619001	-0.574913	0.019823	-0.583682	0.0176103
THAPSDRAFT_24665	1	turquoise	0.547831	0.0280341	0.550956	0.0269725	0.532068	0.0338819	0.214589	0.424816	0.502246	0.0474187	0.436015	0.0913544	0.499812	0.0486783	-0.0297775	0.912829	0.0124236	0.963578	-0.367571	0.161326	0.391932	0.133255	0.951517	1.48e-08	0.43988	0.0881959	-0.0709561	0.793993	-0.141589	0.600931	0.666584	0.00480304	-0.571371	0.0207754	-0.717014	0.00177182	-0.380135	0.146394	-0.749986	0.000820049
THAPSDRAFT_21811	1	turquoise	0.546394	0.0285325	0.521604	0.0382456	0.591477	0.0158089	0.275742	0.30127	0.47456	0.0632625	0.387036	0.138606	0.250141	0.350111	0.110406	0.683973	0.017713	0.948087	-0.580297	0.0184406	0.162583	0.547437	0.866126	1.44e-05	0.598663	0.0142785	0.153162	0.571183	-0.0200289	0.94131	0.688492	0.00318795	-0.418694	0.106505	-0.641392	0.00740805	-0.513556	0.0418804	-0.729841	0.0013299
THAPSDRAFT_5851	1	turquoise	0.545791	0.028744	0.469796	0.0663385	0.85849	2.08e-05	0.656907	0.0056986	0.102867	0.704614	-0.0112219	0.967099	-0.144332	0.593824	0.181298	0.501605	-0.34192	0.194897	-0.734549	0.00119228	-0.223329	0.40573	0.746795	0.000887894	0.862154	1.75e-05	0.419501	0.105762	0.130092	0.631082	0.552888	0.0263318	-0.0744317	0.784119	-0.234572	0.381861	-0.606021	0.0128343	-0.499304	0.0489447
THAPSDRAFT_25042	1	turquoise	0.543608	0.0295188	0.401809	0.122896	0.756242	0.000699373	0.623645	0.00983801	0.218362	0.416522	0.16435	0.543033	0.160849	0.551777	0.15862	0.557373	-0.262441	0.326116	-0.416992	0.108083	0.109114	0.687494	0.740396	0.00103778	0.582145	0.0179837	0.105508	0.697359	0.0943711	0.72811	0.578384	0.0189228	-0.420039	0.105269	-0.458512	0.0740571	-0.330189	0.211659	-0.500792	0.0481683
THAPSDRAFT_269449	1	turquoise	0.542855	0.0297894	0.484048	0.0574505	0.680163	0.00374011	0.431853	0.0948454	0.426674	0.0993201	0.349498	0.184542	0.389684	0.135694	0.311816	0.239719	-0.105824	0.696493	-0.277465	0.298136	0.358973	0.172112	0.914896	6.91e-07	0.477601	0.061355	-0.11448	0.672904	-0.0905448	0.738768	0.614968	0.011235	-0.59684	0.0146554	-0.699002	0.002587	-0.312256	0.239021	-0.649248	0.00649789
THAPSDRAFT_37139	1	turquoise	0.542461	0.0299321	0.478276	0.0609375	0.557173	0.0249526	0.37001	0.158351	0.252501	0.345431	0.206149	0.443682	0.299085	0.260463	0.403918	0.120759	-0.137808	0.610783	-0.229459	0.392621	0.20427	0.447938	0.669107	0.00458916	0.351529	0.181829	-0.00026636	0.999219	0.0901488	0.739873	0.604026	0.0132139	-0.445238	0.0839468	-0.77416	0.000431647	-0.128685	0.63481	-0.385025	0.140846
THAPSDRAFT_916	1	turquoise	0.541194	0.0303939	0.503268	0.0468967	0.647651	0.00667529	0.3651	0.164379	0.329689	0.212393	0.231509	0.388287	0.1495	0.580527	0.090732	0.738245	-0.0875734	0.747075	-0.668515	0.00463865	0.0366414	0.892833	0.89523	2.81e-06	0.683435	0.00351469	0.319908	0.227088	0.0216794	0.936482	0.669282	0.00457467	-0.223909	0.40448	-0.539651	0.0309635	-0.594659	0.0151162	-0.666645	0.00479781
THAPSDRAFT_270116	1	turquoise	0.540217	0.0307535	0.506878	0.0450879	0.731277	0.00128663	0.411438	0.113348	0.459239	0.073541	0.354146	0.178372	0.21316	0.427982	0.0905339	0.738798	-0.0807688	0.766196	-0.586721	0.0168899	0.162932	0.546567	0.945424	3.35e-08	0.682325	0.00358986	0.115609	0.669846	-0.11364	0.675181	0.614267	0.0113542	-0.396971	0.127898	-0.535512	0.0325316	-0.597328	0.0145537	-0.783905	0.000325994
THAPSDRAFT_268655	1	turquoise	0.539239	0.0311171	0.486666	0.055919	0.727667	0.0013977	0.447553	0.0821574	0.37063	0.1576	0.275575	0.301575	0.133515	0.622045	0.214182	0.425718	-0.0987376	0.716005	-0.596114	0.0148076	0.094804	0.726907	0.923175	3.45e-07	0.699451	0.00256357	0.217044	0.41941	-0.023439	0.931338	0.641573	0.00738604	-0.312576	0.238515	-0.547232	0.0282409	-0.572578	0.020447	-0.690765	0.00304927
THAPSDRAFT_268417	1	turquoise	0.538826	0.0312713	0.496302	0.0505391	0.694106	0.00285435	0.416657	0.108397	0.40602	0.118655	0.312472	0.238679	0.250553	0.349291	0.228659	0.394317	-0.0916119	0.735791	-0.454103	0.0772429	0.22653	0.398855	0.928272	2.16e-07	0.576773	0.0193366	0.0514929	0.849789	-0.0706172	0.794957	0.62529	0.00958939	-0.443447	0.0853505	-0.639023	0.00770156	-0.469794	0.0663394	-0.678362	0.00386903
THAPSDRAFT_34994	1	turquoise	0.538266	0.0314815	0.488734	0.0547304	0.843228	4.08e-05	0.631499	0.00869516	0.128231	0.636015	0.00227028	0.993342	-0.0970246	0.720746	0.27154	0.308995	-0.325995	0.21787	-0.683554	0.00350669	-0.201966	0.453186	0.700822	0.00249298	0.860191	1.92e-05	0.353463	0.179271	0.112243	0.678975	0.533182	0.0334405	-0.117374	0.665079	-0.179517	0.505885	-0.561621	0.0235802	-0.498406	0.0494177
THAPSDRAFT_21491	1	turquoise	0.536813	0.0320323	0.483081	0.0580246	0.758881	0.000653051	0.458003	0.0744198	0.420732	0.104636	0.32188	0.224074	0.146339	0.588646	0.118824	0.661168	-0.106694	0.694111	-0.598806	0.0142495	0.122913	0.650192	0.931596	1.57e-07	0.691861	0.00298419	0.150581	0.577762	-0.0852151	0.753687	0.60383	0.0132518	-0.36141	0.169008	-0.544938	0.0290446	-0.600039	0.0139993	-0.748036	0.000860967
THAPSDRAFT_269718	1	turquoise	0.536748	0.0320571	0.527481	0.0357456	0.704645	0.0023044	0.411826	0.112975	0.257895	0.334871	0.139191	0.607171	0.000951332	0.99721	-0.0126228	0.962994	-0.150721	0.577406	-0.823202	8.95e-05	-0.146017	0.589475	0.819147	0.00010366	0.829338	7.11e-05	0.439158	0.0887796	0.0560182	0.836746	0.625666	0.00953319	-0.0901031	0.740001	-0.303097	0.253811	-0.700255	0.00252195	-0.65405	0.00598701
THAPSDRAFT_268362	1	turquoise	0.536391	0.0321938	0.553725	0.026058	0.475247	0.0628283	0.167646	0.53486	0.43126	0.0953502	0.366772	0.162308	0.37905	0.147645	-0.0847493	0.754995	0.0197342	0.942172	-0.52445	0.0370191	0.197023	0.464546	0.820782	9.77e-05	0.509406	0.0438531	0.11201	0.679608	-0.0216003	0.936714	0.682709	0.00356369	-0.433144	0.0937525	-0.582097	0.0179954	-0.418118	0.107037	-0.684639	0.00343452
THAPSDRAFT_21698	1	turquoise	0.536319	0.0322212	0.434281	0.0927979	0.669624	0.00454627	0.454883	0.0766723	0.451977	0.0788143	0.399959	0.124793	0.429463	0.0968925	0.407903	0.116792	-0.0703879	0.79561	-0.205962	0.444103	0.40715	0.117534	0.880889	6.62e-06	0.418673	0.106524	-0.150497	0.577978	-0.0607195	0.823239	0.626008	0.00948243	-0.653251	0.00606978	-0.781843	0.000346345	-0.230617	0.390169	-0.624003	0.00978338
THAPSDRAFT_268598	1	turquoise	0.535466	0.0325496	0.459936	0.0730485	0.697984	0.00264088	0.435457	0.0918169	0.485104	0.0568292	0.413807	0.111082	0.355782	0.176235	0.3046	0.251346	-0.0696538	0.7977	-0.30601	0.249046	0.375223	0.152115	0.945057	3.5e-08	0.488144	0.0550671	-0.113428	0.675755	-0.119763	0.658642	0.616732	0.0109391	-0.615141	0.0112057	-0.741304	0.00101534	-0.362249	0.167947	-0.707676	0.00216323
THAPSDRAFT_20924	1	turquoise	0.534284	0.0330085	0.546112	0.0286314	0.465208	0.0694024	0.173326	0.520904	0.520294	0.0388208	0.479856	0.0599681	0.627881	0.00920786	-0.138973	0.607741	0.00116399	0.996586	-0.163102	0.546143	0.553871	0.0260106	0.89744	2.43e-06	0.280964	0.29183	-0.299925	0.259061	-0.198852	0.460328	0.614767	0.0112691	-0.753671	0.000747061	-0.732172	0.00126023	-0.210942	0.432918	-0.719697	0.0016707
THAPSDRAFT_40771	1	turquoise	0.533879	0.0331665	0.519678	0.0390931	0.58687	0.0168554	0.24784	0.354707	0.54711	0.0282833	0.463892	0.0702998	0.356013	0.175934	0.0713701	0.792815	0.0457289	0.866454	-0.515644	0.0409134	0.285784	0.283276	0.956222	7.36e-09	0.560668	0.0238694	0.0573998	0.832772	-0.130732	0.629387	0.672667	0.00430045	-0.485711	0.0564739	-0.671331	0.00440707	-0.525042	0.0367678	-0.816951	0.000112096
THAPSDRAFT_270139	1	turquoise	0.533856	0.0331756	0.51711	0.0402447	0.51988	0.0390036	0.195414	0.468274	0.559752	0.0241498	0.503091	0.0469866	0.477477	0.0614318	0.101004	0.709746	0.0988456	0.715706	-0.375813	0.15142	0.401202	0.123517	0.950685	1.67e-08	0.434932	0.0922535	-0.0429953	0.874376	-0.136736	0.613588	0.685343	0.00338839	-0.563164	0.0231182	-0.806929	0.000158233	-0.396636	0.128249	-0.775833	0.000411735
THAPSDRAFT_35780	1	turquoise	0.533626	0.0332661	0.517244	0.0401838	0.686014	0.00334481	0.390884	0.134388	0.350906	0.182658	0.260198	0.330419	0.143342	0.596386	-0.0565458	0.835228	-0.115447	0.670284	-0.616742	0.0109375	0.0892009	0.742522	0.891693	3.51e-06	0.676764	0.00398641	0.184879	0.493044	-0.0407145	0.880995	0.615382	0.0111649	-0.320126	0.226754	-0.467529	0.0678397	-0.574841	0.0198422	-0.690598	0.00305932
THAPSDRAFT_1693	1	turquoise	0.532938	0.0335367	0.517251	0.040181	0.659897	0.00540872	0.430755	0.0957816	0.249959	0.350473	0.159347	0.555545	0.133661	0.62166	0.358179	0.173132	-0.130413	0.63023	-0.457759	0.0745941	0.0646394	0.812012	0.742986	0.000974793	0.637504	0.00789446	0.16989	0.529325	0.0415852	0.878467	0.59453	0.015144	-0.284579	0.2854	-0.431669	0.0950019	-0.407324	0.117362	-0.523294	0.0375138
THAPSDRAFT_261067	1	turquoise	0.531585	0.0340746	0.439746	0.0883039	0.758426	0.000660856	0.550634	0.0270805	0.342439	0.194176	0.275768	0.301222	0.236634	0.37757	0.218245	0.416778	-0.174731	0.517479	-0.378944	0.147768	0.197614	0.463181	0.833445	6.06e-05	0.587791	0.016642	-0.00220195	0.993543	-0.00317388	0.990692	0.582447	0.0179098	-0.495749	0.0508368	-0.52878	0.0352102	-0.347733	0.186921	-0.582639	0.0178629
THAPSDRAFT_269399	1	turquoise	0.530972	0.0343204	0.502886	0.0470911	0.624973	0.00963687	0.295661	0.266224	0.550334	0.0271814	0.473792	0.0637512	0.362915	0.167109	0.104484	0.700169	0.0198945	0.941703	-0.450671	0.0797906	0.339796	0.197866	0.985042	4.32e-12	0.539455	0.0310364	-0.0139385	0.95914	-0.164029	0.543833	0.649491	0.00647122	-0.538396	0.0314326	-0.700882	0.00248993	-0.496572	0.0503941	-0.819266	0.000103215
THAPSDRAFT_21591	1	turquoise	0.530255	0.0346095	0.596658	0.0146934	0.483188	0.0579604	0.190007	0.48091	0.339894	0.197727	0.273099	0.306115	0.398036	0.126785	-0.379144	0.147536	-0.107988	0.69057	-0.457526	0.0747612	0.183814	0.495582	0.697601	0.00266138	0.5186	0.0395736	0.0105325	0.969119	-0.0657703	0.808779	0.57238	0.0205006	-0.428144	0.0980351	-0.290849	0.274451	-0.358793	0.172343	-0.637904	0.00784333
THAPSDRAFT_22170	1	turquoise	0.529852	0.0347729	0.504439	0.0463042	0.686721	0.00329945	0.362677	0.167408	0.477146	0.0616378	0.38165	0.144659	0.226089	0.3998	0.107189	0.692757	-0.046748	0.863503	-0.55144	0.0268109	0.212802	0.428776	0.968394	7.77e-10	0.644778	0.00700418	0.0933648	0.730908	-0.133217	0.622829	0.625436	0.00956749	-0.424207	0.101504	-0.578686	0.0188462	-0.582991	0.0177774	-0.796196	0.000224118
THAPSDRAFT_23957	1	turquoise	0.529592	0.0348786	0.518061	0.0398155	0.654753	0.00591503	0.327596	0.215485	0.494412	0.0515628	0.401752	0.122954	0.324316	0.220389	0.000706221	0.997929	-0.0535902	0.843739	-0.490834	0.0535425	0.274351	0.303815	0.964503	1.73e-09	0.587068	0.0168093	0.0032888	0.990355	-0.162418	0.547849	0.612155	0.0117199	-0.496102	0.0506468	-0.575606	0.0196407	-0.524245	0.0371066	-0.796778	0.000220045
THAPSDRAFT_31150	1	turquoise	0.528229	0.0354368	0.477088	0.0616736	0.65938	0.005458	0.39335	0.131732	0.420544	0.104808	0.348379	0.186048	0.311592	0.240074	0.158052	0.558805	-0.0962486	0.722897	-0.376725	0.15035	0.296714	0.264445	0.929602	1.9e-07	0.526533	0.0361404	-0.0270145	0.920892	-0.100516	0.711091	0.609836	0.0121319	-0.524779	0.0368795	-0.641979	0.00733672	-0.40106	0.123662	-0.686847	0.00329143
THAPSDRAFT_10252	1	turquoise	0.527808	0.0356105	0.443157	0.0855792	0.571928	0.0206234	0.408904	0.115809	0.123458	0.648734	0.0710487	0.793729	0.134149	0.620375	0.189823	0.481344	-0.126521	0.640561	-0.599176	0.0141739	-0.0553991	0.838528	0.717115	0.00176795	0.614956	0.011237	0.448936	0.0811014	0.205699	0.444699	0.674903	0.00412665	-0.0864862	0.750121	-0.497151	0.0500844	-0.42393	0.101751	-0.441964	0.0865247
THAPSDRAFT_37156	1	turquoise	0.526706	0.0360682	0.413378	0.111489	0.736426	0.00114078	0.576815	0.0193257	0.146049	0.589392	0.0580228	0.830981	0.0372665	0.891015	0.495029	0.051227	-0.206668	0.44251	-0.570069	0.0211344	-0.0948599	0.726752	0.717708	0.00174519	0.674382	0.00416665	0.367767	0.161086	0.195039	0.469147	0.61785	0.0107547	-0.145198	0.591588	-0.509324	0.0438924	-0.425315	0.100519	-0.418093	0.107061
THAPSDRAFT_25557	1	turquoise	0.524572	0.0369673	0.618992	0.0105689	0.348585	0.18577	0.00483977	0.985807	0.469594	0.0664709	0.403363	0.121319	0.567261	0.0219246	-0.308911	0.244358	0.0449221	0.868791	-0.389416	0.135986	0.342097	0.194651	0.792535	0.00025122	0.370501	0.157756	-0.0680584	0.802247	-0.130884	0.628986	0.63775	0.00786298	-0.524356	0.0370591	-0.553011	0.0262915	-0.329976	0.211973	-0.706027	0.00223913
THAPS_23391	1	turquoise	0.524549	0.036977	0.515635	0.0409178	0.468146	0.0674288	0.182133	0.499601	0.531784	0.0339953	0.492251	0.0527515	0.642962	0.00721856	-0.0434791	0.872973	-0.00610655	0.982093	-0.159631	0.554832	0.506612	0.0452195	0.82572	8.15e-05	0.271356	0.309337	-0.278542	0.296186	-0.175706	0.515107	0.593298	0.0154095	-0.722153	0.00158232	-0.744981	0.000928443	-0.171427	0.525552	-0.688646	0.00317838
THAPSDRAFT_20832	1	turquoise	0.524224	0.0371154	0.528151	0.0354687	0.737248	0.00111879	0.42118	0.104229	0.395107	0.129862	0.270386	0.311137	0.135066	0.617965	0.150283	0.578525	-0.14129	0.601708	-0.580296	0.0184408	0.0630595	0.816533	0.833891	5.96e-05	0.714545	0.00186921	0.109319	0.686935	-0.0690875	0.799313	0.564131	0.022832	-0.357448	0.174074	-0.397611	0.127229	-0.55196	0.0266381	-0.684887	0.00341821
THAPSDRAFT_9221	1	turquoise	0.523851	0.037275	0.553717	0.0260606	0.485174	0.0567884	0.16188	0.549194	0.369547	0.158912	0.301114	0.257086	0.263688	0.323738	-0.270446	0.311026	0.00446227	0.986914	-0.647097	0.0067378	0.0904983	0.738897	0.814109	0.000123862	0.595942	0.0148438	0.25652	0.337546	-0.0508057	0.851772	0.637445	0.00790204	-0.241782	0.366969	-0.463812	0.0703547	-0.559161	0.0243321	-0.714435	0.00187366
THAPSDRAFT_7374	1	turquoise	0.522938	0.037667	0.541852	0.0301532	0.454247	0.0771375	0.156155	0.563592	0.353262	0.179535	0.280434	0.29278	0.274098	0.304278	0.0626625	0.81767	0.0361144	0.894366	-0.617928	0.0107419	0.0709101	0.794124	0.763774	0.000573823	0.546764	0.0284037	0.303955	0.252402	0.0478337	0.860362	0.693166	0.00290818	-0.222743	0.406995	-0.577752	0.0190845	-0.484963	0.0569115	-0.626573	0.00939887
THAPSDRAFT_262700	1	turquoise	0.522325	0.0379324	0.552033	0.026614	0.421684	0.103772	0.257684	0.335281	0.215213	0.42344	0.187424	0.487005	0.587092	0.0168037	-0.210133	0.434724	-0.225583	0.400884	0.0173849	0.949048	0.418381	0.106794	0.613537	0.0114797	0.211782	0.431046	-0.336658	0.202306	-0.049083	0.856749	0.496575	0.0503927	-0.667344	0.00473778	-0.43153	0.0951199	0.064676	0.811907	-0.373652	0.153976
THAPSDRAFT_269901	1	turquoise	0.521091	0.03847	0.42702	0.0990171	0.642754	0.00724342	0.475058	0.0629471	0.344763	0.190969	0.298392	0.261624	0.448809	0.0811977	0.332916	0.207683	-0.158785	0.556958	-0.0876119	0.746967	0.428495	0.0977301	0.809897	0.000143175	0.329764	0.212284	-0.235381	0.380176	-0.0499605	0.854214	0.561213	0.0237036	-0.667753	0.00470301	-0.726862	0.0014235	-0.116698	0.666902	-0.508812	0.0441407
THAPSDRAFT_1515	1	turquoise	0.520162	0.0388789	0.482604	0.0583086	0.500465	0.0483381	0.259582	0.331607	0.330162	0.211699	0.269166	0.31341	0.261345	0.328215	-0.0638365	0.814308	-0.0276461	0.919048	-0.576519	0.0194026	0.0878969	0.746169	0.718347	0.00172101	0.543759	0.0294645	0.233713	0.383658	0.0709074	0.794131	0.654808	0.00590939	-0.319589	0.227578	-0.499901	0.0486322	-0.435147	0.0920744	-0.610741	0.0119697
THAPS_23356	1	turquoise	0.520072	0.0389185	0.458094	0.0743552	0.492163	0.0528005	0.253056	0.344337	0.533163	0.0334479	0.499118	0.0490422	0.617816	0.0107603	0.227883	0.395968	0.0323746	0.905256	-0.0733681	0.787137	0.5801	0.0184898	0.879787	7.04e-06	0.231331	0.388662	-0.295514	0.266473	-0.136164	0.615085	0.632697	0.00853053	-0.770193	0.000482056	-0.897358	2.44e-06	-0.131685	0.62687	-0.651237	0.00628229
THAPSDRAFT_25247	1	turquoise	0.518748	0.0395071	0.409227	0.115494	0.709242	0.00209314	0.590289	0.0160737	0.221611	0.409447	0.175907	0.514619	0.241888	0.366751	0.537066	0.0319361	-0.220599	0.411644	-0.161377	0.550453	0.217099	0.419289	0.66247	0.00516889	0.453601	0.0776118	-0.0870158	0.748637	0.0734177	0.786996	0.532566	0.0336841	-0.521322	0.0383689	-0.552673	0.0264027	-0.116223	0.668185	-0.384767	0.141135
THAPSDRAFT_23142	1	turquoise	0.517522	0.0400581	0.457239	0.0749672	0.82979	6.99e-05	0.574089	0.0200415	0.239856	0.370915	0.117182	0.665596	-0.0954862	0.725013	0.25456	0.341379	-0.221174	0.410394	-0.744635	0.000936356	-0.151992	0.574163	0.805443	0.000166253	0.849403	3.13e-05	0.382817	0.143333	0.0458296	0.866162	0.558364	0.0245794	-0.108815	0.688313	-0.318601	0.229099	-0.670677	0.00445995	-0.610202	0.012066
THAPSDRAFT_36366	1	turquoise	0.51693	0.0403265	0.426177	0.0997572	0.591891	0.0157175	0.37573	0.151518	0.414096	0.110807	0.361425	0.168989	0.400087	0.124661	0.193422	0.47291	-0.0419756	0.877334	-0.344847	0.190854	0.330605	0.211049	0.881776	6.3e-06	0.443585	0.0852415	0.00613241	0.982017	-0.020992	0.938493	0.655334	0.00585602	-0.526718	0.0360631	-0.712335	0.00196004	-0.329565	0.212576	-0.638415	0.00777828
THAPSDRAFT_21665	1	turquoise	0.516511	0.0405168	0.535794	0.0324228	0.531705	0.0340268	0.193738	0.472173	0.577766	0.0190808	0.509996	0.0435683	0.536703	0.0320745	-0.0157053	0.953965	0.0366486	0.892812	-0.301098	0.257113	0.455453	0.0762573	0.920287	4.43e-07	0.405916	0.118758	-0.191192	0.478127	-0.214481	0.425057	0.61126	0.0118776	-0.647078	0.00673993	-0.687356	0.00325908	-0.354674	0.177681	-0.78873	0.000282213
THAPSDRAFT_5484	1	turquoise	0.51598	0.0407593	0.410968	0.113802	0.50034	0.0484031	0.315777	0.233482	0.378037	0.14882	0.345368	0.19014	0.419394	0.105861	0.408785	0.115926	0.0154737	0.954643	-0.265971	0.319411	0.311892	0.239598	0.779676	0.000368853	0.342409	0.194217	0.0354943	0.896171	0.0790269	0.771112	0.688166	0.00320821	-0.502767	0.0471518	-0.861194	1.83e-05	-0.189363	0.482428	-0.509133	0.0439851
THAPS_6835	1	turquoise	0.515192	0.0411214	0.439415	0.0885716	0.7607	0.000622608	0.490913	0.0534978	0.438428	0.0893732	0.340866	0.196366	0.182976	0.497585	0.404706	0.119968	-0.0871354	0.748302	-0.471871	0.0649853	0.190221	0.480407	0.913115	7.95e-07	0.639799	0.00760437	0.0703192	0.795805	-0.0735803	0.786535	0.597272	0.0145653	-0.433048	0.0938333	-0.609913	0.0121179	-0.500841	0.0481429	-0.700822	0.00249296
THAPSDRAFT_36053	1	turquoise	0.51491	0.0412516	0.487645	0.055354	0.581464	0.0181509	0.28161	0.290675	0.460243	0.0728326	0.373644	0.153987	0.288458	0.278596	0.247674	0.355041	0.0263172	0.922929	-0.46285	0.0710166	0.25384	0.342794	0.933632	1.27e-07	0.529375	0.0349668	0.0934995	0.730534	-0.0795578	0.769613	0.657069	0.00568254	-0.41495	0.109999	-0.719643	0.00167271	-0.482289	0.0584974	-0.705928	0.00224375
THAPSDRAFT_15259	1	turquoise	0.514024	0.041662	0.550384	0.0271644	0.405222	0.119451	0.0753967	0.781383	0.548394	0.0278405	0.499432	0.0488777	0.578413	0.0189156	-0.136781	0.613468	0.0787176	0.771986	-0.28511	0.284463	0.48303	0.0580547	0.908721	1.11e-06	0.331207	0.210169	-0.1624	0.547896	-0.205315	0.445568	0.637037	0.00795455	-0.633524	0.00841839	-0.71597	0.00181251	-0.323906	0.221005	-0.773616	0.000438285
THAPSDRAFT_9716	1	turquoise	0.513994	0.0416764	0.492742	0.0524796	0.653927	0.00599966	0.328338	0.214386	0.541429	0.0303078	0.45484	0.0767035	0.338598	0.199552	0.126187	0.64145	-0.0120583	0.964648	-0.415622	0.109366	0.342704	0.193808	0.974808	1.62e-10	0.549279	0.0275383	-0.0670193	0.805212	-0.197611	0.463188	0.599252	0.0141586	-0.554201	0.0259033	-0.638398	0.00778049	-0.492874	0.0524069	-0.811393	0.000136047
THAPSDRAFT_21857	1	turquoise	0.513005	0.0421382	0.460765	0.0724663	0.475539	0.0626441	0.238517	0.373673	0.498794	0.0492129	0.447482	0.0822119	0.569628	0.0212571	0.248032	0.354322	0.0433467	0.873357	-0.151743	0.574796	0.4943	0.0516236	0.851786	2.82e-05	0.28789	0.279586	-0.196215	0.466416	-0.0691578	0.799113	0.656596	0.00572945	-0.691164	0.00302543	-0.837413	5.18e-05	-0.169313	0.530748	-0.618084	0.0107165
THAPSDRAFT_261910	1	turquoise	0.512534	0.0423601	0.548046	0.02796	0.38734	0.138269	0.133367	0.622435	0.348566	0.185795	0.295566	0.266385	0.50138	0.0478641	-0.0532626	0.844684	-0.00963892	0.971738	-0.259681	0.331417	0.352258	0.180862	0.794157	0.000238899	0.31833	0.229518	-0.0581526	0.830608	-0.0437442	0.872205	0.635529	0.00815114	-0.491354	0.0532512	-0.645171	0.00695846	-0.223664	0.405009	-0.542459	0.0299328
THAPSDRAFT_2074	1	turquoise	0.512449	0.0423999	0.452487	0.0784353	0.515986	0.0407569	0.382281	0.143941	0.267232	0.317035	0.252608	0.345221	0.486193	0.0561935	0.0532449	0.844735	-0.142979	0.597327	-0.0757733	0.780316	0.390446	0.134864	0.67815	0.00388442	0.290416	0.275199	-0.227734	0.396287	0.0552202	0.839043	0.581813	0.0180651	-0.67797	0.00389757	-0.577183	0.0192306	-0.000586522	0.99828	-0.403692	0.120987
THAPS_7151	1	turquoise	0.511451	0.0428722	0.462595	0.0711925	0.650008	0.00641482	0.349749	0.184205	0.551617	0.0267521	0.476419	0.0620915	0.364924	0.164597	0.146809	0.587437	0.000551698	0.998382	-0.368431	0.160272	0.387078	0.138559	0.968354	7.84e-10	0.513203	0.0420456	-0.0980863	0.717806	-0.187101	0.487769	0.604582	0.0131072	-0.597578	0.0145019	-0.674682	0.00414357	-0.453865	0.0774175	-0.803619	0.000176554
THAPSDRAFT_20580	1	turquoise	0.511167	0.0430076	0.484663	0.0570881	0.742767	0.000980011	0.43135	0.0952737	0.405879	0.118795	0.296628	0.26459	0.110129	0.684726	0.0983165	0.717169	-0.110227	0.684459	-0.620723	0.0102922	0.0908056	0.73804	0.921343	4.05e-07	0.723919	0.00152117	0.169888	0.52933	-0.109852	0.685483	0.571588	0.0207163	-0.314019	0.236237	-0.44767	0.0820676	-0.637552	0.00788831	-0.752726	0.000765247
THAPSDRAFT_31446	1	turquoise	0.508818	0.0441377	0.484993	0.0568945	0.521018	0.0385023	0.26012	0.330569	0.539755	0.0309246	0.495211	0.051128	0.622367	0.0100347	0.00789612	0.976847	-0.0316989	0.907226	-0.0697836	0.79733	0.589288	0.0162996	0.877502	7.98e-06	0.258254	0.334174	-0.399498	0.125268	-0.212385	0.429703	0.563384	0.0230529	-0.833186	6.13e-05	-0.734618	0.00119035	-0.149413	0.580752	-0.689556	0.0031224
THAPSDRAFT_42152	1	turquoise	0.508265	0.0444072	0.470094	0.0661425	0.432376	0.0944014	0.188796	0.483764	0.557708	0.0247846	0.535001	0.0327296	0.718048	0.00173227	0.139732	0.605762	0.0543105	0.841664	0.00787977	0.976895	0.657597	0.00563063	0.855389	2.4e-05	0.155011	0.566489	-0.397579	0.127262	-0.180388	0.50379	0.609478	0.0121964	-0.841599	4.37e-05	-0.886588	4.77e-06	-0.0625732	0.817925	-0.656427	0.00574632
THAPS_269210	1	turquoise	0.507765	0.0446516	0.487498	0.0554383	0.518179	0.0397622	0.23561	0.379699	0.477753	0.0612606	0.417358	0.107743	0.342765	0.193724	0.319299	0.228024	0.0873749	0.747631	-0.372159	0.155759	0.283281	0.287699	0.821177	9.63e-05	0.46322	0.0707613	0.0227134	0.933459	-0.0267446	0.92168	0.666545	0.00480641	-0.488414	0.0549128	-0.732976	0.00123692	-0.343377	0.192877	-0.641299	0.00741941
THAPSDRAFT_262819	1	turquoise	0.507499	0.0447824	0.445965	0.0833819	0.680408	0.00372284	0.440973	0.0873165	0.191288	0.477902	0.0870909	0.748426	-0.0511495	0.85078	0.10236	0.70601	-0.153335	0.570744	-0.829488	7.07e-05	-0.206133	0.443717	0.766185	0.000537802	0.806191	0.000162172	0.5481	0.0279413	0.127235	0.638659	0.618677	0.01062	0.00979513	0.97128	-0.340229	0.197258	-0.679382	0.00379558	-0.580532	0.018382
THAPSDRAFT_25173	1	turquoise	0.507066	0.0449955	0.411697	0.113099	0.705298	0.00227338	0.53447	0.0329359	0.350407	0.183324	0.29816	0.262011	0.35639	0.175443	0.364422	0.165222	-0.16633	0.538118	-0.120334	0.657106	0.385528	0.140282	0.80692	0.000158277	0.414388	0.11053	-0.21693	0.41966	-0.0703211	0.7958	0.527611	0.0356918	-0.633283	0.00845094	-0.624767	0.00966791	-0.17744	0.510902	-0.531374	0.0341592
THAPSDRAFT_12035	1	turquoise	0.5055	0.0457723	0.502508	0.0472843	0.603049	0.013403	0.279006	0.295349	0.531122	0.0342602	0.440858	0.0874084	0.377523	0.149418	-0.0156016	0.954269	-0.0146996	0.95691	-0.405144	0.119529	0.347814	0.186811	0.949657	1.92e-08	0.515921	0.0407866	-0.0843975	0.755983	-0.18631	0.489643	0.595896	0.0148534	-0.558173	0.0246391	-0.597778	0.0144605	-0.46711	0.0681198	-0.782628	0.000338482
THAPSDRAFT_25179	1	turquoise	0.505159	0.0459429	0.467897	0.0675943	0.643719	0.00712861	0.34094	0.196263	0.451538	0.0791414	0.365933	0.163344	0.267926	0.31573	0.066045	0.807994	-0.0454655	0.867217	-0.512671	0.0422951	0.217788	0.417779	0.943153	4.42e-08	0.57899	0.0187691	0.0859146	0.751724	-0.108147	0.690136	0.611271	0.0118756	-0.412232	0.112585	-0.617055	0.0108856	-0.523654	0.0373592	-0.735852	0.00115632
THAPSDRAFT_268296	1	turquoise	0.504824	0.0461109	0.439092	0.0888327	0.743555	0.000961403	0.459687	0.0732242	0.395247	0.129714	0.298431	0.261558	0.0696129	0.797816	0.174114	0.518982	-0.0908697	0.737861	-0.625473	0.00956198	0.0821071	0.762425	0.918141	5.31e-07	0.7046	0.00230652	0.212649	0.429115	-0.055358	0.838647	0.596947	0.014633	-0.305593	0.249725	-0.531118	0.0342618	-0.625431	0.00956829	-0.721875	0.00159214
THAPSDRAFT_268881	1	turquoise	0.503584	0.0467362	0.43636	0.091069	0.673253	0.00425432	0.428969	0.0973193	0.293524	0.269859	0.191977	0.476288	0.15062	0.577664	0.250201	0.349991	-0.14505	0.591969	-0.594373	0.0151776	0.000674453	0.998022	0.767907	0.000513241	0.651747	0.00622787	0.278745	0.29582	0.0551657	0.8392	0.593939	0.0152709	-0.21537	0.423094	-0.498214	0.0495191	-0.497035	0.0501464	-0.58023	0.0184572
THAPSDRAFT_270148	1	turquoise	0.50305	0.0470078	0.47544	0.0627065	0.586538	0.0169326	0.309148	0.243978	0.543958	0.0293932	0.489648	0.0542107	0.491068	0.0534114	0.13678	0.613472	-0.0236144	0.930825	-0.145421	0.591013	0.529003	0.0351189	0.909228	1.07e-06	0.350588	0.183082	-0.319799	0.227255	-0.222368	0.407806	0.559628	0.024188	-0.756738	0.000690472	-0.718104	0.00173015	-0.253355	0.343748	-0.726116	0.00144777
THAPSDRAFT_269450	1	turquoise	0.502353	0.0473637	0.490098	0.0539567	0.32312	0.222193	0.0845919	0.755437	0.48221	0.0585449	0.465934	0.0689106	0.752632	0.000767075	-0.0546938	0.840559	0.0559537	0.836932	-0.0567418	0.834664	0.595609	0.0149141	0.818879	0.000104657	0.126161	0.641519	-0.291678	0.273023	-0.118173	0.662923	0.638162	0.00781047	-0.745868	0.000908433	-0.849597	3.11e-05	-0.0555427	0.838115	-0.603409	0.0133333
THAPSDRAFT_37083	1	turquoise	0.501257	0.0479275	0.423107	0.102488	0.693911	0.00286544	0.441072	0.087237	0.398486	0.126317	0.314976	0.234735	0.197912	0.462493	0.256407	0.337767	-0.0921643	0.734251	-0.446018	0.0833411	0.215228	0.423406	0.923347	3.4e-07	0.567369	0.0218937	0.0785191	0.772547	-0.0861061	0.751187	0.584291	0.0174641	-0.406221	0.118455	-0.638963	0.00770907	-0.487185	0.0556186	-0.675075	0.00411353
THAPSDRAFT_34881	1	turquoise	0.50097	0.0480758	0.467706	0.0677217	0.615533	0.0111396	0.32236	0.223346	0.564884	0.0226112	0.49584	0.050788	0.457878	0.0745093	0.186723	0.488665	-0.00406645	0.988075	-0.219089	0.414932	0.484883	0.0569589	0.943399	4.29e-08	0.40767	0.117021	-0.246773	0.356849	-0.222865	0.406732	0.572305	0.0205209	-0.694414	0.00283693	-0.720886	0.00162744	-0.332342	0.208516	-0.758979	0.000651372
THAPS_7044	1	turquoise	0.500248	0.0484508	0.546386	0.0285353	0.359252	0.171755	0.0688671	0.799941	0.301326	0.256733	0.246697	0.357003	0.324449	0.220188	-0.352122	0.181042	0.0176484	0.948276	-0.596076	0.0148156	0.0859583	0.751601	0.735774	0.00115846	0.482032	0.0586512	0.259422	0.331915	0.0187937	0.944924	0.643408	0.00716539	-0.226128	0.399717	-0.479529	0.0601679	-0.450624	0.0798256	-0.599529	0.0141022
THAPSDRAFT_23175	1	turquoise	0.499784	0.0486931	0.421129	0.104275	0.506455	0.0452971	0.309386	0.243596	0.487082	0.0556781	0.459475	0.0733737	0.618588	0.0106344	0.24864	0.353105	-0.0230838	0.932376	0.0146404	0.957084	0.602896	0.0134329	0.841041	4.47e-05	0.184344	0.494319	-0.372718	0.155091	-0.126089	0.641712	0.586482	0.0169458	-0.819125	0.000103738	-0.865506	1.48e-05	-0.0508249	0.851717	-0.583607	0.0176284
THAPSDRAFT_27850	1	turquoise	0.498299	0.0494739	0.517568	0.0400375	0.432151	0.0945924	0.0945905	0.7275	0.635435	0.00816354	0.583072	0.0177578	0.594508	0.0151487	-0.0337883	0.901138	0.126481	0.640667	-0.244082	0.362285	0.538486	0.0313989	0.917142	5.76e-07	0.317358	0.231021	-0.242675	0.365146	-0.226192	0.39958	0.632588	0.00854536	-0.722442	0.00157218	-0.772016	0.000458321	-0.308642	0.244791	-0.805505	0.00016591
THAPSDRAFT_24034	1	turquoise	0.498023	0.0496202	0.500807	0.0481605	0.403349	0.121333	0.19484	0.469609	0.208481	0.438428	0.186887	0.488276	0.360423	0.170261	-0.484087	0.0574277	-0.111572	0.680799	-0.435929	0.0914256	0.158777	0.556979	0.660756	0.00532771	0.413113	0.111743	0.11769	0.664227	0.0156937	0.953999	0.564805	0.0226343	-0.323041	0.222312	-0.37715	0.149853	-0.306721	0.247892	-0.524693	0.0369158
THAPSDRAFT_24512	1	turquoise	0.497748	0.0497665	0.476067	0.0623122	0.449143	0.0809442	0.218436	0.41636	0.328328	0.214401	0.284856	0.284911	0.348854	0.185408	-0.268536	0.314587	-0.0393505	0.884957	-0.493839	0.051876	0.172222	0.523604	0.712679	0.00194569	0.481795	0.0587936	0.141183	0.601985	-0.00632006	0.981467	0.602126	0.0135838	-0.362004	0.168257	-0.413133	0.111723	-0.395266	0.129694	-0.631602	0.00868094
THAPSDRAFT_bd1850	1	turquoise	0.497334	0.0499867	0.52117	0.0384353	0.333483	0.206861	0.0589723	0.828254	0.531011	0.0343049	0.510865	0.0431518	0.743443	0.000964019	-0.234698	0.3816	0.0311876	0.908716	-0.0428112	0.87491	0.627636	0.00924341	0.808942	0.000147885	0.12863	0.634955	-0.406744	0.117935	-0.19222	0.47572	0.589695	0.0162075	-0.835312	5.63e-05	-0.764967	0.000555762	-0.0635545	0.815116	-0.654619	0.00592871
THAPSDRAFT_25027	1	turquoise	0.497161	0.0500788	0.476927	0.061774	0.588091	0.0165728	0.267749	0.316062	0.576771	0.0193371	0.505442	0.0458013	0.435911	0.0914406	0.0694581	0.798257	0.0174737	0.948788	-0.308424	0.245141	0.453116	0.0779696	0.97454	1.74e-10	0.424544	0.101203	-0.181236	0.501753	-0.232977	0.385202	0.587702	0.0166624	-0.647694	0.00667044	-0.729618	0.00133673	-0.408495	0.116209	-0.803137	0.000179362
THAPSDRAFT_bd1793	1	turquoise	0.4958	0.0508095	0.494081	0.0517433	0.50248	0.0472988	0.239491	0.371666	0.24853	0.353326	0.17555	0.515485	0.185419	0.49176	-0.220982	0.41081	-0.0727043	0.789022	-0.650837	0.00632515	0.00594432	0.982569	0.745851	0.000908809	0.589204	0.0163187	0.337281	0.201419	0.024111	0.929374	0.597941	0.0144268	-0.128661	0.634872	-0.409614	0.115116	-0.542272	0.0300006	-0.599933	0.0140205
THAPSDRAFT_8360	1	turquoise	0.494729	0.0513902	0.422339	0.10318	0.468722	0.0670462	0.247206	0.355979	0.486197	0.0561909	0.438891	0.0889962	0.522289	0.0379477	0.422341	0.103178	0.0593674	0.827119	-0.168948	0.531646	0.45041	0.0799867	0.821056	9.68e-05	0.279166	0.29506	-0.142165	0.599435	-0.0356547	0.895704	0.655604	0.00582871	-0.653454	0.00604863	-0.883895	5.58e-06	-0.166465	0.537781	-0.591676	0.0157649
THAPSDRAFT_262261	1	turquoise	0.494209	0.0516734	0.459841	0.0731159	0.421819	0.103649	0.166899	0.536707	0.455103	0.0765117	0.405267	0.119405	0.474841	0.0630844	0.144104	0.594414	0.0676942	0.803286	-0.308165	0.245559	0.378625	0.148137	0.865229	1.51e-05	0.32295	0.22245	-0.0252977	0.925906	-0.0347966	0.898202	0.67808	0.00388953	-0.546706	0.0284237	-0.825135	8.33e-05	-0.279361	0.29471	-0.621354	0.0101927
THAPSDRAFT_26031	1	turquoise	0.492866	0.0524112	0.45761	0.0747007	0.760963	0.000618303	0.463973	0.070244	0.378679	0.148074	0.269735	0.312349	0.0308378	0.909736	0.123632	0.648268	-0.126003	0.641939	-0.631104	0.00875002	0.05064	0.852251	0.893457	3.14e-06	0.746006	0.000905346	0.196603	0.465518	-0.108992	0.687829	0.537167	0.0318976	-0.269194	0.313358	-0.396846	0.128029	-0.660992	0.00530558	-0.734612	0.00119052
THAPSDRAFT_273	1	turquoise	0.491663	0.0530789	0.459662	0.0732419	0.53779	0.0316614	0.213268	0.427743	0.598916	0.0142269	0.534614	0.0328796	0.414837	0.110105	0.140835	0.602892	0.102515	0.705582	-0.368188	0.16057	0.426668	0.0993254	0.983501	8.54e-12	0.427609	0.0985019	-0.0774361	0.775609	-0.192268	0.475607	0.640139	0.00756222	-0.587171	0.0167853	-0.809343	0.000145891	-0.447445	0.08224	-0.814851	0.000120694
THAPSDRAFT_39187	1	turquoise	0.491104	0.0533912	0.467387	0.0679344	0.628502	0.00911815	0.3049	0.250855	0.538236	0.0314931	0.455057	0.0765451	0.315088	0.234559	0.0516216	0.849417	0.0112256	0.967088	-0.440013	0.0880881	0.329587	0.212543	0.968718	7.24e-10	0.546711	0.0284221	-0.038468	0.887521	-0.209272	0.436653	0.579696	0.018591	-0.515533	0.0409646	-0.616109	0.0110429	-0.526724	0.0360606	-0.821606	9.48e-05
THAPSDRAFT_37965	1	turquoise	0.490596	0.0536757	0.484768	0.0570262	0.552736	0.026382	0.220178	0.412559	0.616837	0.0109217	0.544944	0.0290426	0.482167	0.0585707	0.133467	0.622171	0.0621731	0.819072	-0.260204	0.330409	0.491656	0.0530825	0.960853	3.41e-09	0.390846	0.134429	-0.227403	0.396993	-0.245098	0.360229	0.592018	0.0156893	-0.683288	0.00352456	-0.764087	0.000569038	-0.36797	0.160836	-0.801435	0.000189581
THAPSDRAFT_268581	1	turquoise	0.489367	0.0543701	0.461262	0.0721189	0.420198	0.105124	0.13708	0.612688	0.585757	0.017116	0.561194	0.0237096	0.635539	0.00814984	-0.0416588	0.878254	0.108392	0.689466	-0.172812	0.52216	0.559153	0.0243344	0.884081	5.52e-06	0.253136	0.344179	-0.255878	0.338798	-0.18415	0.49478	0.621553	0.0101616	-0.734749	0.0011867	-0.819348	0.000102915	-0.215811	0.422121	-0.736974	0.00112607
THAPSDRAFT_269080	1	turquoise	0.489225	0.0544505	0.45515	0.0764773	0.641798	0.00735874	0.312523	0.238598	0.581077	0.0182465	0.497485	0.0499064	0.334069	0.206016	0.16153	0.550071	0.0299392	0.912357	-0.408125	0.116573	0.359372	0.171601	0.978192	5.94e-11	0.521747	0.0381833	-0.0702444	0.796018	-0.212884	0.428595	0.588681	0.0164378	-0.548445	0.027823	-0.692982	0.00291877	-0.503462	0.0467984	-0.822221	9.27e-05
THAPSDRAFT_20996	1	turquoise	0.487935	0.0551873	0.552157	0.0265728	0.414295	0.110618	0.132644	0.624338	0.319862	0.227158	0.2458	0.35881	0.399563	0.125201	-0.100431	0.711326	-0.072876	0.788535	-0.338791	0.19928	0.23844	0.373832	0.752551	0.000768669	0.383113	0.142998	-0.0253816	0.925661	-0.0473188	0.861851	0.579067	0.0187494	-0.431933	0.0947771	-0.535068	0.0327036	-0.27268	0.306888	-0.526296	0.0362397
THAPSDRAFT_6600	1	turquoise	0.487298	0.0555537	0.524969	0.0367987	0.425254	0.100573	0.161476	0.550206	0.361845	0.168458	0.316218	0.232794	0.528474	0.0353358	-0.386466	0.139238	-0.120404	0.65692	-0.2725	0.307219	0.342214	0.194489	0.741319	0.00101496	0.340319	0.197131	-0.163182	0.545943	-0.126062	0.641783	0.52831	0.0354034	-0.568642	0.0215332	-0.443027	0.0856816	-0.221059	0.410644	-0.604144	0.0131913
THAPSDRAFT_29861	1	turquoise	0.486876	0.0557971	0.471519	0.0652134	0.588381	0.0165063	0.264974	0.321297	0.472897	0.0643246	0.394296	0.130723	0.253782	0.342907	-0.0846773	0.755197	-0.00341028	0.989999	-0.555742	0.0254071	0.218962	0.415209	0.929698	1.89e-07	0.582923	0.0177939	0.115723	0.669539	-0.176579	0.512988	0.579407	0.0186638	-0.362188	0.168024	-0.540788	0.0305429	-0.598438	0.0143246	-0.809594	0.000144654
THAPSDRAFT_38662	1	turquoise	0.486544	0.0559897	0.440473	0.0877182	0.588932	0.0163804	0.286636	0.281781	0.554147	0.0259208	0.485405	0.0566526	0.365953	0.16332	0.192067	0.476076	0.0465717	0.864013	-0.374146	0.15339	0.38425	0.141716	0.961257	3.17e-09	0.482154	0.0585779	-0.0589129	0.828424	-0.194718	0.469892	0.601755	0.0136568	-0.556996	0.0250086	-0.71005	0.00205769	-0.462	0.0716046	-0.807381	0.000155855
THAPS_16746	1	turquoise	0.485989	0.0563118	0.390431	0.13488	0.823324	8.91e-05	0.596283	0.0147721	0.275587	0.301553	0.172117	0.523861	-0.0783628	0.772988	0.342046	0.194721	-0.172628	0.52261	-0.652591	0.00613872	-0.0632423	0.816009	0.825344	8.26e-05	0.798321	0.000209533	0.31973	0.227361	0.00852915	0.974991	0.535966	0.032357	-0.162097	0.548652	-0.371964	0.155993	-0.638654	0.0077481	-0.624758	0.00966925
THAPSDRAFT_38482	1	turquoise	0.485783	0.0564318	0.479886	0.0599494	0.694548	0.00282937	0.422009	0.103477	0.259586	0.331599	0.157961	0.559033	0.0387631	0.886664	-0.0564435	0.835523	-0.191758	0.476801	-0.657148	0.00567476	-0.0805269	0.766878	0.73978	0.00105326	0.755077	0.000720659	0.262201	0.326575	-0.00295693	0.991329	0.516222	0.0406488	-0.180374	0.503824	-0.224331	0.403572	-0.567437	0.0218745	-0.59888	0.0142343
THAPSDRAFT_43097	1	turquoise	0.484027	0.057463	0.48905	0.0545502	0.299534	0.259712	0.0228045	0.933193	0.484696	0.0570685	0.463006	0.0709085	0.590082	0.0161203	-0.127524	0.637891	0.104689	0.699607	-0.225693	0.400647	0.47801	0.0611018	0.824433	8.55e-05	0.209715	0.43566	-0.131298	0.627891	-0.110216	0.68449	0.646962	0.00675307	-0.611246	0.0118799	-0.818709	0.000105299	-0.208663	0.438019	-0.6516	0.00624356
THAPS_10905	1	turquoise	0.48342	0.0578229	0.423462	0.102169	0.617814	0.0107605	0.344909	0.190768	0.481511	0.0589648	0.373238	0.15447	0.320936	0.225513	0.395746	0.129186	-0.0159236	0.953326	-0.430788	0.0957538	0.231753	0.387774	0.867275	1.36e-05	0.525088	0.0367484	0.0449557	0.868693	-0.0559213	0.837025	0.612907	0.0115886	-0.462396	0.0713302	-0.673338	0.00424768	-0.429894	0.0965205	-0.672839	0.00428685
THAPSDRAFT_22599	1	turquoise	0.482537	0.0583487	0.419371	0.105881	0.696579	0.00271667	0.409795	0.11494	0.522173	0.0379982	0.43535	0.0919062	0.262109	0.326751	0.30961	0.243236	-0.0109345	0.967941	-0.396936	0.127934	0.313294	0.23738	0.954571	9.49e-09	0.562831	0.0232174	-0.0399039	0.883349	-0.161483	0.550187	0.576777	0.0193357	-0.522712	0.0377646	-0.648669	0.00656186	-0.488636	0.0547859	-0.763728	0.00057454
THAPSDRAFT_38475	1	turquoise	0.482322	0.0584775	0.428928	0.0973549	0.621386	0.0101877	0.340185	0.19732	0.43674	0.0907562	0.349617	0.184382	0.236175	0.378523	0.21506	0.423777	-0.00147079	0.995687	-0.499754	0.0487088	0.205811	0.444446	0.919604	4.7e-07	0.551775	0.0266996	0.124402	0.646209	-0.0715721	0.79224	0.61441	0.0113298	-0.369106	0.159449	-0.67488	0.00412845	-0.516178	0.0406691	-0.692874	0.00292502
THAPSDRAFT_18090	1	turquoise	0.482227	0.0585344	0.483566	0.0577359	0.497376	0.0499645	0.154292	0.568311	0.506592	0.0452292	0.425816	0.100076	0.278968	0.295417	-0.0224861	0.934124	0.0986575	0.716226	-0.591739	0.015751	0.190512	0.479724	0.88819	4.34e-06	0.532984	0.0335187	0.172643	0.522573	-0.0926779	0.73282	0.646843	0.00676655	-0.33774	0.200767	-0.665596	0.00488899	-0.567553	0.0218413	-0.7618	0.000604783
THAPS_25441	1	turquoise	0.482156	0.0585772	0.395666	0.129271	0.856921	2.24e-05	0.659868	0.00541153	0.245723	0.358965	0.144655	0.592989	-0.00299273	0.991224	0.331335	0.209982	-0.279579	0.294317	-0.46624	0.068704	0.00123438	0.99638	0.71692	0.00177547	0.700385	0.0025153	0.0901964	0.73974	0.00760858	0.97769	0.456316	0.0756318	-0.317512	0.230783	-0.325089	0.219226	-0.44136	0.0870067	-0.5138	0.0417665
THAPSDRAFT_5993	1	turquoise	0.480226	0.0597424	0.405098	0.119575	0.696606	0.00271521	0.598556	0.0143004	0.132842	0.623817	0.072594	0.789336	0.233678	0.383732	0.138521	0.608921	-0.409318	0.115405	-0.106094	0.695753	0.142186	0.599382	0.458552	0.0740284	0.403495	0.121185	-0.233801	0.383474	0.088453	0.744613	0.386018	0.139736	-0.574664	0.019889	-0.278777	0.295762	0.00874701	0.974352	-0.25763	0.335387
THAPSDRAFT_31658	1	turquoise	0.479566	0.0601447	0.380216	0.146301	0.682962	0.00354655	0.467486	0.0678682	0.340985	0.1962	0.276951	0.299069	0.152093	0.573903	0.175153	0.516452	-0.0937145	0.729935	-0.498246	0.0495021	0.147171	0.586505	0.854313	2.52e-05	0.591106	0.0158912	0.151998	0.574147	-0.0079681	0.976636	0.583819	0.0175773	-0.357462	0.174057	-0.555595	0.025454	-0.479762	0.0600255	-0.630713	0.00880463
THAPSDRAFT_263785	1	turquoise	0.479378	0.0602602	0.449875	0.0803903	0.50107	0.0480241	0.230026	0.39142	0.522592	0.0378167	0.475471	0.062687	0.502878	0.0470954	0.141609	0.600878	0.0445408	0.869896	-0.201574	0.454083	0.496971	0.0501807	0.927557	2.31e-07	0.326772	0.21671	-0.19949	0.458859	-0.17941	0.506143	0.600566	0.0138935	-0.659288	0.00546681	-0.775167	0.000419571	-0.282762	0.288622	-0.706937	0.00219698
THAPSDRAFT_22302	1	turquoise	0.479081	0.0604423	0.468354	0.0672903	0.660288	0.00537172	0.3467	0.188322	0.438287	0.089488	0.345818	0.189524	0.188242	0.485071	0.0397381	0.88383	-0.0585066	0.829591	-0.527525	0.0357276	0.19446	0.470494	0.93234	1.45e-07	0.629807	0.00893204	0.0800009	0.768363	-0.163222	0.545842	0.55374	0.0260532	-0.376642	0.150448	-0.486937	0.0557619	-0.582561	0.0178821	-0.763947	0.000571182
THAPSDRAFT_36108	1	turquoise	0.477831	0.0612124	0.418124	0.107032	0.786207	0.000304453	0.590585	0.0160074	0.267815	0.315939	0.167307	0.535697	0.0331076	0.903121	0.286556	0.28192	-0.255011	0.340494	-0.412137	0.112676	0.0510045	0.851199	0.689816	0.00310656	0.661962	0.00521551	0.0119422	0.964988	0.00220216	0.993542	0.462932	0.0709599	-0.41486	0.110084	-0.278032	0.297108	-0.386144	0.139596	-0.512132	0.0425497
THAPSDRAFT_268880	1	turquoise	0.477744	0.0612663	0.429065	0.0972358	0.770567	0.000477099	0.475084	0.0629309	0.420409	0.104931	0.314728	0.235124	0.0662077	0.807529	0.177468	0.510835	-0.100973	0.709832	-0.581415	0.0181629	0.105062	0.698584	0.907457	1.22e-06	0.713262	0.00192151	0.135788	0.61607	-0.132719	0.62414	0.525804	0.036446	-0.320203	0.226635	-0.448557	0.0813897	-0.63637	0.00804099	-0.747122	0.000880735
THAPSDRAFT_24323	1	turquoise	0.477401	0.0614792	0.414818	0.110123	0.817638	0.000109399	0.579902	0.0185394	0.201669	0.453865	0.0818266	0.763215	-0.196295	0.466232	0.237997	0.374746	-0.215666	0.422442	-0.770306	0.000480552	-0.215689	0.42239	0.745825	0.000909402	0.86356	1.63e-05	0.4342	0.0928653	0.0620123	0.819532	0.513058	0.0421136	-0.02718	0.920409	-0.240325	0.369951	-0.69972	0.00254959	-0.571261	0.0208056
THAPS_269935	1	turquoise	0.477129	0.0616481	0.491967	0.0529092	0.534428	0.0329523	0.178303	0.508815	0.5659	0.0223156	0.48305	0.0580429	0.358806	0.172326	-0.0474791	0.861388	0.0701609	0.796256	-0.46487	0.069632	0.332385	0.208453	0.947298	2.63e-08	0.489186	0.0544729	-0.0322655	0.905574	-0.209763	0.435552	0.59499	0.0150456	-0.504235	0.046407	-0.657669	0.00562355	-0.523068	0.0376109	-0.823219	8.94e-05
THAPSDRAFT_25687	1	turquoise	0.475459	0.0626946	0.538222	0.0314982	0.337388	0.201266	-0.0115609	0.966105	0.520418	0.0387661	0.463569	0.0705212	0.488913	0.0546281	-0.225517	0.401025	0.133096	0.623147	-0.43467	0.0924723	0.344454	0.191393	0.855921	2.34e-05	0.369421	0.159065	0.00165457	0.995148	-0.155987	0.564017	0.63647	0.00802804	-0.467641	0.0677648	-0.654495	0.00594134	-0.41886	0.106352	-0.752133	0.00077686
THAPSDRAFT_21258	1	turquoise	0.475383	0.0627421	0.403298	0.121385	0.771423	0.000465933	0.492597	0.0525597	0.430289	0.0961813	0.329336	0.212913	0.0584504	0.829753	0.27382	0.304789	-0.0842149	0.756496	-0.559428	0.0242496	0.117481	0.66479	0.907211	1.24e-06	0.689595	0.00312004	0.133065	0.62323	-0.0980763	0.717834	0.547114	0.0282818	-0.347642	0.187044	-0.518518	0.0396102	-0.606032	0.0128321	-0.72224	0.00157925
THAPSDRAFT_11848	1	turquoise	0.474735	0.0631518	0.416096	0.108921	0.415243	0.109723	0.26306	0.324934	0.191495	0.477417	0.148308	0.583584	0.357376	0.174167	-0.181587	0.50091	-0.138266	0.609585	-0.407391	0.117296	0.115506	0.670126	0.600496	0.0139074	0.407096	0.117587	0.166201	0.538436	0.107979	0.690596	0.571488	0.0207436	-0.309202	0.24389	-0.405546	0.119127	-0.248823	0.35274	-0.44563	0.0836421
THAPSDRAFT_38652	1	turquoise	0.474163	0.0635149	0.399938	0.124815	0.51453	0.0414272	0.294079	0.268913	0.471965	0.0649248	0.427894	0.098253	0.405757	0.118916	0.390005	0.135344	0.0200452	0.941262	-0.214312	0.425429	0.383072	0.143044	0.786262	0.00030396	0.357538	0.173958	-0.116386	0.667745	-0.0385773	0.887204	0.613999	0.0114001	-0.62493	0.00964336	-0.753584	0.000748721	-0.208553	0.438266	-0.599406	0.0141272
THAPSDRAFT_42169	1	turquoise	0.473459	0.0639644	0.361179	0.169301	0.814653	0.000121536	0.601394	0.0137284	0.330162	0.211698	0.238984	0.372709	-0.0130876	0.961632	0.315562	0.233817	-0.162011	0.548866	-0.538373	0.0314414	0.0539122	0.842811	0.830097	6.9e-05	0.719503	0.00167788	0.172763	0.52228	-0.0350152	0.897565	0.513644	0.0418391	-0.303419	0.253281	-0.415064	0.109892	-0.564002	0.02287	-0.640641	0.00750012
THAPSDRAFT_25299	1	turquoise	0.472914	0.0643133	0.455368	0.0763186	0.638543	0.00776211	0.293417	0.270043	0.566947	0.0220142	0.467949	0.0675597	0.239593	0.371455	0.122512	0.651264	0.0347488	0.898341	-0.521842	0.038142	0.255631	0.339281	0.95822	5.33e-09	0.597662	0.0144846	0.0234646	0.931263	-0.18378	0.495664	0.586609	0.0169162	-0.473498	0.0639393	-0.604369	0.013148	-0.584713	0.0173633	-0.827564	7.6e-05
THAPSDRAFT_26224	1	turquoise	0.47271	0.0644446	0.44538	0.0838359	0.639454	0.00764747	0.381943	0.144325	0.207596	0.440418	0.109551	0.686304	-0.0381427	0.888467	-0.165927	0.539114	-0.163638	0.544807	-0.790275	0.000269266	-0.152246	0.573514	0.760706	0.000622507	0.743258	0.000968375	0.440576	0.0876354	0.0306672	0.910234	0.540455	0.0306655	-0.0324122	0.905147	-0.270523	0.310883	-0.686771	0.00329628	-0.609674	0.012161
THAPSDRAFT_261991	1	turquoise	0.472569	0.0645351	0.478391	0.0608661	0.53004	0.0346967	0.186577	0.489012	0.51873	0.0395152	0.433325	0.0935996	0.273224	0.305885	-0.0387116	0.886813	0.0879073	0.74614	-0.577295	0.0192018	0.233492	0.384122	0.937253	8.69e-08	0.566254	0.0222135	0.131434	0.627532	-0.162568	0.547476	0.616058	0.0110514	-0.364265	0.165418	-0.588293	0.0165265	-0.61564	0.0111216	-0.823659	8.8e-05
THAPSDRAFT_34044	1	turquoise	0.472349	0.0646769	0.461346	0.0720604	0.698829	0.00259612	0.395459	0.129489	0.317771	0.230381	0.202766	0.45136	-0.0376591	0.889873	-0.0203873	0.940261	-0.127651	0.637554	-0.751508	0.000789224	-0.0765755	0.778044	0.832225	6.36e-05	0.765179	0.000552599	0.332352	0.208502	-0.0597439	0.826038	0.529446	0.034938	-0.12783	0.637078	-0.319388	0.227887	-0.721301	0.00161255	-0.694634	0.00282452
THAPSDRAFT_38679	1	turquoise	0.469702	0.0663999	0.383955	0.142046	0.840629	4.54e-05	0.671507	0.00439285	0.137363	0.611946	0.0324868	0.904929	-0.116694	0.666913	0.34747	0.187277	-0.319028	0.228441	-0.53665	0.0320948	-0.109444	0.686595	0.696361	0.00272859	0.770749	0.000474708	0.240225	0.370158	0.0469971	0.862782	0.444632	0.0844194	-0.166676	0.537259	-0.205234	0.445752	-0.501942	0.0475747	-0.470527	0.0658595
THAPSDRAFT_1512	1	turquoise	0.469347	0.0666334	0.407222	0.117463	0.659235	0.00547184	0.408078	0.116619	0.342621	0.193923	0.246572	0.357255	0.00637877	0.981295	0.0750214	0.782447	-0.0562812	0.83599	-0.699114	0.00258117	-0.0252087	0.926166	0.811079	0.000137515	0.732062	0.00126347	0.331876	0.209193	0.027341	0.919939	0.593463	0.0153738	-0.203161	0.45046	-0.378096	0.148751	-0.643038	0.00720949	-0.661991	0.00521288
THAPSDRAFT_24904	1	turquoise	0.468995	0.0668659	0.369681	0.15875	0.740395	0.00103782	0.528859	0.0351779	0.343959	0.192074	0.254717	0.341071	0.0711717	0.793379	0.495198	0.0511351	-0.116124	0.668455	-0.424324	0.101399	0.142129	0.599529	0.845753	3.67e-05	0.602066	0.0135955	0.106172	0.695539	-0.0224092	0.934348	0.548379	0.0278456	-0.361363	0.169067	-0.583024	0.0177695	-0.460426	0.0727038	-0.584406	0.0174365
THAPSDRAFT_1506	1	turquoise	0.467852	0.067624	0.412214	0.112602	0.543802	0.0294493	0.283607	0.287122	0.437226	0.0903561	0.360791	0.169793	0.263155	0.324753	0.0796586	0.769328	-0.035482	0.896206	-0.427838	0.0983014	0.249866	0.350658	0.867118	1.37e-05	0.463106	0.0708399	0.0350522	0.897457	-0.0602247	0.824658	0.599256	0.0141577	-0.479714	0.0600544	-0.660605	0.00534187	-0.420492	0.104855	-0.654707	0.00591969
THAPS_35624	1	turquoise	0.466281	0.0686767	0.478225	0.0609686	0.376173	0.150997	0.111482	0.681042	0.461124	0.0722151	0.416858	0.108208	0.451259	0.0793499	-0.217251	0.418956	0.0556113	0.837917	-0.346662	0.188373	0.31943	0.227821	0.702621	0.00240275	0.377311	0.149665	-0.0590426	0.828051	-0.0799951	0.768379	0.58425	0.0174739	-0.531386	0.0341541	-0.485197	0.0567747	-0.29986	0.25917	-0.657624	0.00562796
THAPSDRAFT_24262	1	turquoise	0.465584	0.0691474	0.446296	0.0831254	0.607013	0.0126486	0.270485	0.310953	0.595426	0.014953	0.512817	0.0422265	0.332565	0.208191	0.0968906	0.721117	0.0612993	0.821576	-0.414307	0.110607	0.374425	0.153059	0.984809	4.81e-12	0.51963	0.0391146	-0.0742847	0.784536	-0.250607	0.349184	0.568798	0.0214892	-0.539383	0.0310631	-0.645183	0.00695709	-0.535529	0.032525	-0.853854	2.57e-05
THAPS_25436	1	turquoise	0.465536	0.0691797	0.439542	0.0884682	0.502166	0.0474597	0.180742	0.502939	0.65285	0.00611153	0.596236	0.0147819	0.513174	0.0420593	0.147685	0.585183	0.135966	0.615606	-0.229732	0.392041	0.543311	0.0296254	0.965319	1.48e-09	0.338036	0.200348	-0.232715	0.385752	-0.25711	0.336397	0.595474	0.0149427	-0.694678	0.00282201	-0.831096	6.64e-05	-0.358933	0.172163	-0.819349	0.000102908
THAPSDRAFT_28443	1	turquoise	0.46544	0.0692446	0.50714	0.0449588	0.437166	0.0904052	0.114921	0.671709	0.558676	0.0244822	0.496273	0.0505547	0.547851	0.028027	-0.171888	0.524421	0.0238048	0.930269	-0.186814	0.488449	0.521121	0.0384571	0.863985	1.6e-05	0.282247	0.289538	-0.318094	0.229881	-0.278914	0.295515	0.521112	0.0384611	-0.704746	0.00229956	-0.645977	0.00686544	-0.286307	0.282356	-0.748804	0.000844659
THAPSDRAFT_39740	1	turquoise	0.463842	0.0703342	0.474847	0.0630808	0.427336	0.0987405	0.0949745	0.726433	0.626657	0.00938654	0.564397	0.0227538	0.576498	0.0194081	-0.0234079	0.931429	0.103703	0.702317	-0.233409	0.384295	0.538431	0.0314196	0.939837	6.52e-08	0.295145	0.267099	-0.243406	0.363659	-0.262919	0.325203	0.588604	0.0164553	-0.692553	0.00294369	-0.775646	0.000413921	-0.33274	0.207938	-0.801879	0.000186872
THAPSDRAFT_27556	1	turquoise	0.462482	0.0712709	0.486591	0.0559621	0.358919	0.172181	0.0272787	0.920121	0.574912	0.0198233	0.534143	0.0330635	0.525935	0.0363913	-0.0970144	0.720774	0.151709	0.574883	-0.293957	0.269121	0.480045	0.0598529	0.912636	8.25e-07	0.289156	0.277382	-0.134724	0.618865	-0.206005	0.444008	0.622563	0.0100043	-0.598982	0.0142135	-0.799838	0.000199608	-0.346308	0.188856	-0.764596	0.000561329
THAPSDRAFT_25605	1	turquoise	0.461524	0.071936	0.494089	0.0517389	0.352535	0.180496	0.0176463	0.948282	0.611203	0.0118875	0.565528	0.0224234	0.60853	0.0123688	-0.136523	0.614146	0.142633	0.598222	-0.218631	0.415934	0.558037	0.0246815	0.914085	7.36e-07	0.242554	0.365394	-0.241121	0.368321	-0.259877	0.331037	0.596882	0.0146467	-0.677278	0.0039483	-0.788758	0.000281978	-0.306249	0.248658	-0.78635	0.000303155
THAPSDRAFT_42282	1	turquoise	0.461306	0.072088	0.401628	0.123081	0.668506	0.00463942	0.375881	0.15134	0.472306	0.0647049	0.388135	0.137392	0.132531	0.624638	0.277874	0.297394	0.00175291	0.994859	-0.507037	0.0450098	0.208781	0.437754	0.94296	4.53e-08	0.587615	0.0166825	0.104659	0.699689	-0.135621	0.616511	0.571493	0.0207421	-0.377975	0.148892	-0.651712	0.00623162	-0.579664	0.018599	-0.748187	0.000857749
THAPSDRAFT_27083	1	turquoise	0.460704	0.072509	0.428898	0.0973809	0.680717	0.00370109	0.353528	0.179186	0.524694	0.0369154	0.425152	0.100663	0.187027	0.487945	0.150249	0.578612	-0.0119608	0.964934	-0.511951	0.0426351	0.237785	0.375185	0.961944	2.8e-09	0.619441	0.0104965	0.0386198	0.88708	-0.210217	0.434536	0.541048	0.0304475	-0.423076	0.102516	-0.557395	0.0248828	-0.61081	0.0119574	-0.820488	9.88e-05
THAPSDRAFT_37166	1	turquoise	0.460684	0.0725233	0.448441	0.0814782	0.48796	0.0551726	0.177653	0.510386	0.583133	0.0177429	0.528954	0.0351391	0.465015	0.0695332	0.052075	0.848109	0.101762	0.707656	-0.287729	0.279867	0.478358	0.060887	0.951652	1.46e-08	0.391811	0.133386	-0.144865	0.592448	-0.247376	0.355637	0.584398	0.0174384	-0.601524	0.0137027	-0.700283	0.00252052	-0.406035	0.118639	-0.812246	0.000132117
THAPSDRAFT_268500	1	turquoise	0.460186	0.0728727	0.38308	0.143035	0.389436	0.135965	0.201775	0.453622	0.470434	0.0659203	0.457564	0.0747339	0.615938	0.0110715	0.308855	0.244447	0.0366652	0.892764	0.0413388	0.879182	0.584507	0.0174124	0.76617	0.000538023	0.0868369	0.749138	-0.32579	0.218175	-0.0926962	0.732769	0.578385	0.0189226	-0.753405	0.000752149	-0.952953	1.21e-08	0.00246162	0.992781	-0.516671	0.040444
THAPSDRAFT_1499	1	turquoise	0.45985	0.0731092	0.439386	0.0885949	0.422251	0.103259	0.261964	0.327029	0.0492835	0.85617	-0.0126618	0.96288	0.164815	0.541877	-0.120443	0.656815	-0.182488	0.498751	-0.54484	0.0290796	-0.0740815	0.785112	0.612774	0.0116119	0.481848	0.0587619	0.372854	0.154928	0.153396	0.570588	0.555808	0.025386	-0.0576945	0.831925	-0.360003	0.170796	-0.365747	0.163575	-0.356769	0.174952
THAPSDRAFT_22409	1	turquoise	0.458061	0.0743787	0.481285	0.0591011	0.509159	0.0439723	0.189524	0.482047	0.333376	0.207017	0.236989	0.376834	0.0644232	0.81263	-0.134386	0.619754	-0.00179625	0.994732	-0.783756	0.000327437	-0.0835617	0.758332	0.745539	0.000915822	0.692981	0.00291887	0.424057	0.101637	-0.0146456	0.957069	0.580756	0.0183261	-0.0524726	0.846962	-0.34126	0.195817	-0.688377	0.0031951	-0.687306	0.00326227
THAPSDRAFT_28570	1	turquoise	0.457838	0.0745377	0.398024	0.126797	0.640733	0.00748886	0.357556	0.173935	0.566517	0.0221378	0.500151	0.0485017	0.340557	0.196798	0.211597	0.431457	0.00872313	0.974422	-0.270818	0.310335	0.439933	0.0881525	0.947281	2.64e-08	0.448237	0.0816339	-0.193746	0.472155	-0.235346	0.380248	0.533038	0.0334976	-0.643546	0.00714899	-0.688419	0.0031925	-0.408673	0.116035	-0.781507	0.000349764
THAPSDRAFT_32675	1	turquoise	0.45773	0.0746147	0.416175	0.108847	0.642836	0.00723365	0.324036	0.22081	0.578195	0.018971	0.4911	0.0533934	0.283924	0.286559	0.199468	0.45891	0.0365548	0.893085	-0.413118	0.111737	0.347579	0.187129	0.980271	2.96e-11	0.536458	0.0321681	-0.0589265	0.828385	-0.228261	0.395164	0.559258	0.0243021	-0.529641	0.0348587	-0.651658	0.0062373	-0.534269	0.0330142	-0.827719	7.56e-05
THAPSDRAFT_34203	1	turquoise	0.45734	0.0748944	0.341661	0.195257	0.645428	0.00692866	0.52374	0.0373222	0.191938	0.47638	0.123443	0.648772	0.150828	0.577132	0.386128	0.139614	-0.161768	0.549474	-0.429711	0.0966783	0.051353	0.850192	0.691116	0.00302831	0.573592	0.0201742	0.213376	0.427503	0.115817	0.669283	0.553326	0.0261883	-0.270881	0.310216	-0.402586	0.122106	-0.351403	0.181997	-0.449475	0.0806923
THAPSDRAFT_22350	1	turquoise	0.457067	0.0750901	0.409174	0.115545	0.699608	0.00255538	0.400241	0.124502	0.489625	0.0542237	0.388566	0.136918	0.133924	0.620968	0.260277	0.330267	-0.0361771	0.894184	-0.497048	0.0501394	0.195251	0.468654	0.91854	5.13e-07	0.619697	0.0104556	0.0532778	0.84464	-0.154073	0.568868	0.53878	0.0312885	-0.412784	0.112057	-0.555769	0.0253984	-0.573179	0.0202851	-0.750339	0.000812827
THAPSDRAFT_30691	1	turquoise	0.455478	0.0762391	0.408798	0.115912	0.601829	0.0136424	0.302658	0.254534	0.601462	0.0137149	0.533492	0.0333187	0.38009	0.146446	0.237946	0.374852	0.058047	0.830912	-0.259908	0.330979	0.471344	0.0653275	0.964806	1.63e-09	0.414821	0.11012	-0.202245	0.452548	-0.248216	0.353953	0.552327	0.0265166	-0.65104	0.00630331	-0.7479	0.000863891	-0.406907	0.117774	-0.794338	0.000237552
THAPSDRAFT_24060	1	turquoise	0.455441	0.0762661	0.40501	0.119663	0.836161	5.45e-05	0.661011	0.0053038	0.0580329	0.830952	-0.0613573	0.82141	-0.211869	0.430851	0.141802	0.600377	-0.393798	0.131253	-0.632552	0.00855034	-0.257125	0.336368	0.594677	0.0151123	0.808494	0.000150137	0.297338	0.263393	0.0929167	0.732155	0.392766	0.132358	-0.0751975	0.781948	-0.046092	0.865402	-0.527854	0.0355915	-0.398871	0.125918
THAPSDRAFT_22579	1	turquoise	0.455187	0.0764505	0.413817	0.111071	0.543523	0.0295492	0.232141	0.386957	0.63375	0.00838781	0.562566	0.0232964	0.461627	0.0718642	0.27182	0.308477	0.106882	0.693597	-0.256996	0.336619	0.491958	0.0529143	0.964648	1.69e-09	0.374607	0.152843	-0.187919	0.485833	-0.238403	0.373907	0.583583	0.0176343	-0.648907	0.00653554	-0.817893	0.000108411	-0.385989	0.139769	-0.799726	0.000200328
THAPSDRAFT_34864	1	turquoise	0.4538	0.0774657	0.294026	0.269003	0.666582	0.00480325	0.517068	0.0402636	0.294624	0.267985	0.240147	0.370317	0.131793	0.626583	0.345398	0.190099	-0.0978111	0.718568	-0.451038	0.079515	0.108199	0.689994	0.769072	0.000497146	0.546844	0.0283758	0.210643	0.433585	0.0505233	0.852588	0.557375	0.024889	-0.290235	0.275512	-0.579121	0.0187358	-0.421658	0.103796	-0.545171	0.0289622
THAPSDRAFT_262257	1	turquoise	0.453626	0.0775932	0.335373	0.204142	0.67109	0.00442645	0.53435	0.0329827	0.328497	0.21415	0.282115	0.289774	0.277697	0.297715	0.371157	0.156965	-0.162404	0.547886	-0.0996233	0.713557	0.362113	0.168119	0.763723	0.00057461	0.370223	0.158092	-0.2183	0.416658	-0.0651798	0.810467	0.472861	0.0643471	-0.621425	0.0101815	-0.607584	0.0125427	-0.168976	0.531576	-0.485697	0.0564824
THAPSDRAFT_24972	1	turquoise	0.453503	0.0776843	0.427287	0.0987834	0.422241	0.103268	0.15039	0.57825	0.595143	0.0150131	0.573845	0.0201068	0.634498	0.00828766	-0.0314945	0.907822	0.0951926	0.725828	-0.0910726	0.737295	0.629275	0.00900748	0.884223	5.48e-06	0.203196	0.45038	-0.347762	0.186881	-0.254498	0.3415	0.558909	0.02441	-0.774057	0.000432903	-0.790813	0.000264883	-0.202675	0.451568	-0.74865	0.00084791
THAPSDRAFT_39735	1	turquoise	0.453227	0.0778874	0.420219	0.105104	0.580785	0.0183189	0.255179	0.340166	0.633036	0.00848434	0.560041	0.0240609	0.396169	0.128741	0.155803	0.564483	0.0834199	0.758731	-0.314886	0.234876	0.461689	0.0718213	0.985442	3.58e-12	0.434354	0.0927361	-0.174664	0.517642	-0.268997	0.313726	0.561703	0.0235555	-0.635423	0.0081651	-0.735385	0.00116911	-0.456218	0.0757024	-0.843277	4.07e-05
THAPSDRAFT_29075	1	turquoise	0.453127	0.0779616	0.394668	0.130327	0.510205	0.0434677	0.231605	0.388085	0.49648	0.0504437	0.42735	0.098728	0.315365	0.234126	0.00346239	0.989846	0.0542284	0.8419	-0.474743	0.0631466	0.273506	0.305365	0.880095	6.92e-06	0.455666	0.0761027	0.071509	0.79242	-0.118244	0.662732	0.591691	0.0157615	-0.432883	0.0939725	-0.67105	0.00442976	-0.496155	0.0506182	-0.743893	0.000953503
THAPSDRAFT_21249	1	turquoise	0.453043	0.0780231	0.330257	0.21156	0.489631	0.0542205	0.366399	0.162768	0.355759	0.176264	0.345025	0.190609	0.391536	0.133683	0.515992	0.040754	-0.00261498	0.992331	-0.0479746	0.859954	0.399739	0.125019	0.687631	0.00324177	0.232683	0.385818	-0.156666	0.5623	0.0451135	0.868236	0.577246	0.0192144	-0.614078	0.0113867	-0.819229	0.000103353	-0.0360813	0.894462	-0.410974	0.113796
THAPSDRAFT_24261	1	turquoise	0.451927	0.0788512	0.405126	0.119546	0.583806	0.0175806	0.282997	0.288205	0.618764	0.0106058	0.552885	0.0263329	0.404218	0.120457	0.295029	0.267297	0.0868437	0.749119	-0.244832	0.360767	0.484128	0.0574035	0.957001	6.5e-09	0.402832	0.121857	-0.205566	0.445001	-0.241039	0.368487	0.563623	0.0229819	-0.659551	0.00544169	-0.774415	0.00042856	-0.387358	0.138249	-0.79275	0.000249561
THAPSDRAFT_9852	1	turquoise	0.451722	0.0790042	0.317244	0.231198	0.847964	3.34e-05	0.724915	0.00148752	0.16013	0.553578	0.0825592	0.761152	-0.0295806	0.913403	0.279046	0.295277	-0.336916	0.201938	-0.407747	0.116945	-0.00765139	0.977564	0.651673	0.00623577	0.664158	0.00501615	0.103579	0.702657	0.0117145	0.965655	0.388363	0.137141	-0.274405	0.303715	-0.233102	0.384939	-0.400373	0.124366	-0.459712	0.0732068
THAPSDRAFT_24874	1	turquoise	0.451666	0.0790459	0.462012	0.0715963	0.402948	0.121739	0.0561403	0.836395	0.573869	0.0201002	0.511078	0.0430501	0.399553	0.125211	-0.0185897	0.945521	0.171775	0.524697	-0.47751	0.0614116	0.330557	0.211119	0.918306	5.24e-07	0.421171	0.104237	0.0627192	0.817507	-0.158539	0.557576	0.644482	0.00703878	-0.438831	0.0890453	-0.743588	0.000960632	-0.499363	0.0489134	-0.796624	0.000221115
THAPSDRAFT_38752	1	turquoise	0.451076	0.0794866	0.471014	0.0655419	0.602173	0.0135745	0.304979	0.250726	0.354478	0.177938	0.271887	0.308352	0.171949	0.524271	-0.25147	0.347472	-0.107378	0.692239	-0.556294	0.0252312	0.120271	0.657277	0.816133	0.000115383	0.619404	0.0105026	0.108638	0.688796	-0.176916	0.512171	0.471227	0.0654035	-0.281805	0.290328	-0.275456	0.301793	-0.585808	0.0171039	-0.725683	0.00146198
THAPSDRAFT_3416	1	turquoise	0.450238	0.0801162	0.356889	0.174797	0.474921	0.0630343	0.394676	0.130319	0.214582	0.424834	0.204683	0.447	0.530746	0.0344113	0.259016	0.3327	-0.24361	0.363244	0.167461	0.535316	0.448203	0.08166	0.555553	0.0254674	0.081062	0.76537	-0.386291	0.139432	-0.00791449	0.976793	0.426045	0.0998739	-0.699638	0.00255382	-0.673219	0.00425703	0.189354	0.482449	-0.264467	0.322258
THAPSDRAFT_261499	1	turquoise	0.448723	0.081263	0.395412	0.129539	0.582204	0.0179691	0.438889	0.0889981	0.321965	0.223945	0.294526	0.268151	0.370029	0.158328	0.216907	0.41971	-0.168678	0.532313	0.0653292	0.810039	0.449758	0.0804783	0.654701	0.00592029	0.257693	0.335264	-0.410166	0.114579	-0.0977572	0.718717	0.423999	0.10169	-0.737345	0.00111623	-0.535607	0.0324951	-0.00101399	0.997026	-0.417901	0.107238
THAPSDRAFT_23018	1	turquoise	0.44837	0.0815326	0.417445	0.107662	0.556846	0.0250561	0.234258	0.382518	0.513753	0.0417884	0.419528	0.105737	0.211067	0.432638	0.226696	0.398501	0.0924879	0.73335	-0.58368	0.0176107	0.180776	0.502858	0.924858	2.97e-07	0.586552	0.0169295	0.193448	0.472849	-0.129476	0.632712	0.607524	0.0125538	-0.31265	0.238396	-0.635636	0.00813704	-0.621525	0.0101659	-0.790186	0.000270004
THAPSDRAFT_24250	1	turquoise	0.445916	0.0834197	0.408822	0.11589	0.590641	0.015995	0.305662	0.249614	0.314281	0.235825	0.21563	0.422519	-0.0411056	0.879859	0.057299	0.833062	-0.0182202	0.946603	-0.81982	0.000101179	-0.149627	0.580204	0.764248	0.000566594	0.748222	0.000857	0.49767	0.0498078	0.030279	0.911366	0.576705	0.0193544	-0.00810618	0.976231	-0.379346	0.147303	-0.724189	0.00151197	-0.660913	0.00531298
THAPSDRAFT_bd1808	1	turquoise	0.445678	0.0836048	0.461838	0.0717177	0.446531	0.082944	0.170716	0.527297	0.284255	0.285973	0.205646	0.444819	0.174839	0.517216	-0.28136	0.291121	-0.040414	0.881868	-0.647187	0.00672761	0.0318707	0.906725	0.753946	0.000741847	0.558297	0.0246003	0.302914	0.254112	-0.040366	0.882007	0.551711	0.0267207	-0.143012	0.59724	-0.368939	0.159652	-0.579057	0.0187521	-0.639673	0.00762013
THAPSDRAFT_22770	1	turquoise	0.445428	0.0837987	0.420879	0.104503	0.622761	0.00997364	0.3012	0.256943	0.57982	0.0185598	0.501105	0.0480062	0.31328	0.237402	0.0572479	0.833209	0.0344071	0.899336	-0.379519	0.147104	0.381861	0.144419	0.957636	5.87e-09	0.51235	0.0424467	-0.114466	0.67294	-0.277896	0.297355	0.517078	0.040259	-0.543958	0.0293932	-0.583059	0.0177609	-0.525185	0.0367073	-0.845024	3.78e-05
THAPSDRAFT_21568	1	turquoise	0.44528	0.083914	0.387499	0.138094	0.377539	0.1494	0.184545	0.49384	0.424864	0.100919	0.415894	0.10911	0.563988	0.0228742	0.0664076	0.806958	0.0286403	0.916147	-0.0727107	0.789004	0.523587	0.0373877	0.80576	0.000164514	0.157393	0.560466	-0.231982	0.387291	-0.105663	0.696936	0.57133	0.0207869	-0.666958	0.00477082	-0.814563	0.000121916	-0.105757	0.696678	-0.556012	0.0253207
THAPSDRAFT_24255	1	turquoise	0.444286	0.0846905	0.423771	0.101893	0.478569	0.0607566	0.168155	0.533601	0.632919	0.00850034	0.573489	0.020202	0.445848	0.0834725	0.210297	0.434358	0.147028	0.586871	-0.280699	0.292306	0.445539	0.0837121	0.865253	1.5e-05	0.380685	0.145763	-0.168832	0.531933	-0.186229	0.489836	0.5916	0.0157816	-0.651611	0.00624233	-0.732747	0.00124352	-0.348821	0.185452	-0.772165	0.000456419
THAPSDRAFT_6363	1	turquoise	0.443541	0.0852758	0.402902	0.121785	0.512989	0.0421457	0.223596	0.405155	0.643721	0.0071283	0.593115	0.0154493	0.522163	0.0380025	0.199016	0.459949	0.105097	0.698487	-0.134301	0.619977	0.587052	0.0168129	0.935135	1.09e-07	0.294137	0.268814	-0.321599	0.224502	-0.269369	0.313032	0.55222	0.0265522	-0.757029	0.000685283	-0.804145	0.000173533	-0.288537	0.27846	-0.780444	0.000360744
THAPSDRAFT_14708	1	turquoise	0.443359	0.0854197	0.351153	0.18233	0.545828	0.028731	0.334816	0.204942	0.534434	0.03295	0.493957	0.0518114	0.490834	0.0535423	0.427301	0.0987712	0.0545311	0.841028	-0.0828265	0.7604	0.50247	0.0473039	0.801289	0.000190482	0.29646	0.264873	-0.259891	0.331011	-0.140685	0.603281	0.540799	0.030539	-0.68717	0.00327091	-0.776062	0.000409069	-0.174559	0.517896	-0.631337	0.00871764
THAPSDRAFT_17110	1	turquoise	0.442088	0.0864262	0.378852	0.147875	0.749727	0.000825387	0.49673	0.0503094	0.337721	0.200794	0.235017	0.380933	0.0163168	0.952175	0.189248	0.482697	-0.183052	0.497402	-0.517215	0.0401973	0.0761361	0.779288	0.833785	5.98e-05	0.64082	0.00747811	0.109803	0.685617	-0.10652	0.694586	0.460789	0.0724497	-0.3047	0.251182	-0.432833	0.094015	-0.561182	0.0237133	-0.641204	0.00743103
THAPSDRAFT_32744	1	turquoise	0.44202	0.0864807	0.433157	0.0937414	0.597919	0.0144314	0.318414	0.229387	0.351659	0.181656	0.264547	0.322105	0.116864	0.666455	0.208463	0.438467	-0.0542598	0.84181	-0.464468	0.0699057	0.141902	0.60012	0.83539	5.62e-05	0.558084	0.0246668	0.134028	0.620695	-0.127104	0.639008	0.506729	0.0451619	-0.250095	0.350203	-0.516918	0.040332	-0.525712	0.0364851	-0.637304	0.00792016
THAPSDRAFT_33653	1	turquoise	0.441878	0.0865939	0.381479	0.144854	0.595168	0.0150077	0.329994	0.211945	0.576816	0.0193255	0.521372	0.0383472	0.423784	0.101881	0.250646	0.349106	0.0347999	0.898192	-0.159402	0.555407	0.519684	0.0390903	0.92903	2.01e-07	0.354741	0.177594	-0.275069	0.302499	-0.251538	0.347336	0.518856	0.0394588	-0.688729	0.00317323	-0.7406	0.00103271	-0.32175	0.224272	-0.744246	0.000945302
THAPSDRAFT_31938	1	turquoise	0.441061	0.0872461	0.436601	0.0908706	0.432356	0.0944185	0.128392	0.635587	0.621776	0.0101266	0.578883	0.0187961	0.574921	0.019821	0.0505027	0.852647	0.113922	0.674416	-0.112307	0.678798	0.617383	0.0108314	0.931471	1.59e-07	0.227069	0.397705	-0.34003	0.197538	-0.290953	0.274272	0.54983	0.0273514	-0.747139	0.000880355	-0.820242	9.97e-05	-0.263343	0.324396	-0.768157	0.000509743
THAPSDRAFT_40463	1	turquoise	0.440904	0.0873717	0.406326	0.118351	0.463192	0.0707808	0.184035	0.495055	0.587583	0.01669	0.548842	0.0276872	0.531177	0.034238	0.0996666	0.713437	0.102129	0.706646	-0.141494	0.601176	0.579122	0.0187357	0.928783	2.06e-07	0.251032	0.34834	-0.283565	0.287196	-0.245458	0.3595	0.559856	0.0241177	-0.711033	0.00201522	-0.832496	6.29e-05	-0.274974	0.302674	-0.743878	0.000953851
THAPSDRAFT_21973	1	turquoise	0.440179	0.0879548	0.378942	0.14777	0.679427	0.00379232	0.384167	0.141809	0.516172	0.0406716	0.4246	0.101154	0.161403	0.550389	0.263759	0.323604	0.00879169	0.974221	-0.467674	0.067743	0.25004	0.350313	0.951762	1.43e-08	0.581612	0.0181145	0.0338399	0.900988	-0.168207	0.533473	0.54594	0.0286915	-0.433004	0.0938706	-0.624053	0.00977581	-0.568695	0.0215181	-0.765056	0.00055443
THAPSDRAFT_16584	1	turquoise	0.439581	0.0884368	0.408273	0.116427	0.47967	0.0600817	0.172089	0.523929	0.470171	0.0660921	0.40018	0.124566	0.191922	0.476418	0.032609	0.904573	0.106355	0.695038	-0.612818	0.0116041	0.155134	0.566177	0.878083	7.73e-06	0.546038	0.0286573	0.256302	0.33797	-0.0816699	0.763657	0.622476	0.0100178	-0.260504	0.32983	-0.628973	0.0090507	-0.60782	0.012499	-0.751843	0.000782565
THAPSDRAFT_40798	1	turquoise	0.439189	0.0887545	0.370088	0.158255	0.542985	0.0297424	0.285032	0.2846	0.604623	0.0130993	0.555162	0.025593	0.453358	0.0777909	0.338527	0.199653	0.0920133	0.734672	-0.129866	0.63168	0.531658	0.0340453	0.881538	6.38e-06	0.319659	0.227469	-0.28204	0.289908	-0.209772	0.435531	0.545457	0.0288615	-0.724603	0.00149798	-0.796567	0.000221516	-0.262949	0.325145	-0.721537	0.00160414
THAPSDRAFT_263817	1	turquoise	0.439146	0.0887893	0.486739	0.0558766	0.363487	0.166391	0.050051	0.853952	0.546654	0.0284419	0.494775	0.0513647	0.565902	0.0223152	-0.190136	0.480607	0.101033	0.709666	-0.219396	0.414262	0.509122	0.0439902	0.860476	1.89e-05	0.278494	0.296274	-0.222596	0.407313	-0.275409	0.301878	0.533665	0.0332505	-0.601298	0.0137475	-0.61741	0.010827	-0.327202	0.216071	-0.756955	0.000686592
THAPS_29018	1	turquoise	0.438696	0.0891547	0.391577	0.133639	0.73249	0.00125098	0.443127	0.0856028	0.429904	0.0965125	0.323862	0.221072	0.0474795	0.861386	0.244503	0.361432	-0.0660218	0.80806	-0.542663	0.0298591	0.131639	0.62699	0.908766	1.11e-06	0.680248	0.00373408	0.121543	0.653863	-0.164542	0.542555	0.495563	0.0509377	-0.308786	0.244559	-0.455773	0.0760251	-0.640489	0.00751889	-0.745494	0.000916822
THAPS_10801	1	turquoise	0.437705	0.0899631	0.464633	0.0697934	0.431751	0.0949321	0.107307	0.692432	0.462353	0.0713601	0.368238	0.160508	0.260362	0.330104	0.0517963	0.848913	0.124611	0.645653	-0.587578	0.016691	0.143461	0.596077	0.815732	0.000117022	0.524421	0.0370317	0.21179	0.431026	-0.0554629	0.838345	0.623772	0.00981867	-0.267977	0.315635	-0.570254	0.021083	-0.55314	0.0262493	-0.695391	0.00278212
THAPSDRAFT_263844	1	turquoise	0.437621	0.090032	0.446802	0.0827349	0.355395	0.176739	0.0876331	0.746908	0.391814	0.133382	0.353284	0.179507	0.400411	0.124328	-0.195508	0.468057	0.0917673	0.735358	-0.423695	0.101961	0.269187	0.313371	0.784198	0.000323185	0.36087	0.169692	0.0938233	0.729633	-0.0629505	0.816845	0.599998	0.0140076	-0.347083	0.187801	-0.61254	0.0116525	-0.386396	0.139315	-0.62498	0.00963582
THAPSDRAFT_11411	1	turquoise	0.437111	0.0904505	0.37207	0.155867	0.80794	0.000152959	0.574306	0.0199839	0.247101	0.356191	0.136379	0.614522	-0.181141	0.50198	0.148275	0.583668	-0.206036	0.443937	-0.706714	0.00220728	-0.14606	0.589365	0.74233	0.000990454	0.835432	5.61e-05	0.327848	0.215112	-0.0272066	0.920331	0.441995	0.0865006	-0.101232	0.709116	-0.166204	0.53843	-0.69603	0.00274676	-0.623135	0.00991606
THAPSDRAFT_37126	1	turquoise	0.43633	0.091094	0.381572	0.144749	0.768263	0.000508276	0.499401	0.0488936	0.368553	0.160123	0.266541	0.318334	-0.0108379	0.968224	0.126	0.641949	-0.139024	0.607606	-0.577731	0.0190898	0.0646543	0.811969	0.86134	1.82e-05	0.715669	0.00182435	0.144094	0.59444	-0.137513	0.611555	0.461249	0.072128	-0.278582	0.296115	-0.347703	0.186961	-0.643852	0.0071128	-0.711258	0.00200559
THAPS_35224	1	turquoise	0.434174	0.0928874	0.413684	0.111198	0.452848	0.0781679	0.150759	0.577309	0.671919	0.00435986	0.622645	0.00999157	0.607333	0.0125892	0.171738	0.524788	0.131832	0.626482	-0.0666617	0.806233	0.640062	0.00757169	0.900831	1.94e-06	0.211401	0.431895	-0.398395	0.126412	-0.292889	0.270945	0.536844	0.0320207	-0.801462	0.000189421	-0.851869	2.81e-05	-0.221389	0.409927	-0.766005	0.000540426
THAPSDRAFT_31277	1	turquoise	0.43305	0.0938316	0.36606	0.163188	0.679139	0.00381296	0.383672	0.142366	0.53102	0.0343012	0.43612	0.0912672	0.150377	0.578285	0.335082	0.204559	0.0224154	0.93433	-0.465495	0.0692074	0.250465	0.349466	0.948549	2.23e-08	0.590567	0.0160115	0.0376249	0.889972	-0.184234	0.494582	0.535874	0.032392	-0.431593	0.0950668	-0.621391	0.0101869	-0.581757	0.0180788	-0.784513	0.000320193
THAPSDRAFT_37327	1	turquoise	0.431964	0.0947506	0.3483	0.186154	0.783265	0.000332209	0.539036	0.0311928	0.397868	0.12696	0.297484	0.263148	0.0564341	0.83555	0.33423	0.205783	-0.138583	0.608759	-0.445874	0.0834524	0.154352	0.56816	0.861581	1.8e-05	0.638953	0.00771037	0.0368067	0.892352	-0.146315	0.588708	0.453025	0.0780367	-0.373211	0.154502	-0.456742	0.0753242	-0.544271	0.0292816	-0.679838	0.00376307
THAPSDRAFT_270145	1	turquoise	0.431928	0.0947817	0.379635	0.146969	0.457074	0.0750852	0.198254	0.461705	0.597729	0.0144707	0.557091	0.0249787	0.590773	0.0159654	0.175595	0.515375	0.0901211	0.73995	-0.0731293	0.787815	0.613176	0.011542	0.911998	8.66e-07	0.208334	0.438757	-0.330992	0.210484	-0.244561	0.361316	0.547452	0.028165	-0.748525	0.000850567	-0.852675	2.71e-05	-0.212632	0.429155	-0.715958	0.00181296
THAPSDRAFT_25500	1	turquoise	0.431704	0.0949717	0.441743	0.0867014	0.34325	0.193053	0.0444714	0.870097	0.517509	0.0400643	0.484745	0.0570396	0.514653	0.0413704	-0.242042	0.366438	0.110463	0.683818	-0.338487	0.19971	0.388704	0.136767	0.779548	0.000370225	0.317356	0.231024	-0.0639963	0.813851	-0.193586	0.472528	0.548884	0.0276727	-0.489961	0.0540338	-0.600561	0.0138945	-0.356372	0.175468	-0.744763	0.000933419
THAPSDRAFT_20962	1	turquoise	0.430843	0.0957063	0.450711	0.0797606	0.492376	0.0526826	0.203442	0.44982	0.310552	0.24173	0.212445	0.429569	0.104814	0.699264	0.0744342	0.784112	0.00931589	0.972685	-0.709163	0.00209661	-0.0721043	0.790727	0.716158	0.00180513	0.64165	0.00737666	0.396204	0.128703	0.0115447	0.966153	0.568119	0.0216809	-0.0557769	0.837441	-0.364039	0.165701	-0.61324	0.0115309	-0.614126	0.0113784
THAPSDRAFT_26364	1	turquoise	0.430733	0.0958005	0.429034	0.0972633	0.405001	0.119671	0.100629	0.71078	0.560462	0.0239321	0.504999	0.0460228	0.503807	0.0466231	-0.0257816	0.924493	0.107151	0.692861	-0.274362	0.303794	0.481371	0.0590491	0.918925	4.97e-07	0.295357	0.26674	-0.153387	0.570611	-0.217907	0.417518	0.578258	0.018955	-0.597385	0.014542	-0.75719	0.000682433	-0.360241	0.170492	-0.753825	0.00074414
THAPSDRAFT_263630	1	turquoise	0.430235	0.096228	0.393017	0.132089	0.579956	0.0185257	0.262944	0.325156	0.597754	0.0144655	0.523077	0.0376071	0.305642	0.249645	0.172562	0.522772	0.0699009	0.796996	-0.341067	0.196086	0.405387	0.119286	0.961333	3.13e-09	0.431349	0.0952743	-0.133149	0.623008	-0.248207	0.353972	0.536725	0.032066	-0.57943	0.018658	-0.736891	0.0011283	-0.476365	0.0621254	-0.800522	0.000195263
THAPSDRAFT_832	1	turquoise	0.430024	0.0964093	0.446841	0.0827043	0.531148	0.0342495	0.180091	0.504504	0.507243	0.0449079	0.414266	0.110645	0.193819	0.471986	-0.113106	0.676631	0.0534728	0.844078	-0.596429	0.0147415	0.183088	0.497316	0.898354	2.29e-06	0.586	0.0170587	0.121081	0.655102	-0.209815	0.435436	0.532728	0.0336199	-0.332005	0.209005	-0.482275	0.0585058	-0.652687	0.00612864	-0.82837	7.38e-05
THAPSDRAFT_38924	1	turquoise	0.429392	0.0969534	0.445454	0.0837782	0.441267	0.0870814	0.08431	0.756229	0.620124	0.0103872	0.555337	0.0255368	0.392834	0.132285	-0.0791325	0.770814	0.180001	0.504721	-0.454644	0.0768468	0.366	0.163262	0.9255	2.8e-07	0.453673	0.0775587	-0.00709967	0.979181	-0.25192	0.34658	0.578493	0.0188952	-0.463888	0.0703025	-0.636704	0.00799771	-0.544029	0.0293678	-0.865576	1.48e-05
THAPS_263129	1	turquoise	0.429387	0.0969577	0.43453	0.0925889	0.403927	0.12075	0.0788917	0.771494	0.560368	0.0239608	0.4847	0.0570662	0.315222	0.23435	0.210202	0.43457	0.197711	0.462957	-0.47452	0.0632879	0.25867	0.333369	0.827527	7.61e-05	0.447739	0.0820147	0.0907703	0.738138	-0.0893816	0.742016	0.634844	0.0082417	-0.416262	0.108766	-0.705612	0.00225857	-0.470714	0.0657375	-0.726098	0.00144834
THAPSDRAFT_40669	1	turquoise	0.429087	0.097217	0.405421	0.119251	0.566571	0.0221221	0.229569	0.392388	0.645645	0.00690364	0.568125	0.0216789	0.344098	0.191883	0.16774	0.534628	0.113652	0.675148	-0.347497	0.18724	0.437185	0.0903896	0.985307	3.81e-12	0.452761	0.0782318	-0.142894	0.597545	-0.281395	0.291059	0.548621	0.0277628	-0.595587	0.0149189	-0.714212	0.00188268	-0.502772	0.0471496	-0.856755	2.25e-05
THAPS_269240	1	turquoise	0.428331	0.0978731	0.354589	0.177792	0.556072	0.0253016	0.294933	0.267459	0.590991	0.0159168	0.541664	0.0302218	0.451318	0.0793058	0.246847	0.356702	0.0541596	0.842098	-0.140702	0.603236	0.545429	0.0288714	0.932298	1.46e-07	0.302085	0.255478	-0.28693	0.281264	-0.25033	0.349735	0.52137	0.0383479	-0.712254	0.00196342	-0.813206	0.000127806	-0.297541	0.263052	-0.74142	0.00101251
THAPSDRAFT_25097	1	turquoise	0.427461	0.0986305	0.481194	0.0591558	0.409525	0.115203	0.0498723	0.854468	0.59269	0.0155421	0.520013	0.0389448	0.435262	0.0919792	-0.169174	0.531089	0.131772	0.626639	-0.380279	0.146229	0.40373	0.120949	0.876883	8.25e-06	0.390237	0.135091	-0.116198	0.668254	-0.27038	0.311147	0.540787	0.0305432	-0.527664	0.03567	-0.593142	0.0154435	-0.47081	0.0656746	-0.824136	8.64e-05
THAPSDRAFT_31516	1	turquoise	0.427261	0.0988056	0.348352	0.186083	0.614354	0.0113394	0.356669	0.175082	0.556634	0.0251232	0.499872	0.0486474	0.364326	0.165342	0.254662	0.341179	0.00786457	0.976939	-0.18722	0.487489	0.482709	0.0582463	0.927902	2.24e-07	0.365304	0.164125	-0.2425	0.365502	-0.251663	0.347089	0.493626	0.0519926	-0.654341	0.00595714	-0.743351	0.000966174	-0.351042	0.182478	-0.739622	0.00105725
THAPSDRAFT_268596	1	turquoise	0.427109	0.0989389	0.409064	0.115653	0.48926	0.0544309	0.164743	0.542056	0.675406	0.0040884	0.613541	0.0114789	0.505856	0.0455945	0.183965	0.495223	0.142772	0.597862	-0.180722	0.502986	0.56787	0.0217514	0.950091	1.81e-08	0.304453	0.251586	-0.289715	0.276413	-0.305483	0.249905	0.541549	0.0302638	-0.706013	0.00223979	-0.814057	0.000124086	-0.350192	0.183611	-0.816989	0.000111947
THAPS_23620	1	turquoise	0.426356	0.0995998	0.526615	0.036106	0.336664	0.202296	-0.024331	0.928731	0.551956	0.0266397	0.478543	0.0607729	0.500346	0.0484	-0.210281	0.434393	0.0733706	0.78713	-0.286968	0.281199	0.40373	0.120949	0.778358	0.000383127	0.31554	0.233852	-0.204978	0.446331	-0.239544	0.371557	0.520489	0.0387346	-0.580217	0.0184606	-0.546437	0.0285177	-0.322523	0.223098	-0.720789	0.00163092
THAPSDRAFT_25854	1	turquoise	0.426316	0.0996352	0.401141	0.123579	0.382901	0.143237	0.169722	0.529741	0.490346	0.0538169	0.460931	0.0723498	0.731567	0.00127802	0.0626843	0.817607	0.00513693	0.984936	0.0892994	0.742246	0.631919	0.0086372	0.735373	0.00116943	0.0817584	0.763408	-0.444644	0.08441	-0.233386	0.384343	0.461269	0.0721138	-0.752145	0.000776624	-0.738752	0.00107946	-0.0156661	0.95408	-0.576545	0.0193958
THAPSDRAFT_27550	1	turquoise	0.426216	0.0997231	0.32649	0.21713	0.445902	0.0834303	0.294416	0.268338	0.364934	0.164584	0.339655	0.198063	0.411777	0.113022	0.501858	0.0476175	0.0063151	0.981482	-0.0592324	0.827507	0.410362	0.114389	0.728742	0.00136384	0.204071	0.448391	-0.143105	0.596998	-0.0181242	0.946884	0.549297	0.0275321	-0.562741	0.023244	-0.84832	3.28e-05	-0.0837102	0.757915	-0.441499	0.0868962
THAPSDRAFT_22991	1	turquoise	0.425562	0.1003	0.364728	0.16484	0.48642	0.0560614	0.231417	0.388482	0.619093	0.0105526	0.587078	0.0168068	0.573199	0.0202796	0.233265	0.384596	0.104326	0.700604	-0.0386361	0.887033	0.635781	0.00811803	0.896161	2.64e-06	0.210618	0.433642	-0.381295	0.145064	-0.251389	0.347632	0.532936	0.0335377	-0.794517	0.000236233	-0.857226	2.2e-05	-0.189441	0.482243	-0.720126	0.00165501
THAPSDRAFT_25144	1	turquoise	0.42532	0.100514	0.406508	0.11817	0.557745	0.0247729	0.213905	0.42633	0.559728	0.0241571	0.481951	0.0587	0.21058	0.433725	-0.00974337	0.971432	0.1021	0.706726	-0.5572	0.0249443	0.257179	0.336262	0.96688	1.07e-09	0.564932	0.0225971	0.100924	0.709967	-0.228367	0.394939	0.557636	0.0248071	-0.369047	0.159521	-0.599481	0.0141119	-0.655251	0.00586444	-0.862333	1.73e-05
THAPSDRAFT_32209	1	turquoise	0.424837	0.100943	0.409819	0.114916	0.564266	0.0227924	0.2562	0.33817	0.349403	0.184669	0.235783	0.379337	-0.0320423	0.906225	0.110057	0.684922	0.0186106	0.94546	-0.808291	0.000151167	-0.128207	0.636079	0.764698	0.000559789	0.730444	0.00131161	0.472882	0.0643337	-0.0062108	0.981788	0.559329	0.02428	-0.00562864	0.983494	-0.394238	0.130784	-0.742935	0.000976003	-0.681764	0.00362836
THAPSDRAFT_32480	1	turquoise	0.422224	0.103283	0.409688	0.115044	0.37808	0.14877	0.0870739	0.748474	0.611624	0.0118131	0.574118	0.0200338	0.584782	0.0173468	0.00807694	0.976317	0.119182	0.660205	-0.146847	0.587338	0.568405	0.0215999	0.861798	1.78e-05	0.237135	0.37653	-0.283032	0.288141	-0.247839	0.354709	0.550764	0.0270368	-0.718018	0.00173343	-0.748497	0.000851163	-0.24559	0.359234	-0.755227	0.000717899
THAPSDRAFT_261606	1	turquoise	0.420188	0.105133	0.37311	0.154622	0.689922	0.00310013	0.377335	0.149637	0.530061	0.0346882	0.436144	0.0912473	0.115781	0.669383	0.149224	0.581236	0.0146873	0.956946	-0.531876	0.0339585	0.205372	0.44544	0.933876	1.24e-07	0.637389	0.00790932	0.0545545	0.840961	-0.202737	0.451427	0.507389	0.0448363	-0.399454	0.125314	-0.509152	0.043976	-0.636799	0.00798533	-0.811248	0.000136723
THAPSDRAFT_37410	1	turquoise	0.41772	0.107407	0.430992	0.0955795	0.439325	0.0886442	0.0870834	0.748447	0.617485	0.0108146	0.541746	0.030192	0.398917	0.12587	-0.0838434	0.75754	0.163944	0.544044	-0.438984	0.0889205	0.387994	0.137548	0.943007	4.5e-08	0.433361	0.0935693	-0.0314102	0.908067	-0.271718	0.308666	0.561233	0.0236978	-0.47793	0.0611512	-0.641723	0.00736782	-0.55277	0.0263709	-0.869961	1.19e-05
THAPS_23577	1	turquoise	0.417454	0.107653	0.435619	0.0916821	0.365107	0.164369	0.0323865	0.905222	0.649706	0.00644773	0.603538	0.0133082	0.576038	0.0195279	-0.084844	0.754729	0.173098	0.521462	-0.196462	0.465844	0.584326	0.0174558	0.93193	1.51e-07	0.233932	0.3832	-0.278178	0.296844	-0.301631	0.256229	0.555168	0.0255911	-0.694825	0.00281379	-0.796185	0.000224198	-0.329909	0.212071	-0.809123	0.00014698
THAPSDRAFT_23737	1	turquoise	0.417419	0.107686	0.416205	0.108819	0.391395	0.133835	0.10866	0.688735	0.606306	0.0127806	0.56768	0.0218052	0.603326	0.0133493	0.125424	0.643484	0.127714	0.637388	-0.0437786	0.872105	0.628263	0.00915263	0.879529	7.14e-06	0.200651	0.456195	-0.365188	0.164269	-0.265999	0.319358	0.537498	0.031772	-0.754164	0.000737727	-0.786285	0.000303751	-0.187961	0.485734	-0.7116	0.001991
THAPSDRAFT_23966	1	turquoise	0.417185	0.107904	0.413113	0.111742	0.288232	0.278989	0.010895	0.968057	0.602636	0.0134838	0.574298	0.0199859	0.656772	0.00571198	0.0228537	0.933049	0.186616	0.488918	-0.0939162	0.729375	0.621446	0.0101783	0.869777	1.2e-05	0.132713	0.624157	-0.296032	0.265596	-0.212335	0.429814	0.591939	0.0157068	-0.733451	0.00122329	-0.87055	1.15e-05	-0.182577	0.498537	-0.699783	0.00254631
THAPSDRAFT_23890	1	turquoise	0.416908	0.108162	0.400734	0.123996	0.423861	0.101812	0.148432	0.583266	0.530817	0.0343828	0.502838	0.0471156	0.413241	0.11162	-0.231265	0.388801	0.0944325	0.727939	-0.290865	0.274425	0.442527	0.0860773	0.8351	5.68e-05	0.330061	0.211847	-0.151104	0.576428	-0.23393	0.383204	0.513691	0.0418174	-0.572452	0.0204813	-0.590497	0.0160271	-0.383891	0.14212	-0.762155	0.000599118
THAPSDRAFT_22213	1	turquoise	0.416712	0.108345	0.358668	0.172503	0.670945	0.00443818	0.359544	0.171382	0.561762	0.0235379	0.470515	0.0658674	0.15436	0.568139	0.227526	0.39673	0.0419446	0.877424	-0.495132	0.051171	0.240766	0.369047	0.924924	2.95e-07	0.606099	0.0128195	0.0385558	0.887266	-0.228447	0.39477	0.501453	0.0478264	-0.409035	0.115681	-0.550929	0.0269817	-0.621415	0.0101832	-0.831444	6.56e-05
THAPSDRAFT_24777	1	turquoise	0.41622	0.108804	0.362015	0.168243	0.397564	0.127278	0.141477	0.601222	0.493636	0.0519873	0.447184	0.0824408	0.40823	0.116469	0.285106	0.284471	0.149568	0.580355	-0.305659	0.249618	0.367153	0.161839	0.85534	2.4e-05	0.327087	0.216241	0.032554	0.904734	-0.101835	0.707455	0.606681	0.0127105	-0.429874	0.0965383	-0.823369	8.89e-05	-0.351288	0.18215	-0.655132	0.00587642
THAPSDRAFT_33670	1	turquoise	0.416149	0.108871	0.322173	0.223629	0.599951	0.0140169	0.364543	0.165071	0.568022	0.0217081	0.52274	0.0377524	0.397343	0.127509	0.333918	0.206233	0.0300081	0.912156	-0.111094	0.682099	0.526867	0.0360012	0.892573	3.32e-06	0.314247	0.235879	-0.297776	0.262657	-0.2401	0.370415	0.486848	0.0558134	-0.702059	0.00243065	-0.778271	0.000384084	-0.279654	0.294182	-0.708219	0.00213872
THAPSDRAFT_11342	1	turquoise	0.415853	0.109148	0.340736	0.196548	0.579031	0.0187588	0.324419	0.220234	0.563533	0.0230087	0.517707	0.0399748	0.333067	0.207464	0.300257	0.258508	0.0795167	0.769729	-0.197432	0.463602	0.471293	0.0653601	0.917168	5.75e-07	0.363837	0.165952	-0.205487	0.445179	-0.212285	0.429925	0.523442	0.0374503	-0.63293	0.00849881	-0.772255	0.000455278	-0.34795	0.186627	-0.716176	0.00180443
THAPSDRAFT_261466	1	turquoise	0.415466	0.109512	0.321103	0.225259	0.513147	0.0420716	0.392028	0.133152	0.234028	0.382999	0.230172	0.39111	0.248763	0.352859	0.0622893	0.818739	-0.105203	0.698197	-0.188762	0.483844	0.276259	0.300327	0.698771	0.00259918	0.323021	0.222343	-0.0529499	0.845585	0.0151117	0.955703	0.495974	0.0507159	-0.457185	0.0750055	-0.561181	0.0237136	-0.174248	0.518654	-0.411376	0.113408
THAPSDRAFT_5013	1	turquoise	0.415273	0.109694	0.368446	0.160255	0.761246	0.000613703	0.535648	0.0324791	0.200786	0.455886	0.0795909	0.76952	-0.184384	0.494224	0.377862	0.149023	-0.20604	0.443928	-0.636106	0.0080755	-0.165437	0.540331	0.701309	0.00246828	0.764914	0.00055655	0.32919	0.213128	0.0258356	0.924335	0.442124	0.0863977	-0.0594844	0.826783	-0.261264	0.328371	-0.607402	0.0125764	-0.501175	0.04797
THAPSDRAFT_37976	1	turquoise	0.415252	0.109714	0.455881	0.0759464	0.649887	0.006428	0.402407	0.122287	0.156343	0.563118	0.0395042	0.88451	-0.0948157	0.726874	-0.0870513	0.748537	-0.249464	0.35146	-0.63451	0.00828608	-0.187924	0.485823	0.569492	0.021295	0.756762	0.000690033	0.262936	0.325172	-0.0348834	0.897949	0.365877	0.163415	-0.0594863	0.826777	0.0454746	0.86719	-0.571253	0.0208077	-0.512262	0.0424882
THAPSDRAFT_38472	1	turquoise	0.41418	0.110727	0.331047	0.210403	0.664336	0.00500028	0.407246	0.117439	0.384757	0.141146	0.291796	0.272821	-0.023569	0.930958	0.279141	0.295106	-0.0112404	0.967045	-0.642243	0.00730487	0.034948	0.897761	0.861814	1.78e-05	0.686516	0.00331255	0.313378	0.237246	-0.0589113	0.828429	0.540306	0.0307206	-0.169232	0.530947	-0.489015	0.0545703	-0.679135	0.00381324	-0.700254	0.00252203
THAPSDRAFT_35087	1	turquoise	0.414112	0.110792	0.335638	0.203762	0.531316	0.0341824	0.312674	0.238359	0.569817	0.0212043	0.525521	0.0365652	0.495084	0.0511969	0.423087	0.102506	0.0649881	0.811015	-0.0267097	0.921782	0.561745	0.0235428	0.81732	0.000110641	0.246746	0.356903	-0.348526	0.18585	-0.209018	0.437222	0.496247	0.0505689	-0.739451	0.00106157	-0.778099	0.000385982	-0.173446	0.520611	-0.651633	0.00623998
THAPSDRAFT_9442	1	turquoise	0.413957	0.110939	0.353009	0.179869	0.642306	0.00729727	0.345348	0.190167	0.590411	0.0160463	0.512184	0.042525	0.277988	0.297187	0.265606	0.3201	0.0482372	0.859195	-0.324498	0.220114	0.400378	0.124361	0.96518	1.52e-09	0.480533	0.0595561	-0.135835	0.615948	-0.265914	0.319517	0.501391	0.0478582	-0.56387	0.0229088	-0.67205	0.00434945	-0.494136	0.0517135	-0.809877	0.000143268
THAPSDRAFT_263538	1	turquoise	0.413804	0.111084	0.363932	0.165834	0.385591	0.140212	0.240134	0.370345	0.189768	0.481473	0.122519	0.651246	0.223421	0.405532	0.440482	0.0877108	-0.0327944	0.904033	-0.34097	0.196221	0.0520672	0.848131	0.562766	0.0232367	0.400583	0.124151	0.242053	0.366414	0.139388	0.606659	0.553324	0.026189	-0.174676	0.517612	-0.515448	0.0410033	-0.235461	0.380008	-0.334669	0.205152
THAPSDRAFT_21305	1	turquoise	0.412209	0.112607	0.352949	0.179948	0.651832	0.00621883	0.362331	0.167844	0.537895	0.0316216	0.450097	0.0802227	0.205171	0.445895	0.291736	0.272923	0.0262443	0.923141	-0.388938	0.13651	0.321994	0.223901	0.949326	2.01e-08	0.536708	0.0320724	-0.0377173	0.889703	-0.245442	0.359532	0.494286	0.0516315	-0.462341	0.0713683	-0.602796	0.0134524	-0.5527	0.0263937	-0.797876	0.000212518
THAPSDRAFT_262414	1	turquoise	0.411214	0.113564	0.319738	0.227349	0.816096	0.000115533	0.686033	0.00334362	0.0681958	0.801855	-0.0366298	0.892866	-0.227562	0.396654	0.314652	0.235243	-0.351261	0.182185	-0.525747	0.0364699	-0.168572	0.532573	0.620232	0.0103701	0.747356	0.000875647	0.25484	0.34083	0.0560684	0.836602	0.363333	0.166584	-0.105177	0.698267	-0.102646	0.705223	-0.503613	0.0467214	-0.397885	0.126943
THAPSDRAFT_32790	1	turquoise	0.411097	0.113677	0.375453	0.151844	0.55001	0.0272906	0.231785	0.387705	0.625102	0.0096175	0.555787	0.0253925	0.376647	0.150441	0.116759	0.666737	0.104158	0.701065	-0.312052	0.239344	0.465159	0.0694357	0.988602	6.5e-13	0.411679	0.113116	-0.158906	0.556654	-0.299285	0.260128	0.523029	0.0376277	-0.587319	0.016751	-0.717262	0.00176229	-0.484822	0.0569946	-0.845172	3.76e-05
THAPSDRAFT_268196	1	turquoise	0.410302	0.114447	0.457824	0.0745477	0.33312	0.207387	-0.0347213	0.898421	0.624493	0.00970913	0.565087	0.0225517	0.476769	0.0618728	-0.172733	0.522353	0.216233	0.421192	-0.413264	0.111598	0.404586	0.120087	0.892243	3.39e-06	0.349825	0.184104	-0.0484687	0.858525	-0.250568	0.349262	0.580037	0.0185056	-0.485334	0.0566945	-0.688154	0.00320895	-0.479522	0.0601718	-0.831844	6.45e-05
THAPSDRAFT_9321	1	turquoise	0.40982	0.114915	0.376376	0.15076	0.647588	0.00668237	0.405785	0.118888	0.27656	0.29978	0.164216	0.543368	-0.0742164	0.78473	-0.00907752	0.973384	-0.125271	0.643891	-0.703615	0.00235403	-0.0976965	0.718885	0.750261	0.000814408	0.729081	0.00135328	0.32067	0.225921	-0.00547555	0.983943	0.48674	0.0558759	-0.13589	0.615805	-0.217472	0.418471	-0.662689	0.00514884	-0.607091	0.0126341
THAPSDRAFT_26893	1	turquoise	0.409216	0.115504	0.380747	0.145692	0.604875	0.0130513	0.270521	0.310886	0.619753	0.0104466	0.532997	0.0335134	0.271257	0.30952	0.147367	0.586001	0.0788874	0.771506	-0.393278	0.131809	0.376203	0.150962	0.978105	6.11e-11	0.500732	0.0481994	-0.102636	0.705249	-0.292324	0.271914	0.50629	0.0453791	-0.532365	0.0337637	-0.639983	0.00758156	-0.558074	0.0246699	-0.85515	2.42e-05
THAPSDRAFT_31751	1	turquoise	0.409003	0.115712	0.366432	0.162728	0.568078	0.0216923	0.275694	0.301358	0.627836	0.00921431	0.560394	0.023953	0.380247	0.146265	0.272445	0.307322	0.0699433	0.796875	-0.170887	0.526877	0.500017	0.0485714	0.890934	3.67e-06	0.337565	0.201015	-0.304676	0.251221	-0.267631	0.316285	0.488408	0.0549163	-0.70415	0.00232814	-0.750681	0.000805867	-0.332439	0.208375	-0.747304	0.000876758
THAPSDRAFT_264023	1	turquoise	0.408974	0.11574	0.326875	0.216557	0.433614	0.093357	0.319427	0.227827	0.141682	0.60069	0.123602	0.648347	0.092374	0.733667	0.429723	0.0966685	-0.00762806	0.977632	-0.340684	0.196621	0.0454202	0.867348	0.571713	0.020682	0.416138	0.108881	0.274221	0.304053	0.189427	0.482276	0.568314	0.0216255	-0.157954	0.55905	-0.566222	0.0222226	-0.230132	0.391195	-0.29761	0.262936
THAPSDRAFT_22565	1	turquoise	0.408818	0.115893	0.388572	0.136911	0.529341	0.034981	0.184919	0.492949	0.657165	0.00567309	0.57936	0.0186757	0.315008	0.234684	0.131727	0.626759	0.158106	0.558667	-0.413034	0.111817	0.385259	0.140583	0.947347	2.62e-08	0.480878	0.0593466	-0.0672769	0.804477	-0.285436	0.283889	0.536	0.0323437	-0.520991	0.0385138	-0.655551	0.00583412	-0.559912	0.0241006	-0.884973	5.24e-06
THAPSDRAFT_42457	1	turquoise	0.406957	0.117725	0.374716	0.152714	0.512036	0.0425952	0.194816	0.469665	0.681226	0.00366562	0.62232	0.010042	0.449954	0.0803308	0.121616	0.653667	0.139002	0.607665	-0.2179	0.417534	0.552377	0.0265003	0.960597	3.56e-09	0.338727	0.199371	-0.275026	0.302579	-0.325458	0.218672	0.51639	0.0405723	-0.699303	0.00257129	-0.751824	0.000782946	-0.404874	0.119799	-0.851447	2.86e-05
THAPSDRAFT_24550	1	turquoise	0.406624	0.118055	0.4008	0.123928	0.467877	0.0676079	0.121946	0.652782	0.680307	0.00372995	0.6169	0.0109112	0.451654	0.0790545	0.0838407	0.757548	0.171367	0.525699	-0.267692	0.31617	0.527474	0.0357488	0.977657	7.03e-11	0.333521	0.206808	-0.221345	0.410023	-0.321509	0.224639	0.538543	0.0313774	-0.643974	0.00709845	-0.794097	0.000239344	-0.438068	0.0896663	-0.856013	2.33e-05
THAPS_25412	1	turquoise	0.406377	0.1183	0.363369	0.166539	0.619328	0.0105147	0.30709	0.247294	0.590953	0.0159253	0.503225	0.0469187	0.244712	0.36101	0.258752	0.333211	0.0587468	0.828901	-0.36931	0.159201	0.365391	0.164016	0.95742	6.08e-09	0.502489	0.0472942	-0.0879897	0.745909	-0.280468	0.292719	0.494565	0.0514791	-0.509828	0.0436493	-0.631935	0.00863505	-0.544698	0.02913	-0.829028	7.19e-05
THAPSDRAFT_40387	1	turquoise	0.404438	0.120236	0.388257	0.137257	0.533161	0.0334488	0.189157	0.482912	0.636001	0.00808917	0.557733	0.0247766	0.341652	0.19527	0.0279428	0.918182	0.111092	0.682105	-0.387784	0.137779	0.414717	0.110219	0.977987	6.34e-11	0.447969	0.0818388	-0.112852	0.677319	-0.313478	0.23709	0.513478	0.0419168	-0.544846	0.0290773	-0.662162	0.00519709	-0.547618	0.0281076	-0.879943	6.98e-06
THAPSDRAFT_3223	1	turquoise	0.404283	0.120392	0.377262	0.149722	0.35907	0.171988	0.0592876	0.827348	0.553156	0.0262439	0.494462	0.0515353	0.382127	0.144116	0.128236	0.636001	0.201229	0.454871	-0.439624	0.0884019	0.289754	0.276346	0.820844	9.75e-05	0.362709	0.167368	0.0869275	0.748884	-0.0982974	0.717222	0.611962	0.0117538	-0.40537	0.119302	-0.768506	0.000504914	-0.434329	0.0927577	-0.708645	0.00211964
THAPSDRAFT_25241	1	turquoise	0.403053	0.121632	0.490871	0.0535216	0.249785	0.35082	-0.0723759	0.789955	0.490509	0.053725	0.432327	0.0944429	0.529534	0.0349023	-0.164025	0.543843	0.117142	0.665703	-0.229119	0.393341	0.426334	0.0996192	0.772292	0.000454816	0.204518	0.447375	-0.166152	0.538559	-0.219158	0.414782	0.51872	0.0395198	-0.508785	0.044154	-0.654056	0.00598639	-0.27917	0.295054	-0.643833	0.00711513
THAPSDRAFT_24867	1	turquoise	0.402974	0.121712	0.382497	0.143696	0.455508	0.0762171	0.154528	0.567713	0.64966	0.00645279	0.603055	0.0134019	0.538275	0.0314784	0.139325	0.606823	0.132079	0.625829	-0.0941865	0.728623	0.624219	0.00975072	0.937375	8.58e-08	0.228106	0.395495	-0.361116	0.169381	-0.327137	0.216167	0.504931	0.0460568	-0.74259	0.000984234	-0.824515	8.52e-05	-0.285817	0.283219	-0.781554	0.000349288
THAPSDRAFT_33871	1	turquoise	0.402958	0.121729	0.322933	0.222477	0.557197	0.0249453	0.299551	0.259685	0.595337	0.0149718	0.546111	0.0286315	0.401349	0.123366	0.381847	0.144434	0.0984446	0.716815	-0.150355	0.578339	0.522293	0.0379461	0.927086	2.42e-07	0.322444	0.223217	-0.239985	0.37065	-0.247877	0.354633	0.512703	0.0422802	-0.65283	0.00611371	-0.819707	0.000101592	-0.326788	0.216687	-0.736969	0.00112622
THAPSDRAFT_41778	1	turquoise	0.401606	0.123103	0.381766	0.144527	0.522416	0.0378929	0.185066	0.4926	0.674243	0.00417737	0.606274	0.0127867	0.385121	0.140738	0.0928957	0.732214	0.162721	0.547093	-0.322609	0.222968	0.47921	0.060363	0.972963	2.64e-10	0.414311	0.110603	-0.168375	0.533058	-0.322593	0.222992	0.522627	0.0378015	-0.593669	0.0153291	-0.697493	0.00266715	-0.505981	0.0455324	-0.883131	5.83e-06
THAPSDRAFT_29232	1	turquoise	0.401476	0.123236	0.387544	0.138044	0.529468	0.034929	0.192293	0.475548	0.661369	0.00527048	0.588697	0.0164342	0.381098	0.14529	0.175474	0.515671	0.137491	0.611611	-0.279547	0.294374	0.487669	0.0553399	0.973907	2.06e-10	0.391818	0.133378	-0.204413	0.447615	-0.327036	0.216318	0.510712	0.0432247	-0.612573	0.0116468	-0.729997	0.00132516	-0.469984	0.0662148	-0.851829	2.82e-05
THAPSDRAFT_bd96	1	turquoise	0.400262	0.124481	0.427324	0.0987509	0.288416	0.27867	0.0174507	0.948855	0.562588	0.0232899	0.536463	0.0321662	0.682406	0.00358437	-0.0624732	0.818212	0.115957	0.668905	0.0229544	0.932754	0.674979	0.00412085	0.826036	8.05e-05	0.0741034	0.78505	-0.431733	0.0949469	-0.284363	0.285783	0.502358	0.0473611	-0.775459	0.000416123	-0.784066	0.000324454	-0.112702	0.677725	-0.665242	0.00492002
THAPSDRAFT_21612	1	turquoise	0.399852	0.124902	0.284571	0.285415	0.681113	0.00367347	0.545548	0.0288294	0.0814434	0.764295	-0.0146889	0.956942	-0.172677	0.522489	0.292412	0.271762	-0.212523	0.429396	-0.665604	0.00488821	-0.22008	0.412773	0.649458	0.00647489	0.692458	0.00294921	0.488295	0.0549809	0.129886	0.631627	0.460529	0.0726318	0.0697484	0.79743	-0.29017	0.275625	-0.586089	0.0170379	-0.409283	0.115439
THAPSDRAFT_264161	1	turquoise	0.3993	0.125473	0.413815	0.111073	0.258066	0.33454	0.014593	0.957223	0.475414	0.0627226	0.450416	0.0799821	0.647307	0.00671401	-0.0808727	0.765903	0.0991466	0.714874	-0.0739765	0.78541	0.54853	0.0277937	0.779764	0.000367919	0.104328	0.700597	-0.269802	0.312224	-0.190694	0.479296	0.525569	0.0365452	-0.638009	0.00782988	-0.744133	0.000947923	-0.13266	0.624296	-0.596814	0.0146608
THAPSDRAFT_5259	1	turquoise	0.398095	0.126724	0.380214	0.146303	0.597964	0.0144221	0.24866	0.353065	0.624572	0.00969725	0.526782	0.0360365	0.232181	0.386873	0.162284	0.548186	0.0976673	0.718966	-0.461804	0.0717411	0.322057	0.223805	0.970745	4.55e-10	0.545536	0.0288334	-0.0343087	0.899622	-0.287875	0.279612	0.507102	0.0449774	-0.468574	0.0671446	-0.598217	0.0143701	-0.618329	0.0106765	-0.874233	9.51e-06
THAPSDRAFT_19501	1	turquoise	0.39799	0.126833	0.368228	0.160521	0.590598	0.0160046	0.266881	0.317694	0.612482	0.0116627	0.531313	0.0341836	0.279028	0.295309	0.175361	0.515946	0.0867516	0.749377	-0.354359	0.178094	0.397372	0.127479	0.97076	4.54e-10	0.475465	0.0626904	-0.122198	0.652105	-0.303902	0.252489	0.49138	0.0532367	-0.534237	0.0330268	-0.642871	0.00722939	-0.536484	0.032158	-0.841995	4.29e-05
THAPSDRAFT_30454	1	turquoise	0.397667	0.12717	0.353616	0.179069	0.570762	0.0209429	0.263393	0.324299	0.6438	0.00711895	0.579464	0.0186494	0.33771	0.20081	0.193202	0.473425	0.11482	0.671982	-0.261528	0.327864	0.483496	0.0577778	0.960373	3.7e-09	0.403703	0.120975	-0.211479	0.431719	-0.307071	0.247326	0.497918	0.0496758	-0.62444	0.00971719	-0.709871	0.00206547	-0.457715	0.0746257	-0.830303	6.85e-05
THAPSDRAFT_25738	1	turquoise	0.396644	0.128241	0.458882	0.0737937	0.36108	0.169426	0.0020077	0.994112	0.551918	0.0266522	0.470889	0.0656232	0.372257	0.155642	-0.21587	0.421991	0.135839	0.615938	-0.443962	0.0849448	0.335055	0.204598	0.876287	8.52e-06	0.397364	0.127487	-0.0267381	0.921699	-0.255429	0.339676	0.527776	0.0356237	-0.434194	0.0928699	-0.566878	0.0220342	-0.52385	0.0372751	-0.800371	0.000196215
THAPSDRAFT_24854	1	turquoise	0.396308	0.128594	0.37766	0.149259	0.372642	0.155181	0.177655	0.510382	0.503966	0.0465429	0.475829	0.0624617	0.653687	0.00602445	0.12034	0.657091	0.0225241	0.934012	0.10396	0.70161	0.637851	0.00785005	0.723121	0.00154855	0.0922171	0.734104	-0.49809	0.0495849	-0.188943	0.483416	0.473769	0.063766	-0.856114	2.32e-05	-0.680367	0.00372566	0.0122377	0.964122	-0.549058	0.0276136
THAPSDRAFT_25812	1	turquoise	0.395482	0.129465	0.358743	0.172408	0.557255	0.0249269	0.240019	0.37058	0.577443	0.0191637	0.506421	0.0453143	0.240746	0.369088	0.0611855	0.821902	0.102362	0.706004	-0.441796	0.0866591	0.333544	0.206773	0.962904	2.35e-09	0.484473	0.0571999	-0.0142431	0.958247	-0.256172	0.338225	0.516614	0.0404699	-0.453119	0.0779675	-0.644349	0.00705428	-0.580409	0.0184125	-0.828806	7.25e-05
THAPSDRAFT_22886	1	turquoise	0.393502	0.131569	0.351039	0.182482	0.641849	0.00735254	0.353279	0.179513	0.564839	0.0226243	0.488819	0.0546819	0.247527	0.355335	0.263338	0.324405	0.0308473	0.909709	-0.269598	0.312603	0.399542	0.125223	0.915623	6.52e-07	0.467262	0.0680177	-0.190648	0.479404	-0.286435	0.282132	0.447551	0.0821586	-0.565593	0.0224046	-0.59852	0.0143079	-0.459706	0.0732106	-0.771193	0.000468916
THAPSDRAFT_17687	1	turquoise	0.393381	0.131699	0.373298	0.154398	0.574343	0.0199741	0.268798	0.314099	0.620594	0.0103125	0.544862	0.0290716	0.343763	0.192344	0.148295	0.583618	0.0756011	0.780804	-0.266183	0.31901	0.426454	0.0995141	0.867623	1.34e-05	0.439831	0.0882353	-0.238497	0.373714	-0.275551	0.301618	0.468051	0.0674916	-0.637554	0.00788812	-0.563204	0.0231063	-0.414229	0.110681	-0.790526	0.000267211
THAPSDRAFT_28300	1	turquoise	0.393303	0.131783	0.324015	0.220841	0.506904	0.0450751	0.266784	0.317877	0.604207	0.0131791	0.563024	0.0231599	0.534882	0.0327754	0.279315	0.294793	0.0651641	0.810511	0.00551978	0.983814	0.632953	0.00849571	0.87404	9.61e-06	0.202577	0.451792	-0.418167	0.106992	-0.289845	0.276188	0.463982	0.0702378	-0.783206	0.000332782	-0.805454	0.000166192	-0.187162	0.487626	-0.702336	0.00241687
THAPSDRAFT_28441	1	turquoise	0.392648	0.132485	0.432686	0.0941389	0.386075	0.139673	0.0157305	0.953891	0.679267	0.00380382	0.610296	0.0120491	0.479831	0.0599834	0.00233675	0.993147	0.201974	0.453167	-0.289098	0.277483	0.513115	0.042087	0.94725	2.65e-08	0.316676	0.23208	-0.200029	0.457622	-0.338807	0.199258	0.532827	0.0335808	-0.600959	0.0138149	-0.740199	0.00104271	-0.449866	0.0803967	-0.861637	1.79e-05
THAPSDRAFT_25794	1	turquoise	0.391304	0.133933	0.395889	0.129036	0.357352	0.174198	0.0100996	0.970388	0.653759	0.00601709	0.590219	0.0160895	0.463917	0.0702826	0.0188927	0.944634	0.246014	0.358379	-0.374725	0.152703	0.438326	0.089456	0.92683	2.48e-07	0.338659	0.199466	-0.0467223	0.863578	-0.258914	0.332897	0.577049	0.0192652	-0.488782	0.0547028	-0.772868	0.000447556	-0.486907	0.0557792	-0.838783	4.9e-05
THAPSDRAFT_22122	1	turquoise	0.390196	0.135135	0.290229	0.275522	0.452737	0.0782499	0.359781	0.171078	0.333934	0.206211	0.323744	0.22125	0.59104	0.0159058	0.322502	0.223129	-0.131522	0.6273	0.249254	0.351879	0.588002	0.0165933	0.61161	0.0118156	0.015238	0.955334	-0.500612	0.0482617	-0.117875	0.663728	0.38471	0.141199	-0.773531	0.000439334	-0.736583	0.00113654	0.162239	0.548297	-0.350983	0.182556
THAPSDRAFT_269049	1	turquoise	0.390056	0.135288	0.324492	0.220123	0.548128	0.0279318	0.267851	0.315872	0.61387	0.0114223	0.556366	0.025208	0.300669	0.257824	0.275446	0.30181	0.122187	0.652136	-0.251215	0.347976	0.465119	0.0694623	0.936704	9.22e-08	0.375681	0.151575	-0.173612	0.520205	-0.269403	0.312968	0.503653	0.0467016	-0.59953	0.0141022	-0.753683	0.000746843	-0.437994	0.0897269	-0.787613	0.000291893
THAPSDRAFT_22535	1	turquoise	0.389494	0.135901	0.354889	0.177399	0.567463	0.0218669	0.230954	0.389458	0.664664	0.00497111	0.586728	0.0168884	0.320191	0.226654	0.146309	0.588724	0.127698	0.637429	-0.359328	0.171657	0.431932	0.0947781	0.983705	7.83e-12	0.453693	0.0775441	-0.135658	0.616413	-0.324247	0.220492	0.500259	0.0484452	-0.560413	0.0239472	-0.682044	0.00360915	-0.546758	0.0284056	-0.884233	5.47e-06
THAPSDRAFT_20797	1	turquoise	0.389046	0.136391	0.423343	0.102276	0.426642	0.0993482	0.0926708	0.73284	0.389961	0.135392	0.291115	0.273992	0.0403224	0.882133	-0.0658246	0.808624	0.0943791	0.728088	-0.774332	0.000429564	-0.0804108	0.767206	0.725784	0.00145866	0.657264	0.00566332	0.42617	0.0997641	-0.0571288	0.833551	0.53899	0.0312098	-0.0248481	0.92722	-0.3502	0.183602	-0.712052	0.00197192	-0.702672	0.00240021
THAPS_42719	1	turquoise	0.387613	0.137968	0.325461	0.218669	0.540576	0.0306211	0.231749	0.387781	0.654645	0.005926	0.589636	0.0162208	0.339027	0.198947	0.218435	0.416362	0.156918	0.561665	-0.328981	0.213437	0.455687	0.076087	0.981368	1.99e-11	0.413535	0.11134	-0.116012	0.668756	-0.290371	0.275278	0.525068	0.036757	-0.561819	0.0235206	-0.754884	0.000724241	-0.51166	0.0427729	-0.858937	2.04e-05
THAPSDRAFT_22221	1	turquoise	0.387569	0.138016	0.359477	0.171467	0.520416	0.0387668	0.21451	0.424991	0.601034	0.0138	0.529375	0.034967	0.353141	0.179695	0.245757	0.358897	0.105397	0.697664	-0.253899	0.342678	0.466082	0.0688107	0.950841	1.63e-08	0.370673	0.157548	-0.185202	0.492277	-0.287244	0.280715	0.500376	0.0483845	-0.589268	0.0163041	-0.736804	0.00113062	-0.432577	0.0942316	-0.787446	0.000293357
THAPSDRAFT_8270	1	turquoise	0.387081	0.138556	0.324865	0.219563	0.650548	0.00635632	0.377508	0.149435	0.429455	0.0968994	0.325209	0.219046	0.0104662	0.969313	0.464392	0.0699574	-0.000526554	0.998456	-0.515266	0.0410871	0.10613	0.695655	0.844505	3.87e-05	0.608609	0.0123543	0.164089	0.543683	-0.115863	0.66916	0.488687	0.0547568	-0.265968	0.319416	-0.561124	0.0237307	-0.594883	0.0150685	-0.677563	0.00392732
THAPSDRAFT_36609	1	turquoise	0.386861	0.138799	0.324995	0.219367	0.527177	0.035872	0.286808	0.281479	0.595967	0.0148386	0.550301	0.0271926	0.497996	0.0496348	0.26746	0.316605	0.0668451	0.805709	-0.024724	0.927583	0.599809	0.0140456	0.874363	9.44e-06	0.245951	0.358504	-0.394877	0.130106	-0.291936	0.27258	0.452991	0.0780622	-0.751619	0.000787017	-0.73775	0.00110554	-0.223008	0.406424	-0.705062	0.00228456
THAPSDRAFT_22141	1	turquoise	0.386635	0.13905	0.426343	0.0996112	0.179183	0.506692	-0.0299114	0.912438	0.340204	0.197293	0.325888	0.21803	0.690204	0.00308303	-0.300708	0.257759	0.0421802	0.876741	-0.0754665	0.781185	0.450322	0.0800527	0.624716	0.00967557	0.0651005	0.810693	-0.202213	0.452622	-0.122028	0.652563	0.478654	0.0607045	-0.498327	0.0494594	-0.593264	0.015417	-0.0548731	0.840043	-0.467153	0.0680913
THAPSDRAFT_24243	1	turquoise	0.386417	0.139293	0.413798	0.11109	0.328404	0.214288	-0.0291134	0.914766	0.621161	0.0102231	0.555031	0.025635	0.390705	0.134582	0.0668379	0.80573	0.261735	0.327467	-0.447624	0.082103	0.349389	0.184688	0.884206	5.48e-06	0.38044	0.146044	0.0522548	0.84759	-0.208271	0.4389	0.596094	0.0148117	-0.402639	0.122052	-0.733173	0.00123125	-0.51606	0.0407228	-0.809704	0.000144115
THAPSDRAFT_32894	1	turquoise	0.385769	0.140014	0.347525	0.187202	0.56816	0.0216691	0.264836	0.321558	0.625058	0.0096241	0.551886	0.0266628	0.303096	0.253813	0.228578	0.39449	0.0761554	0.779233	-0.246225	0.357953	0.459471	0.0733767	0.930493	1.75e-07	0.398009	0.126813	-0.232152	0.386934	-0.308081	0.245694	0.467522	0.0678446	-0.634743	0.008255	-0.677286	0.00394773	-0.438714	0.08914	-0.802707	0.000181901
THAPSDRAFT_21398	1	turquoise	0.384571	0.141354	0.30276	0.254366	0.633687	0.00839631	0.456136	0.0757618	0.146727	0.587647	0.0390399	0.885859	-0.146817	0.587415	0.543848	0.0294326	-0.108321	0.689659	-0.662628	0.00515437	-0.214414	0.425203	0.641694	0.00737132	0.693124	0.0029106	0.505594	0.0457251	0.125334	0.643723	0.488979	0.0545908	0.0916561	0.735667	-0.366797	0.162277	-0.585535	0.0171684	-0.4273	0.0987716
THAPSDRAFT_37809	1	turquoise	0.383604	0.142443	0.348498	0.185886	0.538377	0.0314398	0.225174	0.40176	0.673639	0.00422417	0.60861	0.0123542	0.413283	0.11158	0.137449	0.611722	0.11796	0.663496	-0.219435	0.414178	0.534708	0.0328433	0.951671	1.45e-08	0.362212	0.167994	-0.281085	0.291614	-0.347983	0.186582	0.474278	0.0634419	-0.68056	0.00371213	-0.69263	0.00293919	-0.427099	0.0989472	-0.855075	2.43e-05
THAPSDRAFT_26109	1	turquoise	0.383204	0.142895	0.288683	0.278204	0.584835	0.0173343	0.439013	0.0888968	0.297058	0.263865	0.260942	0.328989	0.0699166	0.796951	0.275019	0.30259	-0.0777875	0.774615	-0.241287	0.36798	0.233776	0.383525	0.693195	0.00290646	0.410979	0.113792	-0.0528434	0.845892	-0.0404482	0.881768	0.44176	0.0866878	-0.450257	0.0801024	-0.508391	0.0443458	-0.297963	0.262343	-0.483013	0.0580647
THAPSDRAFT_3414	1	turquoise	0.383116	0.142994	0.401668	0.12304	0.525538	0.0365583	0.172938	0.521851	0.566089	0.0222609	0.478874	0.0605692	0.258218	0.334244	-0.16314	0.546047	0.061174	0.821935	-0.485968	0.0563245	0.291419	0.27347	0.91491	6.9e-07	0.516299	0.0406138	-0.0256412	0.924903	-0.308391	0.245194	0.461057	0.0722618	-0.416358	0.108675	-0.469186	0.0667398	-0.615902	0.0110775	-0.857974	2.13e-05
THAPSDRAFT_6090	1	turquoise	0.382258	0.143968	0.368996	0.159582	0.434678	0.0924657	0.157666	0.559776	0.391757	0.133443	0.329885	0.212105	0.0482175	0.859252	-0.0913548	0.736508	0.0923224	0.733811	-0.678187	0.00388172	0.00302179	0.991138	0.697942	0.00264309	0.576514	0.0194039	0.332577	0.208175	-0.0519511	0.848466	0.524411	0.0370359	-0.135104	0.617867	-0.379196	0.147476	-0.632623	0.00854071	-0.683977	0.0034784
THAPSDRAFT_508	1	turquoise	0.382164	0.144074	0.326147	0.217642	0.641747	0.00736489	0.330637	0.211002	0.558564	0.024517	0.465784	0.0690118	0.14571	0.590267	0.201445	0.454377	0.0543751	0.841477	-0.47564	0.0625804	0.272357	0.307484	0.962084	2.73e-09	0.561917	0.0234911	0.0254528	0.925453	-0.260912	0.329046	0.477571	0.0613736	-0.3959	0.129024	-0.589365	0.0162821	-0.639806	0.0076035	-0.83054	6.79e-05
THAPSDRAFT_3974	1	turquoise	0.379459	0.147173	0.404569	0.120104	0.412711	0.112126	0.0927747	0.732551	0.503137	0.0469636	0.433565	0.0933982	0.295996	0.265657	-0.0866696	0.749607	0.139528	0.606292	-0.510525	0.0433141	0.217507	0.418395	0.793768	0.000241807	0.506205	0.045421	0.126405	0.640868	-0.201851	0.453448	0.507701	0.0446832	-0.272429	0.307351	-0.423146	0.102453	-0.568022	0.0217081	-0.778181	0.000385079
THAPSDRAFT_36434	1	turquoise	0.379025	0.147674	0.323013	0.222355	0.628759	0.00908129	0.310191	0.242306	0.596011	0.0148293	0.50705	0.0450032	0.186254	0.489778	0.269087	0.313558	0.0885729	0.744277	-0.434404	0.0926946	0.316692	0.232056	0.969176	6.53e-10	0.531797	0.0339899	-0.0151818	0.955498	-0.277074	0.298845	0.483481	0.0577868	-0.434077	0.0929686	-0.646165	0.00684386	-0.610939	0.0119345	-0.84159	4.37e-05
THAPSDRAFT_27276	1	turquoise	0.378908	0.14781	0.412807	0.112034	0.307822	0.246112	-0.0345255	0.898991	0.716635	0.00178652	0.675075	0.00411354	0.636781	0.00798771	-0.0577048	0.831895	0.235481	0.379967	-0.116309	0.667953	0.656685	0.0057206	0.897252	2.46e-06	0.177388	0.511029	-0.367923	0.160894	-0.368098	0.16068	0.512087	0.0425707	-0.745214	0.000923164	-0.776673	0.000402026	-0.293434	0.270012	-0.838613	4.93e-05
THAPSDRAFT_42332	1	turquoise	0.37812	0.148723	0.322864	0.222581	0.627389	0.00927927	0.30877	0.244585	0.59905	0.0141996	0.508654	0.0442176	0.154973	0.566586	0.23809	0.374554	0.089209	0.742499	-0.461279	0.0721069	0.29215	0.272212	0.961783	2.89e-09	0.553767	0.0260443	-0.00105053	0.996919	-0.262769	0.32549	0.488451	0.0548918	-0.438704	0.0891483	-0.613543	0.0114786	-0.624416	0.00972083	-0.842271	4.25e-05
THAPSDRAFT_24585	1	turquoise	0.376981	0.150051	0.384429	0.141513	0.335755	0.203594	-0.0109114	0.968009	0.682969	0.00354611	0.621502	0.0101695	0.512499	0.0423762	0.16458	0.542462	0.263697	0.323722	-0.274178	0.304131	0.50088	0.0481227	0.904271	1.53e-06	0.269365	0.313038	-0.138748	0.608327	-0.266358	0.318679	0.567038	0.0219883	-0.561258	0.0236902	-0.850901	2.93e-05	-0.397753	0.127081	-0.807661	0.000154401
THAPSDRAFT_20739	1	turquoise	0.376615	0.150478	0.297165	0.263684	0.562429	0.0233374	0.328125	0.214702	0.459419	0.0734135	0.392078	0.133098	0.193145	0.473557	0.455924	0.075915	0.048973	0.857067	-0.286248	0.282461	0.321398	0.224809	0.876304	8.52e-06	0.423131	0.102466	-0.0145521	0.957342	-0.165091	0.541191	0.491908	0.0529425	-0.415426	0.10955	-0.704508	0.00231093	-0.428903	0.0973768	-0.650643	0.00634609
THAPS_29007	1	turquoise	0.376267	0.150886	0.348846	0.185418	0.602405	0.013529	0.262485	0.326032	0.630898	0.00877871	0.541015	0.0304595	0.215635	0.42251	0.151256	0.576039	0.104341	0.700564	-0.433106	0.0937843	0.344471	0.191369	0.96911	6.63e-10	0.532046	0.0338908	-0.0623417	0.818589	-0.318588	0.229119	0.473468	0.0639581	-0.475055	0.0629496	-0.583609	0.0176279	-0.620665	0.0103013	-0.882647	5.99e-06
THAPSDRAFT_2779	1	turquoise	0.375262	0.152069	0.357534	0.173963	0.441275	0.0870751	0.118491	0.662066	0.522592	0.0378164	0.44757	0.0821442	0.199001	0.459984	0.0140651	0.958769	0.176267	0.513745	-0.614915	0.0112439	0.163033	0.546314	0.848461	3.26e-05	0.541313	0.0303501	0.241361	0.367829	-0.175208	0.516317	0.539316	0.031088	-0.212845	0.428682	-0.541351	0.0303364	-0.669052	0.00459374	-0.813875	0.000124876
THAPSDRAFT_41106	1	turquoise	0.375113	0.152245	0.321351	0.22488	0.376209	0.150955	0.110966	0.682446	0.620693	0.0102969	0.591767	0.0157447	0.507777	0.0446461	0.171536	0.525284	0.196639	0.465435	-0.135463	0.616924	0.578232	0.0189615	0.910404	9.78e-07	0.200604	0.456303	-0.235621	0.379676	-0.246112	0.35818	0.542595	0.0298835	-0.660877	0.00531634	-0.877129	8.14e-06	-0.286025	0.282852	-0.733872	0.00121132
THAPSDRAFT_24947	1	turquoise	0.374539	0.152923	0.381989	0.144273	0.314088	0.236129	-0.0249614	0.926889	0.70168	0.0024496	0.653952	0.00599709	0.543749	0.0294682	0.0677282	0.803189	0.272841	0.30659	-0.211632	0.431378	0.56566	0.0223852	0.90816	1.16e-06	0.212903	0.428552	-0.223329	0.405731	-0.281507	0.290859	0.562469	0.0233254	-0.642622	0.00725925	-0.873739	9.76e-06	-0.347834	0.186784	-0.800363	0.000196265
THAPSDRAFT_4612	1	turquoise	0.373445	0.154223	0.282322	0.289405	0.688934	0.00316057	0.466257	0.0686927	0.372964	0.154796	0.284934	0.284773	-0.0154934	0.954585	0.505764	0.0456404	-0.0116402	0.965873	-0.497531	0.0498815	0.0627146	0.81752	0.788331	0.000285636	0.654929	0.00589705	0.214525	0.424958	-0.0752962	0.781668	0.464673	0.0697659	-0.190105	0.48068	-0.445227	0.0839555	-0.57423	0.020004	-0.623857	0.00980567
THAPSDRAFT_269780	1	turquoise	0.372525	0.155321	0.3582	0.173105	0.427853	0.0982888	0.0959485	0.72373	0.620871	0.0102688	0.55962	0.0241904	0.345219	0.190344	0.0187551	0.945037	0.19483	0.469632	-0.385789	0.139991	0.421947	0.103534	0.965792	1.34e-09	0.378214	0.148613	-0.0444344	0.870204	-0.284594	0.285374	0.535465	0.0325497	-0.472451	0.0646112	-0.734315	0.00119884	-0.541696	0.0302101	-0.843866	3.97e-05
THAPSDRAFT_42213	1	turquoise	0.372056	0.155883	0.322673	0.222869	0.442668	0.0859657	0.167308	0.535695	0.665137	0.00492931	0.624592	0.00969417	0.511656	0.0427749	0.293665	0.269618	0.169175	0.531087	-0.0451972	0.867994	0.642322	0.00729534	0.912067	8.62e-07	0.190015	0.480891	-0.372715	0.155094	-0.309949	0.242695	0.493676	0.0519651	-0.755271	0.000717077	-0.880349	6.82e-06	-0.252852	0.344739	-0.751653	0.000786336
THAPSDRAFT_34348	1	turquoise	0.371957	0.156002	0.38457	0.141356	0.29832	0.261744	-0.0369278	0.892	0.662464	0.00516944	0.61179	0.0117839	0.50973	0.0436967	0.0806127	0.766636	0.264876	0.321482	-0.254999	0.340518	0.52479	0.0368745	0.915192	6.75e-07	0.229486	0.392563	-0.154825	0.566959	-0.271715	0.30867	0.566602	0.0221133	-0.579643	0.0186042	-0.855095	2.43e-05	-0.385312	0.140524	-0.795634	0.000228116
THAPSDRAFT_31451	1	turquoise	0.37142	0.156648	0.393704	0.131354	0.298312	0.261757	-0.0270429	0.920809	0.671592	0.00438603	0.636694	0.00799891	0.586433	0.0169574	-0.0621225	0.819217	0.220144	0.412632	-0.128679	0.634826	0.636954	0.00796528	0.913943	7.45e-07	0.17134	0.525764	-0.322856	0.222593	-0.35011	0.183722	0.513867	0.0417352	-0.707612	0.00216614	-0.796295	0.000223421	-0.306007	0.249051	-0.813601	0.000126067
THAPS_6997	1	turquoise	0.370934	0.157233	0.312465	0.23869	0.351091	0.182412	0.127904	0.636884	0.430174	0.0962802	0.392783	0.13234	0.433877	0.093136	0.211806	0.430991	0.113777	0.674807	-0.248323	0.35374	0.365858	0.163437	0.787673	0.000291363	0.247791	0.354805	0.0114651	0.966386	-0.114634	0.672486	0.531928	0.0339376	-0.383282	0.142806	-0.779932	0.000366134	-0.299232	0.260217	-0.592047	0.0156831
THAPS_38073	1	turquoise	0.370597	0.15764	0.356866	0.174827	0.54817	0.0279174	0.197901	0.462519	0.638303	0.00779248	0.552073	0.0266008	0.256221	0.338128	0.125174	0.64415	0.153631	0.56999	-0.442174	0.0863577	0.353652	0.179022	0.970751	4.55e-10	0.511509	0.042845	-0.0322429	0.90564	-0.327976	0.214921	0.485105	0.0568287	-0.437591	0.0900568	-0.603106	0.0133919	-0.630475	0.0088379	-0.89541	2.77e-06
THAPS_19826	1	turquoise	0.370541	0.157708	0.30918	0.243927	0.376089	0.151096	0.137756	0.610917	0.623472	0.00986443	0.591791	0.0157394	0.550867	0.0270022	0.296845	0.264224	0.210591	0.433702	-0.0653465	0.80999	0.599644	0.014079	0.851478	2.86e-05	0.175759	0.514979	-0.284909	0.284817	-0.208614	0.438129	0.542254	0.0300072	-0.700882	0.00248992	-0.862775	1.7e-05	-0.208287	0.438864	-0.682247	0.00359519
THAPSDRAFT_24720	1	turquoise	0.369887	0.1585	0.290675	0.274752	0.564817	0.0226308	0.342255	0.194431	0.258564	0.333575	0.183454	0.496442	-0.0579981	0.831052	0.17613	0.514076	-0.042641	0.875404	-0.638789	0.00773097	-0.0558875	0.837122	0.755552	0.000711912	0.597231	0.0145739	0.397047	0.127819	-0.00966426	0.971664	0.482251	0.0585201	-0.0231679	0.93213	-0.479803	0.0600001	-0.624039	0.00977793	-0.568795	0.02149
THAPSDRAFT_3570	1	turquoise	0.369389	0.159104	0.344007	0.192008	0.423962	0.101722	0.185317	0.492002	0.368588	0.160081	0.317143	0.231355	0.0368227	0.892305	0.225464	0.401137	0.135516	0.616785	-0.555557	0.0254662	0.0258369	0.924331	0.628792	0.00907654	0.543391	0.0295964	0.294165	0.268766	0.0214978	0.937013	0.537846	0.0316401	-0.16333	0.545574	-0.435875	0.09147	-0.50436	0.0463439	-0.577759	0.0190827
THAPSDRAFT_24816	1	turquoise	0.369266	0.159254	0.248029	0.354329	0.732646	0.00124644	0.520901	0.0385536	0.299165	0.260329	0.20829	0.438857	-0.195386	0.46834	0.319989	0.226963	-0.0752302	0.781855	-0.695781	0.00276052	-0.126599	0.640352	0.747722	0.000867715	0.748872	0.000843237	0.400796	0.123932	-0.0117997	0.965406	0.445083	0.0840673	-0.0376119	0.89001	-0.354917	0.177362	-0.704953	0.00228974	-0.61274	0.0116176
THAPSDRAFT_25139	1	turquoise	0.368671	0.159979	0.332905	0.207699	0.461817	0.0717318	0.166177	0.538496	0.668362	0.00465149	0.623481	0.00986308	0.491367	0.0532441	0.251249	0.34791	0.15939	0.555436	-0.0739201	0.78557	0.620772	0.0102845	0.922826	3.56e-07	0.223301	0.405791	-0.363878	0.165902	-0.338662	0.199463	0.473833	0.063725	-0.726888	0.00142266	-0.845251	3.75e-05	-0.289867	0.27615	-0.774957	0.000422066
THAPSDRAFT_40329	1	turquoise	0.368547	0.16013	0.36314	0.166827	0.547441	0.0281685	0.189088	0.483074	0.659657	0.00543153	0.568052	0.0216998	0.2692	0.313347	0.104044	0.701377	0.137298	0.612115	-0.409577	0.115151	0.380566	0.1459	0.970464	4.86e-10	0.478305	0.0609196	-0.100148	0.712108	-0.338891	0.199139	0.475972	0.0623714	-0.500241	0.0484545	-0.625232	0.00959799	-0.599492	0.0141098	-0.88623	4.87e-06
THAPSDRAFT_20232	1	turquoise	0.365617	0.163736	0.331719	0.209422	0.399252	0.125523	0.16566	0.539778	0.594896	0.0150656	0.569734	0.0212276	0.635551	0.00814826	0.032366	0.905281	0.0747675	0.783166	0.0842515	0.756393	0.703791	0.00234549	0.81649	0.000113938	0.0997984	0.713073	-0.511907	0.0426561	-0.340326	0.197121	0.415391	0.109583	-0.824344	8.58e-05	-0.723929	0.00152083	-0.120145	0.657617	-0.692551	0.00294379
THAPSDRAFT_39946	1	turquoise	0.365346	0.164072	0.358449	0.172784	0.33019	0.211658	0.0610285	0.822352	0.6586	0.005533	0.630192	0.0088777	0.69741	0.00267165	0.156012	0.563955	0.160884	0.551687	0.116455	0.66756	0.748675	0.000847387	0.831996	6.42e-05	0.0390792	0.885745	-0.541683	0.0302149	-0.338935	0.199078	0.459262	0.0735246	-0.864056	1.59e-05	-0.86723	1.36e-05	-0.079052	0.771041	-0.691812	0.00298709
THAPSDRAFT_268374	1	turquoise	0.365289	0.164144	0.309562	0.243314	0.554428	0.0258296	0.241855	0.36682	0.671751	0.00437332	0.610802	0.0119589	0.289125	0.277437	0.159654	0.554774	0.159796	0.554418	-0.311508	0.240209	0.455632	0.0761271	0.950731	1.66e-08	0.418299	0.10687	-0.166397	0.537949	-0.318235	0.229663	0.479146	0.0604021	-0.582999	0.0177755	-0.697917	0.00264446	-0.513984	0.041681	-0.860783	1.87e-05
THAPSDRAFT_21725	1	turquoise	0.365096	0.164383	0.344874	0.190816	0.511608	0.0427978	0.175527	0.515541	0.680329	0.00372839	0.60678	0.012692	0.380879	0.145541	0.183367	0.49665	0.15934	0.555564	-0.264134	0.32289	0.501919	0.0475863	0.973839	2.1e-10	0.373306	0.154389	-0.210897	0.433018	-0.360767	0.169823	0.475606	0.062602	-0.592135	0.0156636	-0.725081	0.00148195	-0.48539	0.0566617	-0.863801	1.61e-05
THAPSDRAFT_32158	1	turquoise	0.363799	0.166001	0.318638	0.229041	0.516042	0.040731	0.205091	0.446075	0.671558	0.00438874	0.614737	0.0112742	0.349904	0.183998	0.263043	0.324966	0.174869	0.517142	-0.232066	0.387115	0.516607	0.0404732	0.961987	2.78e-09	0.3465	0.188594	-0.222402	0.407733	-0.320827	0.22568	0.49189	0.0529525	-0.628209	0.00916037	-0.788889	0.000280859	-0.442646	0.0859836	-0.830159	6.89e-05
THAPSDRAFT_649	1	turquoise	0.363615	0.166231	0.353979	0.178592	0.358681	0.172486	0.0551245	0.839319	0.686759	0.00329704	0.650529	0.00635832	0.578067	0.0190038	0.123785	0.647859	0.211793	0.431019	-0.0507043	0.852065	0.678067	0.00389044	0.919385	4.78e-07	0.146362	0.588587	-0.387915	0.137634	-0.353007	0.179872	0.494501	0.0515142	-0.753446	0.000751362	-0.868251	1.29e-05	-0.263238	0.324596	-0.786266	0.000303916
THAPSDRAFT_12063	1	turquoise	0.36338	0.166526	0.295704	0.266152	0.531466	0.0341223	0.263194	0.32468	0.626872	0.00935492	0.576151	0.0194984	0.376933	0.150107	0.273181	0.305963	0.118726	0.661432	-0.156326	0.563161	0.540361	0.0307004	0.933746	1.26e-07	0.312084	0.239293	-0.278834	0.295659	-0.306919	0.247571	0.465647	0.0691044	-0.673008	0.00427356	-0.76045	0.000626718	-0.368222	0.160528	-0.778581	0.000380683
THAPSDRAFT_34368	1	turquoise	0.36283	0.167215	0.309555	0.243324	0.608879	0.0123052	0.293764	0.26945	0.613889	0.0114191	0.529543	0.0348984	0.169496	0.530296	0.259321	0.33211	0.117299	0.665281	-0.424685	0.101078	0.331887	0.209178	0.966394	1.19e-09	0.530167	0.0346451	-0.0315458	0.907672	-0.289541	0.276714	0.47619	0.0622348	-0.455787	0.0760143	-0.616839	0.0109214	-0.616256	0.0110183	-0.854406	2.51e-05
THAPSDRAFT_39424	1	turquoise	0.362799	0.167255	0.328993	0.213418	0.60547	0.0129382	0.276259	0.300327	0.590959	0.0159239	0.503828	0.0466127	0.156881	0.561758	0.104217	0.700904	0.0865272	0.750006	-0.474475	0.0633166	0.298773	0.260985	0.964006	1.91e-09	0.553479	0.0261384	-0.00518723	0.984789	-0.311354	0.240453	0.455765	0.0760306	-0.412341	0.112481	-0.542492	0.0299209	-0.660149	0.0053849	-0.873481	9.89e-06
THAPSDRAFT_25688	1	turquoise	0.362622	0.167477	0.320945	0.2255	0.476643	0.0619511	0.250715	0.348969	0.307433	0.24674	0.247287	0.355817	0.15898	0.556468	0.0336785	0.901458	0.00782692	0.977049	-0.456317	0.0756306	0.148569	0.582914	0.793547	0.000243471	0.475164	0.0628806	0.206402	0.44311	-0.123723	0.648024	0.460236	0.0728378	-0.148244	0.583748	-0.475393	0.0627358	-0.52599	0.036368	-0.608411	0.0123906
THAPSDRAFT_21700	1	turquoise	0.361095	0.169407	0.365874	0.163418	0.340707	0.196588	0.0215655	0.936815	0.567867	0.0217522	0.512834	0.0422184	0.425565	0.100298	0.0163323	0.952129	0.177024	0.51191	-0.31346	0.237118	0.431346	0.0952768	0.89564	2.73e-06	0.282718	0.2887	-0.0659532	0.808256	-0.268427	0.314792	0.515282	0.04108	-0.452696	0.07828	-0.756441	0.000695788	-0.440033	0.0880725	-0.766879	0.000527786
THAPSDRAFT_26137	1	turquoise	0.360713	0.169892	0.334547	0.205327	0.464675	0.0697651	0.130393	0.630283	0.711055	0.00201426	0.648895	0.00653686	0.388838	0.136619	0.20136	0.454571	0.226432	0.399066	-0.266506	0.3184	0.520013	0.0389446	0.969549	6.01e-10	0.346943	0.187991	-0.194124	0.471275	-0.341136	0.195989	0.507681	0.0446931	-0.605092	0.0130099	-0.778921	0.000376975	-0.478547	0.0607701	-0.870644	1.15e-05
THAPSDRAFT_40991	1	turquoise	0.360696	0.169913	0.35557	0.176511	0.271691	0.308715	0.0358541	0.895123	0.579845	0.0185537	0.576622	0.0193758	0.625285	0.00959012	0.16651	0.53767	0.201815	0.45353	0.0562573	0.836058	0.656167	0.00577224	0.735206	0.00117405	0.0549874	0.839714	-0.395191	0.129773	-0.256812	0.336978	0.48047	0.0595942	-0.727671	0.00139757	-0.7952	0.000231244	-0.0878095	0.746414	-0.633849	0.00837451
THAPSDRAFT_24527	1	turquoise	0.360616	0.170015	0.434654	0.0924858	0.134959	0.618248	-0.187417	0.487021	0.5295	0.0349159	0.502887	0.0470908	0.528304	0.0354057	-0.308765	0.244593	0.23161	0.388075	-0.275418	0.301862	0.436141	0.0912502	0.753791	0.000744788	0.15188	0.574448	-0.0986553	0.716232	-0.200607	0.456296	0.541783	0.0301786	-0.478317	0.0609119	-0.710503	0.00203801	-0.300892	0.257454	-0.671546	0.00438976
THAPS_41419	1	turquoise	0.360532	0.170122	0.268921	0.313868	0.642412	0.00728448	0.373653	0.153976	0.556143	0.0252791	0.47382	0.0637337	0.159384	0.555451	0.399297	0.125476	0.0661593	0.807667	-0.36695	0.162089	0.314632	0.235274	0.927948	2.23e-07	0.510668	0.0432461	-0.0233783	0.931515	-0.240006	0.370607	0.461215	0.0721512	-0.4321	0.0946359	-0.640561	0.00750996	-0.550412	0.0271551	-0.771847	0.000460481
THAPS_263287	1	turquoise	0.359713	0.171165	0.411	0.113771	0.347932	0.186651	-0.0138381	0.959434	0.71124	0.00200633	0.650034	0.00641206	0.527322	0.0358118	-0.00124512	0.996349	0.224346	0.40354	-0.181956	0.500026	0.581212	0.0182133	0.886798	4.71e-06	0.245996	0.358414	-0.32117	0.225157	-0.37275	0.155052	0.483879	0.0575504	-0.677409	0.00393867	-0.709741	0.00207118	-0.368542	0.160137	-0.84129	4.42e-05
THAPSDRAFT_21742	1	turquoise	0.359292	0.171704	0.291236	0.273785	0.501242	0.0479354	0.228201	0.395292	0.606367	0.0127693	0.557178	0.0249511	0.347651	0.187032	0.360058	0.170726	0.147525	0.585594	-0.192316	0.475496	0.487075	0.0556822	0.918653	5.09e-07	0.308266	0.245396	-0.186472	0.489259	-0.2513	0.347808	0.497589	0.049851	-0.586085	0.0170388	-0.834039	5.92e-05	-0.36906	0.159505	-0.732415	0.00125314
THAPSDRAFT_8968	1	turquoise	0.358957	0.172133	0.307492	0.246644	0.38113	0.145253	0.248464	0.353457	0.153709	0.569791	0.118136	0.663022	0.187618	0.486545	-0.348709	0.185603	-0.152074	0.573952	-0.398387	0.126419	0.0902421	0.739613	0.572307	0.0205205	0.364133	0.165584	0.13816	0.609863	0.00647942	0.981	0.412971	0.111878	-0.237988	0.374764	-0.267395	0.316728	-0.32893	0.213511	-0.435569	0.0917243
THAPSDRAFT_22049	1	turquoise	0.35886	0.172258	0.368275	0.160463	0.439721	0.0883237	0.0963145	0.722714	0.707914	0.00215248	0.65093	0.00631518	0.458041	0.0743926	0.0786454	0.77219	0.189133	0.482969	-0.168816	0.531972	0.585058	0.0172812	0.936755	9.17e-08	0.27637	0.300126	-0.336047	0.203177	-0.394343	0.130673	0.45852	0.074051	-0.691624	0.0029982	-0.743262	0.000968287	-0.394787	0.130201	-0.852045	2.79e-05
THAPSDRAFT_22355	1	turquoise	0.358275	0.173008	0.418241	0.106924	0.247455	0.355479	-0.0221838	0.935007	0.363287	0.166641	0.321243	0.225045	0.402883	0.121805	-0.104821	0.699245	0.0729211	0.788406	-0.220017	0.41291	0.329948	0.212013	0.682051	0.00360866	0.197291	0.463927	-0.0582657	0.830283	-0.197347	0.463798	0.434459	0.0926485	-0.323211	0.222056	-0.592985	0.0154776	-0.283414	0.287464	-0.546336	0.0285527
THAPSDRAFT_20773	1	turquoise	0.357963	0.173409	0.341913	0.194906	0.27976	0.293991	0.0385003	0.887427	0.316342	0.2326	0.273945	0.30456	0.232486	0.386233	0.0141986	0.958378	0.120009	0.65798	-0.501525	0.0477892	0.100687	0.71062	0.688776	0.00317036	0.364758	0.164804	0.310852	0.241252	-0.0289184	0.915335	0.532531	0.0336979	-0.0902319	0.739641	-0.600723	0.0138619	-0.456266	0.0756679	-0.550204	0.0272252
THAPSDRAFT_22124	1	turquoise	0.35794	0.17344	0.405419	0.119253	0.137702	0.61106	-0.174057	0.51912	0.596779	0.014668	0.574404	0.0199577	0.605647	0.0129047	-0.163224	0.545838	0.286485	0.282044	-0.179652	0.505562	0.534551	0.0329042	0.788762	0.000281942	0.106789	0.693851	-0.183657	0.495957	-0.22928	0.393	0.551545	0.026776	-0.570006	0.0211518	-0.806616	0.000159895	-0.248945	0.352495	-0.692943	0.00292107
THAPS_263124	1	turquoise	0.357177	0.174425	0.400874	0.123853	0.16844	0.532898	-0.0992593	0.714562	0.538888	0.031248	0.534711	0.0328419	0.646965	0.00675272	-0.28281	0.288536	0.168068	0.533816	-0.0130185	0.961835	0.641073	0.00744708	0.7593	0.000645931	0.0190048	0.944306	-0.378544	0.148231	-0.282531	0.289032	0.473314	0.0640569	-0.707228	0.00218365	-0.738884	0.00107608	-0.126784	0.639861	-0.648876	0.00653889
THAPSDRAFT_268689	1	turquoise	0.35709	0.174537	0.284866	0.284893	0.476105	0.062288	0.207413	0.440829	0.665377	0.00490818	0.621992	0.0100929	0.462663	0.0711454	0.307814	0.246124	0.173867	0.519584	-0.0992958	0.714461	0.605016	0.0130245	0.931907	1.52e-07	0.241301	0.367952	-0.308055	0.245736	-0.316196	0.232829	0.481486	0.0589796	-0.695399	0.00278171	-0.848511	3.26e-05	-0.322193	0.223599	-0.779547	0.000370227
THAPSDRAFT_25058	1	turquoise	0.356992	0.174664	0.388417	0.137082	0.450214	0.0801343	0.170964	0.526687	0.57163	0.0207048	0.518208	0.0397494	0.450352	0.0800307	0.0200026	0.941387	0.0412805	0.879352	-0.0267534	0.921655	0.534274	0.0330123	0.718498	0.00171531	0.234844	0.381295	-0.467877	0.0676078	-0.318399	0.229411	0.36613	0.163102	-0.744041	0.000950056	-0.520191	0.0388659	-0.190302	0.480217	-0.661943	0.0052173
THAPSDRAFT_24808	1	turquoise	0.356872	0.174818	0.359333	0.171651	0.486667	0.0559179	0.129101	0.633705	0.600768	0.0138531	0.524209	0.0371219	0.202155	0.452755	-0.0292761	0.914291	0.178478	0.508392	-0.5241	0.0371683	0.284345	0.285814	0.952193	1.35e-08	0.520673	0.0386537	0.070766	0.794533	-0.296138	0.265417	0.495842	0.050787	-0.340052	0.197506	-0.574458	0.0199435	-0.675772	0.00406071	-0.877292	8.07e-06
THAPSDRAFT_35933	1	turquoise	0.356329	0.175523	0.325958	0.217925	0.532918	0.0335447	0.210491	0.433926	0.658555	0.00553733	0.59276	0.0155267	0.331995	0.209021	0.112022	0.679574	0.136745	0.613563	-0.277431	0.298197	0.491776	0.0530155	0.970756	4.54e-10	0.387959	0.137586	-0.211575	0.431505	-0.365702	0.163631	0.45348	0.077701	-0.593307	0.0154077	-0.677867	0.00390505	-0.505613	0.045716	-0.868876	1.25e-05
THAPSDRAFT_40312	1	turquoise	0.356284	0.175582	0.344136	0.19183	0.564756	0.0226485	0.212703	0.428996	0.65257	0.00614096	0.558799	0.0244443	0.232972	0.385212	0.120599	0.656395	0.118025	0.663322	-0.411326	0.113456	0.367365	0.161578	0.962023	2.76e-09	0.488686	0.0547573	-0.106127	0.695664	-0.340737	0.196547	0.455593	0.0761554	-0.503928	0.0465619	-0.601161	0.0137746	-0.605725	0.01289	-0.882158	6.16e-06
THAPSDRAFT_23187	1	turquoise	0.355956	0.176008	0.313432	0.237162	0.413035	0.111817	0.127346	0.638366	0.68789	0.00322549	0.64882	0.00654512	0.548066	0.027953	0.225593	0.400861	0.187731	0.486278	-0.0383872	0.887756	0.669358	0.00456829	0.919625	4.69e-07	0.168144	0.53363	-0.39168	0.133527	-0.348034	0.186513	0.476102	0.0622903	-0.759567	0.000641436	-0.874212	9.52e-06	-0.262461	0.326078	-0.78142	0.000350647
THAPSDRAFT_3229	1	turquoise	0.355526	0.176568	0.274964	0.302692	0.501771	0.0476623	0.464758	0.0697079	0.0690196	0.799507	0.0583939	0.829915	0.271329	0.309385	-0.155357	0.565612	-0.239908	0.370808	-0.0830353	0.759813	0.201358	0.454576	0.473374	0.0640188	0.3279	0.215034	-0.113295	0.676117	0.00860197	0.974777	0.312056	0.239337	-0.363447	0.166441	-0.13976	0.605687	-0.0741423	0.78494	-0.276449	0.299982
THAPSDRAFT_26941	1	turquoise	0.355336	0.176816	0.335581	0.203844	0.502513	0.047282	0.151916	0.574357	0.72054	0.00163995	0.648508	0.0065797	0.34738	0.187398	0.179377	0.506224	0.19408	0.471377	-0.299519	0.259738	0.48392	0.0575265	0.958648	4.97e-09	0.379838	0.146735	-0.203515	0.449654	-0.356895	0.174789	0.479347	0.0602789	-0.604628	0.0130985	-0.737217	0.00111961	-0.506829	0.0451125	-0.884384	5.43e-06
THAPSDRAFT_22212	1	turquoise	0.355038	0.177205	0.268067	0.315467	0.482061	0.058634	0.294892	0.267529	0.544686	0.0291342	0.521132	0.0384521	0.515168	0.0411322	0.272628	0.306984	0.0352188	0.896972	0.104461	0.700234	0.653062	0.00608942	0.80223	0.00018475	0.127363	0.63832	-0.472824	0.0643713	-0.284473	0.285588	0.399643	0.125118	-0.787663	0.000291454	-0.764208	0.000567206	-0.107033	0.693183	-0.62043	0.0103386
THAPSDRAFT_6012	1	turquoise	0.354695	0.177653	0.322454	0.223202	0.404329	0.120346	0.192916	0.474092	0.421372	0.104055	0.380448	0.146035	0.394454	0.130555	0.253029	0.34439	0.0400349	0.882968	-0.0665563	0.806534	0.464173	0.0701072	0.787362	0.000294104	0.193128	0.473597	-0.219035	0.41505	-0.21046	0.433995	0.433279	0.0936388	-0.525004	0.0367839	-0.721269	0.00161369	-0.214753	0.424455	-0.552804	0.0263597
THAPSDRAFT_262041	1	turquoise	0.354345	0.178112	0.299462	0.259833	0.501614	0.0477431	0.194951	0.469351	0.657077	0.0056818	0.595707	0.0148934	0.30177	0.255999	0.334833	0.204916	0.196277	0.466275	-0.288079	0.279257	0.460608	0.0725766	0.959601	4.23e-09	0.383442	0.142626	-0.122085	0.652408	-0.289487	0.276809	0.509063	0.044019	-0.546957	0.0283363	-0.784686	0.000318556	-0.487076	0.0556817	-0.825324	8.27e-05
THAPSDRAFT_42867	1	turquoise	0.354259	0.178224	0.385911	0.139856	0.343592	0.19258	0.0252056	0.926176	0.606413	0.0127607	0.564607	0.0226923	0.511325	0.0429323	-0.270279	0.311336	0.137546	0.611468	-0.199072	0.459821	0.546513	0.0284909	0.863093	1.67e-05	0.239554	0.371535	-0.287364	0.280505	-0.361319	0.169123	0.442228	0.086315	-0.629423	0.00898651	-0.601434	0.0137205	-0.366048	0.163202	-0.80688	0.000158491
THAPSDRAFT_34293	1	turquoise	0.354032	0.178523	0.349017	0.185188	0.310192	0.242306	0.0719095	0.791281	0.361034	0.169485	0.34948	0.184565	0.31733	0.231065	-0.297472	0.263167	0.0924441	0.733472	-0.368545	0.160133	0.287283	0.280646	0.754902	0.000723902	0.321726	0.224309	0.0845629	0.755518	-0.166051	0.538809	0.474743	0.063147	-0.273829	0.304773	-0.503822	0.0466155	-0.4201	0.105214	-0.639769	0.0076082
THAPSDRAFT_39255	1	turquoise	0.353816	0.178806	0.33144	0.209829	0.351029	0.182495	0.0630217	0.816641	0.711573	0.00199219	0.682501	0.00357787	0.61534	0.0111721	0.141838	0.600284	0.219061	0.414994	0.0186763	0.945268	0.720383	0.00164565	0.883259	5.79e-06	0.106251	0.695324	-0.458879	0.0737959	-0.363216	0.166731	0.472634	0.064493	-0.812952	0.000128938	-0.866974	1.38e-05	-0.203925	0.448721	-0.774322	0.000429681
THAPSDRAFT_35041	1	turquoise	0.352977	0.179912	0.311479	0.240254	0.388407	0.137093	0.119829	0.658464	0.684654	0.00343356	0.650669	0.00634322	0.584404	0.017437	0.272706	0.30684	0.201804	0.453557	0.0186986	0.945202	0.699399	0.00256625	0.891339	3.58e-06	0.134252	0.620105	-0.429205	0.0971154	-0.332333	0.208528	0.479723	0.0600493	-0.792813	0.000249077	-0.873246	1e-05	-0.203883	0.448818	-0.749515	0.000829783
THAPSDRAFT_22683	1	turquoise	0.352006	0.181196	0.475779	0.062493	0.23432	0.382388	-0.0465619	0.864042	0.276017	0.300769	0.229781	0.391938	0.315392	0.234084	-0.564868	0.0226156	0.00790147	0.976831	-0.411377	0.113407	0.140666	0.60333	0.544344	0.0292558	0.359099	0.17195	0.0585664	0.829419	-0.173505	0.520466	0.378315	0.148496	-0.193016	0.473859	-0.150763	0.577299	-0.389472	0.135925	-0.565509	0.022429
THAPSDRAFT_2690	1	turquoise	0.350862	0.182717	0.335545	0.203895	0.238032	0.374674	-0.0487781	0.857631	0.644663	0.00701757	0.634017	0.00835193	0.553149	0.0262464	-0.0286491	0.916121	0.290695	0.274718	-0.16788	0.534281	0.585884	0.0170861	0.854476	2.5e-05	0.14298	0.597322	-0.207103	0.441528	-0.276055	0.300698	0.536288	0.032233	-0.621978	0.0100951	-0.840428	4.58e-05	-0.304066	0.25222	-0.77164	0.000463136
THAPSDRAFT_21363	1	turquoise	0.350577	0.183098	0.322861	0.222586	0.37769	0.149224	0.117994	0.663406	0.561229	0.0236989	0.494175	0.0516921	0.428626	0.0976161	0.369388	0.159106	0.14811	0.584093	-0.116162	0.668351	0.480217	0.0597477	0.817485	0.000109996	0.214824	0.424299	-0.212241	0.430023	-0.202074	0.45294	0.494348	0.0515974	-0.575283	0.0197257	-0.811464	0.000135717	-0.256049	0.338464	-0.619484	0.0104898
THAPSDRAFT_3949	1	turquoise	0.34817	0.18633	0.238511	0.373686	0.309364	0.243631	0.204673	0.447025	0.366316	0.162871	0.389298	0.136116	0.444503	0.0845203	0.339892	0.19773	0.108703	0.688617	0.0429747	0.874436	0.503749	0.0466528	0.665254	0.004919	0.0742447	0.784649	-0.195002	0.469231	-0.0339913	0.900546	0.506941	0.045057	-0.578991	0.0187688	-0.824726	8.46e-05	-0.0145392	0.95738	-0.410872	0.113895
THAPSDRAFT_24016	1	turquoise	0.347127	0.187742	0.305925	0.249186	0.49079	0.0535668	0.164917	0.541623	0.694614	0.0028256	0.629633	0.00895671	0.339312	0.198546	0.216826	0.419889	0.208257	0.438932	-0.297868	0.262503	0.490553	0.0536999	0.981304	2.04e-11	0.381585	0.144734	-0.153829	0.569487	-0.347785	0.186849	0.489008	0.0545739	-0.564466	0.0227336	-0.745724	0.000911653	-0.522998	0.0376413	-0.882512	6.04e-06
THAPSDRAFT_12141	1	turquoise	0.344941	0.190724	0.36792	0.160898	0.309953	0.242688	-0.0309596	0.909381	0.734197	0.00120215	0.687164	0.00327126	0.59484	0.0150776	0.0943114	0.728276	0.255029	0.340458	-0.0950087	0.726338	0.652741	0.006123	0.900588	1.97e-06	0.167165	0.536049	-0.368199	0.160556	-0.376066	0.151123	0.489959	0.0540351	-0.731297	0.00128603	-0.820229	9.97e-05	-0.29532	0.266802	-0.823786	8.76e-05
THAPSDRAFT_32713	1	turquoise	0.344899	0.190781	0.359733	0.171139	0.383652	0.142389	0.120878	0.655647	0.465445	0.0692416	0.394826	0.13016	0.283756	0.286857	0.216851	0.419835	0.106117	0.69569	-0.225093	0.401934	0.298877	0.260811	0.690711	0.00305255	0.296377	0.265014	-0.104824	0.699237	-0.131575	0.62716	0.456585	0.0754372	-0.426043	0.0998759	-0.616499	0.0109778	-0.292127	0.272252	-0.530596	0.0344718
THAPSDRAFT_516	1	turquoise	0.344392	0.191478	0.233624	0.383844	0.24473	0.360972	0.197255	0.464012	0.189734	0.481554	0.214668	0.424643	0.40455	0.120123	-0.0653036	0.810113	-0.0261256	0.923488	-0.0491023	0.856694	0.343644	0.192508	0.514545	0.0414204	0.0514626	0.849876	-0.0808314	0.76602	0.0647347	0.811739	0.456843	0.0752518	-0.448732	0.0812565	-0.623807	0.00981328	0.00361015	0.989413	-0.285837	0.283184
THAPSDRAFT_25949	1	turquoise	0.344342	0.191547	0.314799	0.235013	0.623646	0.00983788	0.292157	0.2722	0.588735	0.0164254	0.487891	0.0552121	0.107603	0.691623	0.180222	0.504188	0.077714	0.774823	-0.484639	0.0571021	0.258598	0.333508	0.94295	4.53e-08	0.578386	0.0189224	0.00386894	0.988654	-0.303023	0.253932	0.433699	0.0932852	-0.387415	0.138187	-0.509984	0.0435741	-0.671653	0.00438119	-0.850604	2.97e-05
THAPSDRAFT_20008	1	turquoise	0.342493	0.194101	0.315544	0.233846	0.477702	0.0612922	0.146115	0.589223	0.713046	0.00193042	0.646368	0.00682059	0.361729	0.168604	0.187974	0.485703	0.204492	0.447435	-0.256206	0.338159	0.525348	0.0366385	0.970849	4.44e-10	0.350851	0.182732	-0.230346	0.390742	-0.361426	0.168987	0.477515	0.0614081	-0.635156	0.00820032	-0.741734	0.00100484	-0.483835	0.0575766	-0.877374	8.04e-06
THAPSDRAFT_37642	1	turquoise	0.342228	0.194469	0.315106	0.234531	0.367296	0.161664	0.056338	0.835826	0.719929	0.00166219	0.678894	0.00383057	0.525498	0.0365749	0.131976	0.626102	0.250981	0.348442	-0.119471	0.659429	0.643056	0.00720732	0.939107	7.08e-08	0.188853	0.483628	-0.328852	0.213627	-0.352974	0.179915	0.495657	0.0508866	-0.718223	0.00172567	-0.868469	1.28e-05	-0.335854	0.203453	-0.825134	8.33e-05
THAPSDRAFT_261885	1	turquoise	0.34086	0.196374	0.266172	0.31903	0.529131	0.0350668	0.249125	0.352136	0.650542	0.00635692	0.581124	0.0182349	0.318294	0.229573	0.368442	0.160259	0.150076	0.579054	-0.223795	0.404727	0.486926	0.0557682	0.937836	8.15e-08	0.357831	0.17358	-0.191121	0.478293	-0.30487	0.250904	0.465103	0.0694737	-0.5919	0.0157154	-0.753633	0.000747785	-0.447237	0.0823997	-0.802535	0.000182925
THAPSDRAFT_9443	1	turquoise	0.340798	0.196462	0.292838	0.271032	0.260743	0.329371	0.0831496	0.759491	0.350526	0.183165	0.324886	0.219531	0.32788	0.215064	0.203163	0.450455	0.159351	0.555535	-0.229566	0.392394	0.318028	0.229984	0.682331	0.0035895	0.188606	0.484213	0.0564733	0.835437	-0.0550309	0.839588	0.510188	0.0434761	-0.314529	0.235436	-0.735382	0.00116919	-0.27413	0.304219	-0.48903	0.0545615
THAPSDRAFT_26383	1	turquoise	0.34058	0.196766	0.294035	0.268988	0.611316	0.0118677	0.286504	0.282012	0.614989	0.0112313	0.525883	0.0364127	0.142293	0.599104	0.164656	0.542273	0.0983091	0.71719	-0.451975	0.0788159	0.310804	0.241328	0.957772	5.74e-09	0.539101	0.0311685	-0.0311254	0.908898	-0.322235	0.223535	0.434778	0.0923821	-0.430842	0.0957077	-0.561119	0.0237323	-0.654401	0.00595101	-0.872731	1.03e-05
THAPSDRAFT_17145	1	turquoise	0.340492	0.196889	0.283087	0.288044	0.574435	0.0199496	0.275425	0.301849	0.613902	0.0114168	0.546196	0.0286019	0.222958	0.406532	0.232689	0.385805	0.12981	0.631828	-0.313922	0.236391	0.418761	0.106443	0.961647	2.96e-09	0.438195	0.0895633	-0.120477	0.656722	-0.339644	0.198079	0.434256	0.0928185	-0.491543	0.0531455	-0.661103	0.00529519	-0.554128	0.0259269	-0.837522	5.16e-05
THAPSDRAFT_20069	1	turquoise	0.339963	0.197631	0.293747	0.269478	0.61367	0.0114568	0.291734	0.272926	0.59284	0.0155092	0.4958	0.0508097	0.142212	0.599314	0.154913	0.566737	0.0769257	0.777053	-0.468647	0.0670963	0.272708	0.306836	0.930944	1.67e-07	0.536032	0.0323314	-0.0045132	0.986765	-0.308607	0.244847	0.421677	0.103777	-0.385157	0.140698	-0.549341	0.0275171	-0.656109	0.00577807	-0.845026	3.78e-05
THAPSDRAFT_20658	1	turquoise	0.339807	0.19785	0.275899	0.300983	0.461932	0.0716522	0.194947	0.46936	0.669685	0.00454125	0.628085	0.00917821	0.457235	0.07497	0.269314	0.313134	0.162495	0.547658	-0.0639582	0.81396	0.631384	0.00871109	0.91898	4.95e-07	0.216402	0.42082	-0.362353	0.167817	-0.346803	0.188183	0.44921	0.0808937	-0.732185	0.00125986	-0.815505	0.00011796	-0.306884	0.247628	-0.78291	0.000335689
THAPS_6743	1	turquoise	0.338344	0.199911	0.310768	0.241386	0.374181	0.153349	0.0914864	0.736141	0.506607	0.0452218	0.460923	0.0723558	0.24138	0.36779	-0.0531125	0.845116	0.190745	0.479178	-0.492147	0.0528097	0.234079	0.382892	0.772275	0.000455031	0.433985	0.0930457	0.133902	0.621027	-0.167512	0.535191	0.499025	0.0490914	-0.29589	0.265837	-0.536532	0.0321395	-0.545109	0.0289841	-0.753321	0.00075377
THAPSDRAFT_23111	1	turquoise	0.337743	0.200763	0.34873	0.185575	0.276154	0.300518	-0.0339547	0.900653	0.652402	0.0061586	0.635449	0.00816167	0.501209	0.0479521	-0.0689023	0.799841	0.247918	0.35455	-0.133365	0.622439	0.609353	0.012219	0.875932	8.69e-06	0.161227	0.550829	-0.293018	0.270725	-0.328214	0.21457	0.492938	0.0523718	-0.671834	0.00436666	-0.79434	0.000237539	-0.306789	0.247783	-0.782631	0.000338452
THAPSDRAFT_bd1807	1	turquoise	0.336002	0.203241	0.292114	0.272275	0.505628	0.0457082	0.185244	0.492175	0.696083	0.00274384	0.631067	0.00875524	0.343601	0.192568	0.23027	0.390903	0.194902	0.469465	-0.254744	0.341017	0.518049	0.0398205	0.980844	2.41e-11	0.354833	0.177472	-0.207714	0.440151	-0.366489	0.162658	0.462945	0.0709508	-0.593943	0.01527	-0.757498	0.000676998	-0.5	0.0485805	-0.870414	1.16e-05
THAPSDRAFT_17623	1	turquoise	0.335956	0.203308	0.303698	0.252823	0.629787	0.00893484	0.295681	0.266191	0.605521	0.0129285	0.502901	0.0470836	0.0811235	0.765196	0.233189	0.384756	0.107211	0.692695	-0.504904	0.0460705	0.236545	0.377754	0.921113	4.13e-07	0.598447	0.0143228	0.0229246	0.932842	-0.292835	0.271038	0.432174	0.0945729	-0.371324	0.156763	-0.501266	0.0479228	-0.687957	0.00322132	-0.85534	2.4e-05
THAPSDRAFT_39799	1	turquoise	-0.335231	0.204344	-0.429772	0.0966259	0.222369	0.407805	0.184134	0.494819	0.302129	0.255406	0.261268	0.328362	-0.493595	0.0520096	0.35683	0.174874	0.218877	0.415396	-0.137161	0.612475	0.00656483	0.98075	0.202992	0.450846	0.236249	0.378368	0.0162234	0.952448	-0.427665	0.0984531	-0.357816	0.1736	0.17788	0.509837	0.246157	0.35809	-0.574285	0.0199895	-0.381376	0.144972
THAPSDRAFT_40871	1	turquoise	0.335198	0.204393	0.347861	0.186747	0.529192	0.0350415	0.167876	0.534291	0.621404	0.0101849	0.530829	0.034378	0.196478	0.465808	0.065822	0.808631	0.144416	0.593607	-0.439987	0.0881089	0.330301	0.211495	0.946256	3.01e-08	0.504738	0.0461539	-0.045863	0.866065	-0.360409	0.170278	0.43038	0.096103	-0.400537	0.124198	-0.54287	0.0297842	-0.649692	0.00644923	-0.878189	7.69e-06
THAPSDRAFT_39143	1	turquoise	0.334693	0.205118	0.336353	0.20274	0.273123	0.306071	-0.0249423	0.926945	0.695852	0.00275659	0.67742	0.00393789	0.63473	0.00825682	0.0195886	0.942598	0.248131	0.354124	-0.0138413	0.959424	0.711572	0.00199221	0.882721	5.97e-06	0.0865942	0.749818	-0.412191	0.112624	-0.375855	0.151371	0.473655	0.0638387	-0.76218	0.00059871	-0.836718	5.33e-05	-0.225062	0.402001	-0.786786	0.000299225
THAPSDRAFT_268744	1	turquoise	0.334065	0.206022	0.276647	0.29962	0.438002	0.0897203	0.173889	0.519531	0.684203	0.00346338	0.643889	0.00710846	0.540389	0.0306901	0.26477	0.321684	0.157308	0.560681	0.0123733	0.963725	0.678034	0.00389291	0.886469	4.8e-06	0.159614	0.554875	-0.444155	0.0847932	-0.365131	0.164339	0.426472	0.0994981	-0.785098	0.00031468	-0.821745	9.44e-05	-0.232078	0.387089	-0.762956	0.000586495
THAPSDRAFT_32596	1	turquoise	0.333952	0.206185	0.400185	0.12456	0.101007	0.709738	-0.194367	0.470709	0.560676	0.0238671	0.535038	0.032715	0.621202	0.0102165	-0.167918	0.534187	0.267865	0.315845	-0.137202	0.612368	0.509203	0.0439513	0.702957	0.00238618	0.070548	0.795154	-0.198167	0.461905	-0.211378	0.431944	0.512664	0.0422985	-0.532132	0.0338565	-0.7287	0.00136515	-0.192928	0.474065	-0.619747	0.0104475
THAPSDRAFT_24981	1	turquoise	0.331951	0.209084	0.351157	0.182324	0.275914	0.300956	-0.068041	0.802297	0.718887	0.00170073	0.666966	0.00477013	0.469639	0.0664418	0.146569	0.588053	0.33903	0.198943	-0.266435	0.318535	0.497177	0.0500706	0.840131	4.64e-05	0.250736	0.348928	-0.156586	0.562502	-0.282579	0.288948	0.531437	0.0341337	-0.567429	0.0218767	-0.784978	0.000315802	-0.40214	0.122559	-0.813567	0.000126219
THAPSDRAFT_23144	1	turquoise	0.33182	0.209275	0.270333	0.311236	0.373635	0.153997	0.17843	0.508509	0.585396	0.0172011	0.59085	0.0159482	0.608302	0.0124104	0.206741	0.442344	0.131904	0.626292	0.188131	0.485332	0.72605	0.0014499	0.764186	0.000567539	0.0331172	0.903093	-0.538662	0.0313329	-0.299358	0.260007	0.402914	0.121773	-0.82864	7.3e-05	-0.808976	0.000147711	-0.0188225	0.94484	-0.602332	0.0135433
THAPSDRAFT_36334	1	turquoise	0.331453	0.209811	0.305445	0.249966	0.303204	0.253634	0.0582106	0.830442	0.668897	0.00460668	0.651235	0.00628246	0.678954	0.00382627	0.190908	0.478793	0.193621	0.472448	0.164253	0.543274	0.773801	0.000436026	0.807836	0.000153495	0.00301982	0.991144	-0.558651	0.02449	-0.34583	0.189507	0.43342	0.0935201	-0.86694	1.38e-05	-0.867848	1.32e-05	-0.0587977	0.828755	-0.675006	0.00411878
THAPSDRAFT_15472	1	turquoise	0.331393	0.209898	0.279198	0.295002	0.377744	0.14916	0.192161	0.475858	0.483519	0.0577639	0.459808	0.0731388	0.541327	0.0303452	0.24807	0.354247	0.0376937	0.889772	0.143178	0.596811	0.624453	0.00971519	0.746551	0.000893261	0.0487843	0.857613	-0.460334	0.0727688	-0.24465	0.361135	0.39025	0.135077	-0.736051	0.00115092	-0.790424	0.000268044	-0.0283839	0.916895	-0.516138	0.0406871
THAPSDRAFT_27101	1	turquoise	0.329103	0.213257	0.289714	0.276415	0.596101	0.0148102	0.27088	0.310219	0.631892	0.00864092	0.543245	0.0296489	0.165348	0.540553	0.202842	0.451187	0.111106	0.682067	-0.410588	0.11417	0.340535	0.196829	0.94825	2.32e-08	0.520432	0.0387599	-0.0735862	0.786518	-0.340982	0.196205	0.421937	0.103542	-0.461018	0.0722893	-0.552381	0.0264988	-0.627981	0.00919336	-0.873912	9.67e-06
THAPSDRAFT_11178	1	turquoise	0.32901	0.213393	0.270733	0.310492	0.374744	0.152682	0.231917	0.387428	0.263478	0.324137	0.224233	0.403784	0.193765	0.472111	0.0774053	0.775696	-0.0186465	0.945355	-0.273553	0.305279	0.220166	0.412585	0.685558	0.00337435	0.328595	0.214006	0.0649376	0.811159	-0.0280399	0.917899	0.459402	0.0734255	-0.318627	0.229058	-0.460593	0.0725867	-0.30233	0.255073	-0.450088	0.0802293
THAPS_19298	1	turquoise	0.327698	0.215333	0.394406	0.130606	0.376497	0.150617	0.0200181	0.941341	0.60008	0.013991	0.525084	0.03675	0.374771	0.152649	-0.280163	0.293267	0.118586	0.66181	-0.341474	0.195518	0.40889	0.115823	0.848558	3.25e-05	0.357463	0.174054	-0.185209	0.492261	-0.377175	0.149824	0.401882	0.122822	-0.508123	0.0444766	-0.453679	0.0775541	-0.504489	0.0462792	-0.835517	5.59e-05
THAPSDRAFT_39470	1	turquoise	0.3264	0.217265	0.253966	0.342545	0.52132	0.0383697	0.247635	0.355118	0.575249	0.0197345	0.516912	0.0403348	0.239559	0.371525	0.0861185	0.751152	0.128006	0.636612	-0.3597	0.171182	0.385147	0.140709	0.938975	7.19e-08	0.425409	0.100436	-0.0491864	0.85645	-0.30024	0.258537	0.442472	0.086121	-0.443592	0.0852361	-0.6171	0.010878	-0.561962	0.0234775	-0.820344	9.93e-05
THAPS_595	1	turquoise	0.32601	0.217847	0.311129	0.240811	0.349555	0.184466	0.0417112	0.878101	0.732119	0.00126179	0.686543	0.00331082	0.572483	0.0204727	0.142252	0.599209	0.237249	0.376295	-0.0433799	0.873261	0.688289	0.00320057	0.917486	5.6e-07	0.14953	0.58045	-0.409739	0.114994	-0.393102	0.131998	0.456867	0.0752345	-0.760375	0.000627961	-0.832264	6.35e-05	-0.288635	0.278289	-0.815775	0.000116848
THAPSDRAFT_385	1	turquoise	0.325846	0.218092	0.232759	0.385658	0.463327	0.0706877	0.2533	0.343855	0.580742	0.0183297	0.558672	0.0244835	0.323102	0.22222	0.41287	0.111974	0.167332	0.535637	-0.0555045	0.838225	0.539676	0.0309543	0.825236	8.3e-05	0.227936	0.395856	-0.276857	0.299239	-0.239268	0.372125	0.447179	0.0824447	-0.648997	0.00652561	-0.797027	0.000218315	-0.260066	0.330675	-0.658339	0.0055583
THAPSDRAFT_270138	1	turquoise	0.325697	0.218315	0.278544	0.296182	0.580088	0.0184928	0.249062	0.352262	0.619887	0.0104252	0.536303	0.0322274	0.111058	0.682197	0.181862	0.500251	0.151401	0.57567	-0.512017	0.042604	0.259982	0.330835	0.936766	9.16e-08	0.567894	0.0217446	0.0627694	0.817364	-0.308296	0.245347	0.44291	0.0857743	-0.342739	0.19376	-0.54621	0.0285969	-0.700976	0.00248515	-0.885183	5.18e-06
THAPSDRAFT_24563	1	turquoise	-0.325092	0.219221	-0.3785	0.148282	0.109755	0.685747	-0.0776777	0.774925	0.456865	0.0752358	0.39635	0.128551	-0.59133	0.0158415	0.258478	0.333741	0.46716	0.0680863	-0.516144	0.0406846	-0.0898223	0.740785	0.431637	0.0950288	0.351043	0.182476	0.370044	0.158309	-0.462814	0.0710413	-0.191581	0.477215	0.406231	0.118445	-0.00713124	0.979089	-0.944547	3.73e-08	-0.620678	0.0102994
THAPSDRAFT_26250	1	turquoise	0.324934	0.219459	0.292382	0.271815	0.579562	0.0186246	0.239055	0.372562	0.638111	0.00781694	0.543766	0.029462	0.134229	0.620166	0.161606	0.549879	0.133539	0.621981	-0.466809	0.0683215	0.306241	0.248671	0.958111	5.43e-09	0.534335	0.0329886	-0.0198385	0.941867	-0.338259	0.200032	0.430153	0.0962984	-0.411955	0.112851	-0.563203	0.0231067	-0.678422	0.00386463	-0.886139	4.9e-06
THAPSDRAFT_21815	1	turquoise	0.324608	0.219948	0.446195	0.0832035	0.290445	0.275149	-0.0717898	0.791621	0.424646	0.101113	0.338575	0.199586	0.194553	0.470276	-0.359065	0.171994	0.105856	0.696407	-0.576905	0.0193025	0.0993384	0.714344	0.691595	0.00299989	0.480152	0.0597878	0.156187	0.563512	-0.23192	0.387421	0.414701	0.110234	-0.155857	0.564347	-0.257196	0.33623	-0.604834	0.0130591	-0.719416	0.00168109
THAPSDRAFT_29531	1	turquoise	0.322465	0.223185	0.258068	0.334536	0.621022	0.0102449	0.316811	0.231871	0.604312	0.0131591	0.519449	0.0391946	0.107684	0.691401	0.249744	0.350902	0.110475	0.683783	-0.435491	0.0917885	0.305884	0.249251	0.948406	2.28e-08	0.54387	0.029425	-0.0172539	0.949431	-0.312052	0.239343	0.422762	0.102798	-0.412031	0.112778	-0.55699	0.0250106	-0.652821	0.00611458	-0.855132	2.43e-05
THAPSDRAFT_270120	1	turquoise	0.321911	0.224027	0.295187	0.267028	0.399266	0.125508	0.0873718	0.747639	0.715233	0.00184165	0.670425	0.00448055	0.481387	0.0590393	0.158014	0.558899	0.23652	0.377805	-0.12221	0.652075	0.633962	0.00835937	0.954586	9.47e-09	0.216774	0.420004	-0.32719	0.216089	-0.382863	0.143281	0.46293	0.0709613	-0.689718	0.00311256	-0.825514	8.21e-05	-0.370908	0.157265	-0.835367	5.62e-05
THAPSDRAFT_6071	1	turquoise	0.320703	0.22587	0.312504	0.238628	0.456676	0.075372	0.103289	0.703454	0.730894	0.00129805	0.661233	0.00528312	0.376505	0.150607	0.0758652	0.780056	0.218466	0.416295	-0.282835	0.288492	0.524968	0.0367993	0.97719	8.11e-11	0.350416	0.183312	-0.22505	0.402027	-0.413834	0.111056	0.444914	0.0841997	-0.595421	0.0149539	-0.698217	0.00262849	-0.531351	0.0341682	-0.916539	6.05e-07
THAPSDRAFT_269160	1	turquoise	0.320502	0.226177	0.23277	0.385636	0.655743	0.00581472	0.389188	0.136236	0.468021	0.0675119	0.374354	0.153143	-0.0623401	0.818593	0.334444	0.205476	0.0616213	0.820653	-0.568384	0.0216058	0.101835	0.707456	0.883187	5.81e-06	0.638364	0.00778474	0.213769	0.426633	-0.195435	0.468227	0.423139	0.10246	-0.18125	0.501719	-0.484381	0.0572542	-0.724399	0.00150488	-0.75183	0.000782836
THAPSDRAFT_23242	1	turquoise	0.319917	0.227074	0.259185	0.332374	0.528584	0.0352906	0.245504	0.359407	0.658779	0.00551569	0.602771	0.0134573	0.33505	0.204605	0.293506	0.26989	0.147845	0.584771	-0.154454	0.5679	0.547476	0.0281566	0.939155	7.04e-08	0.315183	0.234411	-0.287026	0.281097	-0.366082	0.163161	0.415405	0.10957	-0.637463	0.00789979	-0.735546	0.0011647	-0.418656	0.10654	-0.810141	0.00014199
THAPSDRAFT_42114	1	turquoise	0.317833	0.230285	0.270516	0.310895	0.609176	0.012251	0.294028	0.268999	0.609587	0.0121768	0.51769	0.0399823	0.0964281	0.7224	0.249572	0.351243	0.103228	0.703622	-0.426899	0.0991228	0.296671	0.264517	0.930232	1.79e-07	0.527618	0.0356891	-0.0472156	0.86215	-0.315742	0.233537	0.409799	0.114935	-0.431405	0.0952268	-0.556281	0.0252351	-0.637307	0.0079198	-0.837905	5.08e-05
THAPSDRAFT_263463	1	turquoise	0.317032	0.231527	0.285544	0.283699	0.554109	0.025933	0.261942	0.32707	0.654335	0.00595777	0.583694	0.0176073	0.336739	0.202189	0.237957	0.374828	0.11395	0.674341	-0.155279	0.565808	0.500604	0.0482659	0.862087	1.75e-05	0.356959	0.174706	-0.330043	0.211873	-0.375807	0.151427	0.365775	0.16354	-0.638615	0.00775299	-0.583226	0.0177205	-0.403742	0.120937	-0.793592	0.000243135
THAPSDRAFT_10493	1	turquoise	0.316562	0.232259	0.282514	0.289063	0.484289	0.0573083	0.170536	0.527738	0.608158	0.0124369	0.536016	0.0323377	0.212132	0.430267	0.140553	0.603624	0.170189	0.52859	-0.362921	0.167101	0.389513	0.135881	0.95501	8.88e-09	0.411046	0.113727	-0.060865	0.822821	-0.330667	0.210959	0.442569	0.0860447	-0.43612	0.0912672	-0.667032	0.00476447	-0.58592	0.0170777	-0.831612	6.51e-05
THAPSDRAFT_264051	1	turquoise	0.316467	0.232405	0.320177	0.226675	0.538714	0.0313133	0.267435	0.316652	0.393708	0.13135	0.300211	0.258586	0.0912994	0.736662	-0.291639	0.273091	-0.0749598	0.782621	-0.487566	0.0553989	0.115894	0.669076	0.707156	0.00218697	0.544056	0.0293585	0.0246739	0.927729	-0.23642	0.378013	0.31492	0.234823	-0.276676	0.299568	-0.168354	0.533112	-0.579055	0.0187526	-0.687053	0.0032783
THAPSDRAFT_263903	1	turquoise	0.315389	0.234089	0.217985	0.417346	0.318058	0.229937	0.175168	0.516416	0.229073	0.39344	0.196454	0.465865	0.11692	0.666304	0.101776	0.707619	0.0245797	0.928004	-0.47789	0.0611761	0.00303649	0.991095	0.552842	0.0263471	0.354797	0.177519	0.337956	0.20046	0.0951588	0.725922	0.481181	0.0591635	-0.0910153	0.737455	-0.517168	0.0402184	-0.368705	0.159938	-0.410991	0.11378
THAPSDRAFT_3020	1	turquoise	0.31532	0.234196	0.305017	0.250664	0.271696	0.308706	0.00136065	0.99601	0.595515	0.0149341	0.574372	0.0199664	0.567368	0.0218939	-0.0912172	0.736891	0.203861	0.448867	-0.105688	0.696866	0.592315	0.0156242	0.839179	4.82e-05	0.110337	0.684159	-0.289123	0.27744	-0.311246	0.240625	0.451309	0.0793124	-0.62666	0.00938604	-0.770881	0.000472976	-0.266332	0.318729	-0.719645	0.00167264
THAPSDRAFT_24849	1	turquoise	0.314981	0.234727	0.252356	0.345718	0.502634	0.0472199	0.200088	0.457486	0.67994	0.00375585	0.624202	0.0097533	0.295663	0.266221	0.25201	0.346402	0.215875	0.42198	-0.270503	0.31092	0.494584	0.0514686	0.972667	2.84e-10	0.364709	0.164864	-0.156388	0.563004	-0.358542	0.172665	0.450553	0.0798792	-0.538455	0.0314105	-0.746653	0.000891005	-0.52609	0.0363261	-0.862985	1.68e-05
THAPSDRAFT_31113	1	turquoise	0.314838	0.234951	0.279281	0.294853	0.521339	0.0383618	0.476839	0.0618292	0.00920256	0.973017	-0.0285683	0.916357	0.169705	0.529781	-0.155012	0.566486	-0.370307	0.157991	-0.0432602	0.873608	0.129107	0.63369	0.350915	0.182647	0.330409	0.211336	-0.194954	0.469343	-0.0651968	0.810418	0.160929	0.551575	-0.338446	0.199767	0.0606524	0.823431	-0.0621626	0.819102	-0.233542	0.384016
THAPSDRAFT_24008	1	turquoise	0.313994	0.236276	0.400311	0.12443	0.207236	0.441229	-0.143879	0.594995	0.624826	0.00965903	0.579692	0.0185919	0.543569	0.0295325	-0.337657	0.200884	0.230836	0.389707	-0.222925	0.406603	0.513608	0.0418563	0.784451	0.000320776	0.168158	0.533593	-0.254204	0.342078	-0.355203	0.176989	0.43209	0.0946443	-0.554036	0.0259569	-0.610016	0.0120994	-0.357804	0.173615	-0.773615	0.000438304
THAPSDRAFT_268574	1	turquoise	0.313878	0.236459	0.234017	0.383023	0.471341	0.0653295	0.208927	0.437427	0.610401	0.0120304	0.560453	0.023935	0.369014	0.159561	0.172061	0.523998	0.140739	0.603139	-0.217982	0.417354	0.483659	0.0576811	0.904371	1.52e-06	0.300942	0.257371	-0.16913	0.531197	-0.301521	0.256411	0.437172	0.0904004	-0.537885	0.0316253	-0.728887	0.00135933	-0.420279	0.10505	-0.770371	0.000479686
THAPS_263115	1	turquoise	0.313438	0.237152	0.237474	0.375828	0.539469	0.0310312	0.269774	0.312276	0.55289	0.0263313	0.483228	0.0579371	0.129731	0.632036	0.337239	0.201478	0.184458	0.494047	-0.440379	0.0877931	0.273404	0.305554	0.896593	2.57e-06	0.5027	0.0471862	0.103692	0.702346	-0.23564	0.379635	0.462054	0.0715673	-0.289641	0.276542	-0.604301	0.013161	-0.628142	0.00917011	-0.785197	0.000313754
THAPSDRAFT_24907	1	turquoise	0.313143	0.237618	0.271483	0.3091	0.506335	0.0453567	0.176625	0.512875	0.710179	0.00205207	0.642471	0.00727744	0.291074	0.274064	0.247916	0.354554	0.214435	0.425158	-0.2856	0.283601	0.48975	0.054153	0.975896	1.19e-10	0.375608	0.151661	-0.180667	0.503118	-0.380037	0.146507	0.443413	0.0853768	-0.557567	0.0248287	-0.737429	0.001114	-0.541935	0.030123	-0.88392	5.57e-06
THAPSDRAFT_bd1941	1	turquoise	-0.313064	0.237743	-0.293463	0.269963	-0.0477234	0.860681	-0.363864	0.165919	0.894507	2.94e-06	0.865709	1.47e-05	0.00452892	0.986719	0.00252705	0.992589	0.692041	0.0029736	-0.0914457	0.736254	0.557632	0.0248085	0.643802	0.0071187	-0.000952583	0.997206	-0.304343	0.251766	-0.831852	6.45e-05	-0.175614	0.515329	-0.230162	0.391132	-0.358562	0.17264	-0.719617	0.00167366	-0.925707	2.75e-07
THAPSDRAFT_22758	1	turquoise	0.312642	0.23841	0.327263	0.215979	0.208358	0.438705	-0.107598	0.691638	0.704794	0.0022973	0.679053	0.00381911	0.599652	0.0140774	0.132105	0.625761	0.330174	0.211681	-0.0925021	0.73331	0.617712	0.0107773	0.822761	9.09e-05	0.0939991	0.729144	-0.288906	0.277818	-0.309955	0.242685	0.50183	0.0476322	-0.647281	0.00671694	-0.880121	6.91e-06	-0.248656	0.353073	-0.748413	0.000852942
THAPSDRAFT_31758	1	turquoise	0.312273	0.238994	0.295218	0.266976	0.587097	0.0168025	0.267781	0.316003	0.503525	0.0467661	0.399801	0.124956	0.00805127	0.976392	0.11307	0.676728	0.0803711	0.767318	-0.582941	0.0177896	0.135978	0.615572	0.897609	2.4e-06	0.616209	0.0110262	0.154959	0.566621	-0.261978	0.327001	0.410841	0.113925	-0.208989	0.437287	-0.416125	0.108894	-0.745545	0.000915677	-0.800686	0.000194232
THAPSDRAFT_30154	1	turquoise	0.311368	0.24043	0.280822	0.292084	0.42373	0.10193	0.096441	0.722364	0.740622	0.00103216	0.689101	0.00315028	0.411188	0.11359	0.137544	0.611472	0.24925	0.351886	-0.20162	0.453976	0.590657	0.0159914	0.97127	4.02e-10	0.278586	0.296106	-0.274225	0.304046	-0.406251	0.118425	0.451727	0.0790004	-0.65162	0.00624143	-0.777654	0.000390929	-0.462726	0.071102	-0.892481	3.34e-06
THAPSDRAFT_869	1	turquoise	0.311077	0.240893	0.379867	0.146703	0.0997502	0.713206	-0.240745	0.369089	0.668341	0.0046533	0.633543	0.00841572	0.563285	0.0230823	-0.128861	0.634342	0.363119	0.166853	-0.221791	0.409057	0.515444	0.0410053	0.74089	0.00102554	0.121352	0.654373	-0.173545	0.520368	-0.283454	0.287393	0.506825	0.0451142	-0.536391	0.0321938	-0.739357	0.00106396	-0.322707	0.222819	-0.755643	0.000710255
THAPSDRAFT_41530	1	turquoise	0.310274	0.242174	0.319844	0.227186	0.242378	0.365751	-0.0932552	0.731213	0.770329	0.000480246	0.735138	0.00117592	0.57841	0.0189162	0.0555243	0.838168	0.352532	0.180499	-0.132628	0.624382	0.652549	0.00614318	0.885671	5.04e-06	0.14364	0.595614	-0.312721	0.238285	-0.367696	0.161172	0.499145	0.0490283	-0.6951	0.00279835	-0.844508	3.87e-05	-0.335482	0.203985	-0.84781	3.36e-05
THAPSDRAFT_37576	1	turquoise	0.310221	0.24226	0.304004	0.252321	0.454504	0.0769494	0.133005	0.623387	0.55009	0.0272636	0.483836	0.0575759	0.16391	0.544129	-0.109169	0.687346	0.180583	0.503321	-0.530103	0.034671	0.245388	0.359642	0.882321	6.11e-06	0.522307	0.03794	0.112077	0.679425	-0.307046	0.247365	0.429303	0.0970304	-0.258575	0.333554	-0.434637	0.0924997	-0.696564	0.00271749	-0.859618	1.97e-05
THAPSDRAFT_37628	1	turquoise	0.309524	0.243374	0.276902	0.299157	0.466239	0.068705	0.135856	0.615894	0.718338	0.00172133	0.657672	0.00562331	0.342859	0.193593	0.119995	0.658019	0.226659	0.39858	-0.278616	0.296053	0.521743	0.0381853	0.974564	1.73e-10	0.356743	0.174986	-0.199372	0.45913	-0.406333	0.118343	0.438101	0.0896395	-0.57512	0.0197686	-0.694823	0.00281388	-0.540571	0.030623	-0.912942	8.05e-07
THAPSDRAFT_22198	1	turquoise	0.309367	0.243626	0.266201	0.318976	0.666816	0.00478308	0.361898	0.16839	0.505823	0.045611	0.403441	0.12124	-0.0546295	0.840745	0.212998	0.428342	0.0343052	0.899632	-0.561551	0.0236014	0.102603	0.70534	0.838342	4.99e-05	0.638757	0.00773509	0.105516	0.69734	-0.234254	0.382526	0.376804	0.150258	-0.257262	0.336101	-0.401896	0.122808	-0.702847	0.00239156	-0.766121	0.00053874
THAPSDRAFT_21598	1	turquoise	0.30844	0.245115	0.166797	0.53696	0.67968	0.00377431	0.594409	0.0151699	0.143142	0.596904	0.0597849	0.825921	-0.0778018	0.774574	0.526971	0.0359575	-0.210975	0.432843	-0.335184	0.204412	-0.00652264	0.980873	0.570791	0.0209349	0.528185	0.0354548	0.170871	0.526915	0.00586339	0.982806	0.306725	0.247885	-0.117975	0.663456	-0.289643	0.276537	-0.394137	0.130893	-0.371303	0.156788
THAPSDRAFT_39499	1	turquoise	0.308414	0.245157	0.278121	0.296947	0.537935	0.0316064	0.193174	0.473491	0.688411	0.00319295	0.605549	0.0129232	0.210465	0.433983	0.162819	0.546849	0.181844	0.500295	-0.39742	0.127428	0.393683	0.131376	0.970218	5.15e-10	0.469577	0.0664823	-0.0968593	0.721204	-0.381682	0.144623	0.423949	0.101734	-0.478228	0.0609669	-0.613581	0.011472	-0.638361	0.00778524	-0.91349	7.72e-07
THAPSDRAFT_25505	1	turquoise	0.308161	0.245565	0.376561	0.150542	0.205153	0.445935	-0.162238	0.548301	0.653347	0.00605975	0.605734	0.0128883	0.456143	0.0757565	-0.26063	0.329588	0.281449	0.290963	-0.318442	0.229345	0.473966	0.0636406	0.853765	2.58e-05	0.223076	0.406276	-0.137904	0.610531	-0.34416	0.191797	0.476426	0.062087	-0.494066	0.0517515	-0.678195	0.00388114	-0.459206	0.0735641	-0.824303	8.59e-05
THAPSDRAFT_13578	1	turquoise	0.306948	0.247524	0.271018	0.309962	0.463744	0.0704009	0.145692	0.590312	0.721153	0.00161786	0.66211	0.00520192	0.392856	0.132262	0.223789	0.40474	0.21309	0.428137	-0.176757	0.512556	0.57762	0.0191184	0.958925	4.74e-09	0.297	0.263962	-0.285369	0.284008	-0.414082	0.11082	0.422896	0.102678	-0.635283	0.0081835	-0.746094	0.000903393	-0.45423	0.0771496	-0.873116	1.01e-05
THAPSDRAFT_24414	1	turquoise	0.306823	0.247727	0.276814	0.299318	0.539886	0.0308763	0.219332	0.414402	0.484727	0.0570505	0.381309	0.145048	-0.108038	0.690434	0.173985	0.519295	0.133829	0.621217	-0.712083	0.00197064	0.0191632	0.943843	0.859991	1.94e-05	0.668609	0.00463078	0.337016	0.201795	-0.18587	0.49069	0.453929	0.0773705	-0.0855184	0.752836	-0.43324	0.0936719	-0.822301	9.25e-05	-0.795432	0.000229563
THAPSDRAFT_269086	1	turquoise	0.306234	0.248682	0.258539	0.333623	0.587311	0.0167527	0.265655	0.320008	0.644336	0.00705583	0.561928	0.0234878	0.140667	0.603327	0.225757	0.40051	0.140548	0.603637	-0.393946	0.131096	0.350683	0.182956	0.95063	1.68e-08	0.496676	0.0503386	-0.0817574	0.76341	-0.351976	0.181236	0.405067	0.119605	-0.45471	0.0767985	-0.588277	0.0165302	-0.630048	0.00889803	-0.866718	1.4e-05
THAPSDRAFT_27292	1	turquoise	0.306167	0.248791	0.279722	0.29406	0.565482	0.0224369	0.230723	0.389945	0.624835	0.00965759	0.53612	0.0322975	0.114464	0.672947	0.151069	0.576516	0.147131	0.586609	-0.459299	0.0734988	0.307854	0.24606	0.954382	9.77e-09	0.530991	0.0343127	-0.0143994	0.95779	-0.35288	0.18004	0.411165	0.113612	-0.386764	0.138907	-0.53187	0.0339609	-0.689273	0.00313974	-0.88309	5.85e-06
THAPSDRAFT_25809	1	turquoise	0.304564	0.251404	0.332431	0.208387	0.254806	0.340897	-0.0466301	0.863845	0.451307	0.079314	0.413403	0.111466	0.160315	0.553114	-0.0179263	0.947463	0.262854	0.325327	-0.524521	0.0369889	0.162219	0.548349	0.750544	0.000808636	0.416961	0.108112	0.253029	0.34439	-0.141485	0.601202	0.510267	0.0434378	-0.141389	0.60145	-0.542547	0.0299008	-0.565303	0.0224889	-0.683759	0.00349295
THAPSDRAFT_25692	1	turquoise	0.304441	0.251605	0.242936	0.364615	0.334873	0.204859	0.113717	0.674971	0.365361	0.164054	0.298685	0.261131	0.127624	0.637627	0.102361	0.706007	0.122377	0.651628	-0.541891	0.0301392	0.0928072	0.73246	0.729918	0.00132756	0.417522	0.10759	0.317667	0.230542	-0.0536044	0.843698	0.494274	0.0516379	-0.111498	0.681	-0.549385	0.0275023	-0.55543	0.0255069	-0.603327	0.0133491
THAPSDRAFT_22417	1	turquoise	0.302931	0.254083	0.198912	0.460188	0.445406	0.0838162	0.263271	0.324533	0.531512	0.0341037	0.495845	0.0507851	0.40088	0.123846	0.563133	0.0231274	0.105457	0.697501	0.0327386	0.904196	0.524616	0.0369485	0.749695	0.000826049	0.159077	0.556225	-0.302585	0.254653	-0.209098	0.437044	0.403524	0.121157	-0.618599	0.0106326	-0.816709	0.000113063	-0.148564	0.582927	-0.553947	0.0259858
THAPSDRAFT_37047	1	turquoise	0.302551	0.25471	0.295658	0.266229	0.281079	0.291625	-0.00492874	0.985547	0.711432	0.00199814	0.688188	0.00320684	0.624133	0.00976367	0.0260385	0.923743	0.252738	0.344964	0.0379352	0.88907	0.750326	0.000813074	0.882398	6.08e-06	0.0664446	0.806853	-0.474499	0.0633018	-0.41578	0.109217	0.425547	0.100314	-0.791	0.000263366	-0.810983	0.000137972	-0.223311	0.405769	-0.790337	0.000268761
THAPSDRAFT_270249	1	turquoise	0.302307	0.255113	0.255288	0.339952	0.467071	0.0681457	0.214688	0.4246	0.533482	0.0333225	0.486901	0.0557828	0.287007	0.28113	0.227001	0.397849	0.124289	0.646511	-0.188264	0.485019	0.438829	0.0890468	0.87192	1.07e-05	0.307276	0.246994	-0.166332	0.538111	-0.285416	0.283925	0.407826	0.116867	-0.487046	0.0556986	-0.673051	0.00427016	-0.3945	0.130506	-0.68921	0.00314361
THAPSDRAFT_25246	1	turquoise	0.302005	0.255611	0.305646	0.249638	0.414235	0.110676	0.0780455	0.773885	0.635063	0.00821261	0.572722	0.0204082	0.252069	0.346286	-0.0722402	0.790341	0.200761	0.455942	-0.357797	0.173624	0.411792	0.113008	0.890467	3.78e-06	0.367221	0.161755	-0.105656	0.696954	-0.377281	0.1497	0.407261	0.117424	-0.442982	0.0857173	-0.592135	0.0156638	-0.58135	0.0181791	-0.860738	1.87e-05
THAPSDRAFT_1857	1	turquoise	0.301752	0.256028	0.174278	0.518581	0.387748	0.137819	0.318815	0.228769	0.211117	0.432527	0.182784	0.498044	0.168801	0.532008	0.335949	0.203317	0.0123951	0.963661	-0.206686	0.44247	0.214882	0.42417	0.620849	0.0102723	0.27935	0.294729	0.107853	0.690939	0.0401947	0.882504	0.442356	0.0862138	-0.259207	0.332331	-0.544946	0.0290417	-0.247048	0.356297	-0.36289	0.167141
THAPSDRAFT_24353	1	turquoise	0.301681	0.256147	0.350564	0.183115	0.285981	0.28293	-0.0963884	0.72251	0.7275	0.00140303	0.659145	0.00548056	0.434117	0.0929344	-0.119395	0.659631	0.298037	0.262218	-0.344403	0.191463	0.471365	0.0653136	0.868769	1.26e-05	0.294141	0.268807	-0.154137	0.568706	-0.383872	0.14214	0.455523	0.0762061	-0.514852	0.0412784	-0.651102	0.00629675	-0.522393	0.0379025	-0.897128	2.48e-06
THAPSDRAFT_30036	1	turquoise	0.299533	0.259715	0.247273	0.355844	0.508549	0.0442689	0.197808	0.462734	0.72165	0.00160013	0.658175	0.00557424	0.329427	0.212779	0.265925	0.319498	0.202387	0.452226	-0.1999	0.457918	0.54231	0.0299869	0.951062	1.58e-08	0.332848	0.207781	-0.274053	0.304362	-0.403007	0.121679	0.407364	0.117322	-0.628898	0.0090613	-0.725292	0.00147494	-0.47833	0.0609041	-0.868882	1.25e-05
THAPSDRAFT_263371	1	turquoise	0.299389	0.259955	0.196966	0.46468	0.668109	0.00467287	0.456914	0.0752007	0.416517	0.108527	0.350982	0.182557	-0.114262	0.673494	0.343138	0.193207	-0.00685819	0.979889	-0.436856	0.0906599	0.104857	0.699146	0.729937	0.00132699	0.594465	0.0151578	0.0812565	0.764821	-0.141311	0.601654	0.359197	0.171825	-0.293277	0.270282	-0.379149	0.147531	-0.555435	0.0255053	-0.637203	0.00793321
THAPSDRAFT_38270	1	turquoise	0.298901	0.26077	0.346508	0.188584	0.2844	0.285717	-0.0491548	0.856542	0.669117	0.00458835	0.619819	0.010436	0.519843	0.0390199	-0.198413	0.461337	0.215113	0.423661	-0.153016	0.571553	0.581233	0.0182079	0.857527	2.17e-05	0.205623	0.444871	-0.320369	0.226381	-0.425395	0.100448	0.397836	0.126994	-0.615362	0.0111683	-0.594739	0.0150993	-0.378452	0.148338	-0.82576	8.14e-05
THAPSDRAFT_264201	1	turquoise	0.298697	0.261112	0.302146	0.255378	0.429723	0.0966681	0.0627674	0.817369	0.726727	0.00142786	0.655157	0.00587392	0.313978	0.236301	0.0145101	0.957465	0.252226	0.345976	-0.355329	0.176824	0.469915	0.0662602	0.972874	2.7e-10	0.37907	0.147622	-0.147434	0.585828	-0.421022	0.104372	0.433028	0.0938503	-0.509603	0.0437575	-0.660931	0.00531128	-0.605362	0.0129587	-0.93288	1.38e-07
THAPSDRAFT_33252	1	turquoise	0.298178	0.261981	0.316236	0.232765	0.329973	0.211976	0.0936582	0.730092	0.459643	0.0732552	0.415086	0.10987	0.501005	0.0480579	0.0646061	0.812107	0.0514748	0.849841	0.0343419	0.899526	0.526981	0.0359533	0.712125	0.00196885	0.097488	0.719463	-0.37553	0.151753	-0.295734	0.266101	0.33405	0.206044	-0.574084	0.020043	-0.639907	0.00759098	-0.139571	0.606181	-0.538324	0.0314596
THAPSDRAFT_26221	1	turquoise	0.297663	0.262846	0.288534	0.278465	0.415716	0.109278	0.0654008	0.809835	0.744003	0.000950952	0.681629	0.00363772	0.391148	0.134102	0.0632645	0.815946	0.256779	0.33704	-0.25602	0.338521	0.552924	0.0263202	0.97273	2.8e-10	0.302075	0.255495	-0.242549	0.365403	-0.427697	0.0984252	0.432614	0.0941998	-0.598742	0.0142624	-0.735492	0.00116618	-0.518588	0.039579	-0.911718	8.85e-07
THAPSDRAFT_29217	1	turquoise	0.297579	0.262988	0.273693	0.305023	0.466372	0.0686153	0.123956	0.647403	0.743026	0.000973857	0.674734	0.0041396	0.352123	0.181041	0.118412	0.662279	0.215408	0.42301	-0.253054	0.34434	0.533199	0.033434	0.960209	3.81e-09	0.32867	0.213896	-0.257577	0.335488	-0.425388	0.100454	0.412742	0.112097	-0.614196	0.0113665	-0.707439	0.00217401	-0.517795	0.0399349	-0.905655	1.39e-06
THAPSDRAFT_3111	1	turquoise	0.297515	0.263095	0.341262	0.195813	0.225488	0.401087	-0.110163	0.684633	0.734441	0.00119532	0.702438	0.0024118	0.551193	0.0268934	-0.042306	0.876376	0.317163	0.231324	-0.0913872	0.736417	0.630233	0.00887199	0.786551	0.000301339	0.124131	0.646935	-0.370188	0.158134	-0.402906	0.121781	0.422059	0.103432	-0.6809	0.00368828	-0.719275	0.00168631	-0.301795	0.255958	-0.814748	0.000121131
THAPSDRAFT_270379	1	turquoise	0.297341	0.263387	0.254014	0.34245	0.472263	0.0647326	0.162336	0.548055	0.579455	0.0186517	0.520389	0.0387787	0.141046	0.602342	0.0423389	0.87628	0.190431	0.479914	-0.481106	0.0592087	0.302518	0.254764	0.937475	8.48e-08	0.4655	0.0692039	0.0762223	0.779044	-0.307331	0.246906	0.442731	0.0859162	-0.316613	0.23218	-0.597847	0.0144462	-0.674637	0.00414708	-0.854041	2.55e-05
THAPSDRAFT_11824	1	turquoise	0.296898	0.264134	0.29923	0.260221	0.27352	0.305341	-0.0572812	0.833113	0.760697	0.000622653	0.725633	0.00146363	0.556128	0.025284	0.183114	0.497255	0.322648	0.222907	-0.0753929	0.781394	0.651047	0.00630265	0.865122	1.51e-05	0.129886	0.631626	-0.349893	0.184012	-0.377098	0.149914	0.462492	0.0712642	-0.694912	0.00280891	-0.870027	1.18e-05	-0.291912	0.272621	-0.808711	0.000149039
THAPSDRAFT_40107	1	turquoise	0.296844	0.264226	0.253341	0.343774	0.455299	0.0763693	0.15186	0.574497	0.734883	0.00118299	0.686945	0.00328515	0.421945	0.103536	0.221713	0.409225	0.227174	0.39748	-0.112055	0.679486	0.62372	0.0098266	0.937994	8.01e-08	0.258047	0.334576	-0.352757	0.180202	-0.422598	0.102946	0.406571	0.118108	-0.690705	0.00305286	-0.751299	0.000793401	-0.401378	0.123336	-0.859804	1.95e-05
THAPSDRAFT_24258	1	turquoise	-0.296814	0.264275	-0.266592	0.31824	-0.100212	0.711932	-0.294256	0.268611	0.382603	0.143576	0.339297	0.198567	-0.267465	0.316597	0.0228618	0.933025	0.447769	0.0819919	-0.331621	0.209565	0.0302539	0.911439	0.360343	0.170362	0.116941	0.666248	0.24076	0.36906	-0.458154	0.0743124	-0.172308	0.523393	0.359845	0.170996	-0.0831884	0.759382	-0.698543	0.00261118	-0.495505	0.0509689
THAPS_38143	1	turquoise	0.295902	0.265816	0.258303	0.33408	0.444013	0.0849048	0.126675	0.64015	0.742344	0.000990126	0.689542	0.00312327	0.414886	0.11006	0.2342	0.38264	0.240769	0.369041	-0.137738	0.610966	0.613132	0.0115496	0.951237	1.54e-08	0.257958	0.334749	-0.32352	0.221588	-0.428532	0.097698	0.413696	0.111186	-0.660844	0.0053194	-0.782223	0.000342522	-0.428754	0.0975058	-0.871747	1.08e-05
THAPSDRAFT_37187	1	turquoise	0.295706	0.266149	0.23235	0.386517	0.48944	0.0543284	0.199622	0.458555	0.649245	0.00649826	0.591441	0.0158169	0.281169	0.291463	0.228508	0.394639	0.180591	0.503302	-0.240948	0.368675	0.493828	0.051882	0.951514	1.49e-08	0.331319	0.210006	-0.17561	0.515341	-0.364586	0.165017	0.415843	0.109158	-0.530242	0.0346149	-0.73235	0.00125504	-0.50531	0.0458674	-0.82939	7.09e-05
THAPSDRAFT_22203	1	turquoise	0.295272	0.266884	0.234533	0.381943	0.396664	0.128221	0.13741	0.611823	0.694087	0.00285546	0.666097	0.00484521	0.493137	0.0522616	0.260186	0.330443	0.220863	0.411069	0.0069329	0.97967	0.691685	0.00299456	0.899097	2.18e-06	0.142537	0.598472	-0.413265	0.111598	-0.388132	0.137395	0.412051	0.112759	-0.743211	0.000969471	-0.831205	6.62e-05	-0.274187	0.304116	-0.780092	0.000364441
THAPSDRAFT_34729	1	turquoise	0.295241	0.266936	0.238475	0.373759	0.371568	0.156469	0.101499	0.708383	0.703205	0.00237399	0.675294	0.00409686	0.499832	0.0486683	0.221029	0.410709	0.243461	0.363547	-0.0285605	0.91638	0.682775	0.00355921	0.917228	5.72e-07	0.142542	0.598459	-0.377821	0.149071	-0.385512	0.140301	0.430294	0.0961773	-0.72268	0.00156387	-0.853922	2.56e-05	-0.299724	0.259397	-0.796165	0.000224335
THAPSDRAFT_25746	1	turquoise	0.294313	0.268514	0.226496	0.398929	0.438027	0.0897003	0.170217	0.528522	0.698947	0.00258991	0.659092	0.00548562	0.448581	0.0813718	0.292981	0.270787	0.191563	0.477257	-0.0310764	0.90904	0.648922	0.00653387	0.899268	2.15e-06	0.173828	0.51968	-0.397185	0.127674	-0.377056	0.149963	0.404581	0.120093	-0.733382	0.00122528	-0.832779	6.22e-05	-0.298873	0.260818	-0.778053	0.000386494
THAPSDRAFT_25516	1	turquoise	0.293367	0.270127	0.357151	0.174458	0.320438	0.226276	-0.0351211	0.897257	0.573879	0.0200975	0.50943	0.0438414	0.328204	0.214584	-0.264688	0.321838	0.152279	0.573431	-0.356498	0.175304	0.369936	0.15844	0.83174	6.48e-05	0.319344	0.227954	-0.117148	0.665688	-0.351502	0.181865	0.394787	0.130201	-0.423157	0.102443	-0.523724	0.0373294	-0.504082	0.0464841	-0.787214	0.000295416
THAPSDRAFT_36787	1	turquoise	-0.292614	0.271417	-0.198955	0.460089	-0.216145	0.421387	-0.509239	0.0439338	0.686085	0.00334026	0.651894	0.00621225	0.104655	0.6997	-0.287563	0.280157	0.561853	0.0235104	-0.116018	0.66874	0.402999	0.121687	0.460067	0.072956	-0.0658886	0.808441	-0.203738	0.449146	-0.687571	0.00324552	-0.16965	0.529916	-0.0967841	0.721413	-0.189381	0.482384	-0.566943	0.0220155	-0.71822	0.00172579
THAPSDRAFT_12971	1	turquoise	0.292483	0.271641	0.21501	0.423888	0.484559	0.0571494	0.240391	0.369816	0.630548	0.00882769	0.586164	0.0170203	0.3576	0.173877	0.378452	0.148338	0.15086	0.577051	-0.0547502	0.840397	0.585975	0.0170647	0.893997	3.03e-06	0.230442	0.39054	-0.33031	0.211481	-0.35809	0.173247	0.385506	0.140308	-0.651185	0.00628788	-0.76898	0.000498401	-0.334808	0.204952	-0.744719	0.000934432
THAPSDRAFT_42599	1	turquoise	0.292397	0.271789	0.247253	0.355885	0.427943	0.0982099	0.12828	0.635884	0.731903	0.00126811	0.687325	0.00326108	0.445624	0.0836463	0.225706	0.400619	0.235286	0.380372	-0.0909021	0.73777	0.643272	0.00718163	0.943117	4.44e-08	0.218995	0.415137	-0.358214	0.173087	-0.421552	0.103891	0.411189	0.113588	-0.693103	0.00291179	-0.796748	0.000220251	-0.381325	0.145031	-0.846564	3.54e-05
THAPSDRAFT_22711	1	turquoise	0.292358	0.271855	0.311866	0.23964	0.426391	0.0995687	0.0709481	0.794015	0.575637	0.0196325	0.486206	0.0561855	0.0921679	0.734241	-0.0219502	0.935691	0.224698	0.402783	-0.603768	0.0132637	0.191148	0.47823	0.898175	2.32e-06	0.556325	0.0252212	0.181243	0.501734	-0.291038	0.274126	0.451684	0.0790325	-0.204576	0.447245	-0.457828	0.074545	-0.764101	0.000568825	-0.866747	1.4e-05
THAPSDRAFT_18503	1	turquoise	0.292238	0.272061	0.165508	0.540155	0.380086	0.146451	0.262322	0.326343	0.487278	0.055565	0.47421	0.0634854	0.473677	0.0638249	0.431648	0.0950195	0.107271	0.692532	0.126244	0.641298	0.584757	0.0173528	0.667011	0.00476634	0.0593281	0.827232	-0.378686	0.148067	-0.15907	0.556242	0.394061	0.130973	-0.70076	0.0024961	-0.783594	0.000328999	-0.0317815	0.906985	-0.485228	0.0567566
THAPS_25355	1	turquoise	0.291931	0.272588	0.218613	0.415972	0.507172	0.0449431	0.220818	0.411168	0.676535	0.00400347	0.621974	0.0100957	0.28497	0.28471	0.345172	0.190407	0.202724	0.451456	-0.196661	0.465385	0.515825	0.0408304	0.944505	3.75e-08	0.321551	0.224576	-0.216507	0.42059	-0.367884	0.160941	0.410844	0.113922	-0.56708	0.0219763	-0.770475	0.000478315	-0.47222	0.0647599	-0.821831	9.41e-05
THAPSDRAFT_33241	1	turquoise	0.291657	0.273059	0.289934	0.276033	0.493189	0.052233	0.139936	0.605231	0.672094	0.00434591	0.587623	0.0166806	0.226188	0.399588	0.0220941	0.93527	0.170785	0.527127	-0.393971	0.131069	0.393925	0.131118	0.951228	1.55e-08	0.448271	0.0816077	-0.114222	0.673602	-0.411695	0.113101	0.39195	0.133235	-0.462304	0.0713938	-0.544616	0.0291591	-0.640604	0.00750471	-0.911319	9.12e-07
THAPSDRAFT_26063	1	turquoise	0.291048	0.274108	0.268579	0.314508	0.46355	0.0705342	0.113289	0.676132	0.738234	0.00109287	0.667667	0.00471027	0.298548	0.261362	0.140327	0.604212	0.251138	0.34813	-0.323268	0.221969	0.4868	0.0558411	0.979287	4.15e-11	0.382324	0.143892	-0.164773	0.541981	-0.42003	0.105277	0.42638	0.0995786	-0.532138	0.0338542	-0.686191	0.0033334	-0.59265	0.0155507	-0.930396	1.76e-07
THAPSDRAFT_28209	1	turquoise	0.289866	0.276151	0.241444	0.36766	0.527361	0.0357954	0.206881	0.442028	0.696612	0.0027149	0.618587	0.0106346	0.248273	0.353839	0.238222	0.374282	0.189679	0.481683	-0.31095	0.241097	0.450101	0.0802192	0.962496	2.53e-09	0.414195	0.110713	-0.160578	0.552454	-0.391129	0.134122	0.404582	0.120091	-0.524317	0.0370757	-0.649465	0.00647412	-0.578624	0.0188618	-0.887227	4.59e-06
THAPSDRAFT_21979	1	turquoise	0.289784	0.276294	0.219511	0.414012	0.401169	0.12355	0.158813	0.556889	0.689151	0.0031472	0.662998	0.00512073	0.519738	0.0390664	0.310097	0.242457	0.201875	0.453395	0.0626526	0.817698	0.706732	0.00220643	0.865644	1.47e-05	0.117036	0.665991	-0.461944	0.0716437	-0.376782	0.150283	0.395738	0.129195	-0.781935	0.000345423	-0.828303	7.39e-05	-0.211745	0.431127	-0.7451	0.000925748
THAPSDRAFT_40586	1	turquoise	0.289705	0.27643	0.238112	0.374508	0.516623	0.0404661	0.192665	0.47468	0.657009	0.00568854	0.575211	0.0197446	0.140353	0.604144	0.222904	0.406649	0.235295	0.380355	-0.486674	0.0559142	0.275752	0.301252	0.885653	5.04e-06	0.515649	0.0409112	0.0565617	0.835182	-0.293582	0.269761	0.435761	0.0915646	-0.336935	0.201911	-0.578345	0.0189329	-0.675065	0.00411433	-0.866064	1.44e-05
THAPS_23354	1	turquoise	0.289028	0.277606	0.22879	0.39404	0.466682	0.0684069	0.166218	0.538393	0.712172	0.00196686	0.65839	0.00555329	0.324614	0.219939	0.32544	0.2187	0.243782	0.362896	-0.192565	0.474913	0.548278	0.0278801	0.954475	9.63e-09	0.301501	0.256445	-0.231133	0.389081	-0.379651	0.146952	0.429255	0.0970723	-0.593074	0.0154582	-0.790216	0.000269753	-0.470324	0.0659922	-0.847148	3.45e-05
THAPSDRAFT_38225	1	turquoise	0.2885	0.278524	0.291878	0.27268	0.218357	0.416533	-0.0575133	0.832446	0.726454	0.00143673	0.71008	0.00205634	0.699043	0.00258487	0.0628964	0.817	0.275911	0.300961	0.135761	0.616142	0.806776	0.000159045	0.825003	8.37e-05	-0.0236435	0.93074	-0.562445	0.0233325	-0.414107	0.110796	0.412578	0.112253	-0.857901	2.14e-05	-0.842464	4.21e-05	-0.120055	0.657858	-0.746944	0.000884623
THAPSDRAFT_26889	1	turquoise	0.287592	0.280106	0.267132	0.317222	0.421689	0.103767	0.0792379	0.770516	0.754631	0.000728948	0.693691	0.00287802	0.37259	0.155243	0.132391	0.625006	0.275447	0.301809	-0.251401	0.347608	0.556717	0.0250969	0.977152	8.21e-11	0.312878	0.238036	-0.231043	0.389269	-0.426885	0.0991354	0.433519	0.0934364	-0.593081	0.0154568	-0.73612	0.00114905	-0.528132	0.0354766	-0.917678	5.51e-07
THAPSDRAFT_24538	1	turquoise	0.287436	0.28038	0.234916	0.381143	0.308252	0.245419	0.0963024	0.722748	0.324883	0.219536	0.277244	0.298537	0.0317453	0.907091	-0.00888823	0.973938	0.146632	0.587892	-0.596409	0.0147455	0.0184939	0.945802	0.674678	0.0041439	0.451328	0.0792982	0.376542	0.150564	0.00554619	0.983736	0.496021	0.0506903	-0.0677433	0.803146	-0.474776	0.063126	-0.56155	0.0236017	-0.560476	0.0239278
THAPSDRAFT_27618	1	turquoise	0.28603	0.282844	0.311214	0.240675	0.121478	0.654036	-0.169016	0.531478	0.689811	0.00310687	0.681362	0.00365617	0.685523	0.00337665	-0.0712801	0.793071	0.319342	0.227958	0.0264257	0.922612	0.735816	0.0011573	0.814132	0.000123763	-0.0220943	0.935269	-0.421573	0.103872	-0.369279	0.159238	0.455766	0.0760301	-0.749349	0.00083325	-0.845904	3.64e-05	-0.171174	0.526172	-0.745568	0.000915163
THAPSDRAFT_39550	1	turquoise	0.285524	0.283733	0.256319	0.337938	0.458101	0.0743502	0.120813	0.65582	0.737034	0.00112449	0.672563	0.00430868	0.345789	0.189564	0.128299	0.635833	0.227875	0.395986	-0.247181	0.35603	0.538085	0.0315498	0.966895	1.07e-09	0.314824	0.234974	-0.249258	0.35187	-0.427307	0.0987652	0.407082	0.117601	-0.597759	0.0144646	-0.729048	0.00135431	-0.520714	0.0386357	-0.898937	2.2e-06
THAPSDRAFT_31084	1	turquoise	0.284609	0.285347	0.271269	0.309497	0.478958	0.0605174	0.129251	0.633309	0.696123	0.00274164	0.61969	0.0104566	0.265989	0.319376	0.0195351	0.942755	0.193591	0.472518	-0.361685	0.16866	0.434386	0.09271	0.956256	7.32e-09	0.412122	0.112691	-0.146022	0.589462	-0.423905	0.101774	0.390511	0.134793	-0.493848	0.0518712	-0.590408	0.016047	-0.616767	0.0109333	-0.920454	4.37e-07
THAPSDRAFT_35907	1	turquoise	0.284578	0.285403	0.285938	0.283005	0.376991	0.150038	0.0689401	0.799733	0.552953	0.0263108	0.461544	0.0719222	0.289442	0.276886	0.0710893	0.793613	0.171401	0.525614	-0.386287	0.139437	0.333148	0.207346	0.864634	1.55e-05	0.362375	0.167789	0.00684706	0.979922	-0.295176	0.267046	0.423421	0.102207	-0.321889	0.224061	-0.584825	0.0173366	-0.566354	0.0221846	-0.766537	0.000532707
THAPSDRAFT_24592	1	turquoise	0.282105	0.289791	0.354125	0.1784	0.24526	0.359901	-0.0794744	0.769849	0.472613	0.0645065	0.410821	0.113944	0.325344	0.218844	-0.145532	0.590725	0.171009	0.526576	-0.347431	0.187329	0.293022	0.270717	0.731965	0.00126631	0.274695	0.303184	0.00850551	0.97506	-0.284673	0.285234	0.389293	0.136121	-0.240161	0.370288	-0.530545	0.0344925	-0.466724	0.0683787	-0.672689	0.00429871
THAPSDRAFT_23900	1	turquoise	0.28203	0.289926	0.256509	0.337566	0.451602	0.0790933	0.0988088	0.715808	0.739209	0.00106775	0.668751	0.00461892	0.290606	0.274872	0.175362	0.515944	0.265288	0.320701	-0.335277	0.204279	0.474701	0.0631736	0.975881	1.19e-10	0.380569	0.145896	-0.136025	0.615449	-0.416211	0.108813	0.426901	0.0991211	-0.502286	0.0473979	-0.706628	0.00221123	-0.602534	0.0135036	-0.929991	1.83e-07
THAPSDRAFT_24395	1	turquoise	0.281993	0.289991	0.213955	0.426221	0.478637	0.0607146	0.210749	0.433349	0.624743	0.00967148	0.577381	0.0191797	0.295622	0.266291	0.212163	0.430197	0.168833	0.531929	-0.183337	0.496722	0.521395	0.0383371	0.932512	1.43e-07	0.294616	0.267998	-0.21606	0.421572	-0.377735	0.149171	0.385683	0.14011	-0.543113	0.0296963	-0.712559	0.00195069	-0.464818	0.0696673	-0.80326	0.000178645
THAPSDRAFT_21282	1	turquoise	0.281518	0.29084	0.256166	0.338235	0.543832	0.0294386	0.226678	0.398539	0.532408	0.0337468	0.427603	0.0985068	0.00799975	0.976543	0.232877	0.38541	0.103518	0.702825	-0.513179	0.0420569	0.178568	0.508174	0.890602	3.75e-06	0.55424	0.0258907	0.108707	0.688606	-0.294408	0.268351	0.382576	0.143606	-0.240242	0.370122	-0.486111	0.0562407	-0.710197	0.00205127	-0.79422	0.000238426
THAPSDRAFT_29955	1	turquoise	0.280455	0.292743	0.267238	0.317023	0.469939	0.0662446	0.116034	0.668696	0.706936	0.00219707	0.627661	0.00923972	0.244304	0.361835	0.0729196	0.788411	0.227582	0.396611	-0.386018	0.139736	0.422828	0.102739	0.968048	8.38e-10	0.426358	0.0995982	-0.106338	0.695086	-0.421153	0.104253	0.403853	0.120824	-0.462168	0.0714884	-0.604778	0.0130698	-0.649412	0.00647998	-0.932263	1.46e-07
THAPSDRAFT_20571	1	turquoise	0.280173	0.293249	0.230119	0.391223	0.285002	0.284654	0.0120643	0.96463	0.737918	0.00110113	0.725885	0.00145535	0.577394	0.0191764	0.173268	0.521045	0.317633	0.230595	-0.00594222	0.982575	0.718534	0.00171396	0.880855	6.63e-06	0.0779281	0.774217	-0.388382	0.13712	-0.378238	0.148586	0.446149	0.0832391	-0.739153	0.00106919	-0.893587	3.11e-06	-0.255677	0.339192	-0.797237	0.00021687
THAPSDRAFT_32752	1	turquoise	0.279401	0.294637	0.249373	0.35164	0.534448	0.0329445	0.192969	0.473968	0.665107	0.00493188	0.581531	0.0181344	0.119062	0.660529	0.137688	0.611097	0.187956	0.485747	-0.444737	0.0843374	0.338439	0.199778	0.955521	8.21e-09	0.501429	0.0478386	-0.0367319	0.89257	-0.388959	0.136487	0.390779	0.134502	-0.401086	0.123636	-0.553195	0.0262313	-0.699236	0.00257476	-0.912736	8.18e-07
THAPSDRAFT_11666	1	turquoise	0.279164	0.295065	0.212515	0.429413	0.474546	0.0632719	0.205658	0.444792	0.628229	0.00915742	0.580704	0.0183391	0.297838	0.262552	0.213227	0.427834	0.173042	0.521597	-0.180371	0.503831	0.525104	0.0367417	0.932847	1.38e-07	0.291429	0.273452	-0.219516	0.414	-0.381921	0.144351	0.383578	0.142472	-0.544366	0.0292479	-0.712569	0.00195026	-0.465047	0.0695118	-0.805241	0.000167366
THAPSDRAFT_25686	1	turquoise	0.277177	0.298659	0.318438	0.22935	0.239562	0.371519	-0.0870647	0.7485	0.685833	0.00335653	0.649605	0.00645874	0.533814	0.0331924	-0.0927437	0.732637	0.286114	0.282697	-0.109686	0.685934	0.62863	0.00909979	0.87485	9.2e-06	0.131792	0.626587	-0.333886	0.20628	-0.415639	0.109349	0.415939	0.109068	-0.628818	0.0090728	-0.724093	0.00151523	-0.347473	0.187272	-0.802775	0.000181502
THAPSDRAFT_269148	1	turquoise	0.274756	0.303071	0.256573	0.337443	0.430942	0.0956216	0.0920773	0.734493	0.751899	0.000781461	0.694722	0.00281955	0.350394	0.183342	0.110267	0.68435	0.263733	0.323653	-0.22463	0.402928	0.566673	0.022093	0.962471	2.55e-09	0.308775	0.244576	-0.265981	0.319392	-0.457573	0.0747277	0.396173	0.128737	-0.600842	0.0138382	-0.696422	0.00272526	-0.525736	0.0364748	-0.920129	4.49e-07
THAPSDRAFT_264768	1	turquoise	0.273563	0.305262	0.228874	0.393862	0.37898	0.147726	0.0968772	0.721155	0.649196	0.00650368	0.60948	0.0121961	0.39905	0.125732	0.133523	0.622023	0.214975	0.423965	-0.144436	0.593556	0.569776	0.0212158	0.918702	5.07e-07	0.212585	0.429259	-0.251751	0.346915	-0.395198	0.129766	0.394091	0.130941	-0.571886	0.0206349	-0.760626	0.000623821	-0.412084	0.112727	-0.80338	0.000177942
THAPSDRAFT_22476	1	turquoise	0.272242	0.307697	0.228178	0.395341	0.57096	0.0208882	0.245913	0.358582	0.640964	0.00746047	0.550838	0.0270121	0.0799529	0.768498	0.220299	0.412296	0.15994	0.554054	-0.443671	0.0851742	0.308657	0.244767	0.942864	4.58e-08	0.517507	0.040065	-0.0265516	0.922244	-0.369076	0.159485	0.375361	0.151953	-0.38425	0.141715	-0.540459	0.0306642	-0.697378	0.00267334	-0.881898	6.25e-06
THAPS_269235	1	turquoise	0.271905	0.308319	0.248111	0.354164	0.4483	0.0815857	0.103204	0.703689	0.754278	0.000735576	0.689097	0.00315053	0.313656	0.236809	0.150357	0.578335	0.2637	0.323716	-0.271192	0.30964	0.529554	0.0348939	0.975038	1.52e-10	0.341301	0.195759	-0.22151	0.409665	-0.440646	0.0875789	0.406246	0.11843	-0.572805	0.0203858	-0.70455	0.00230896	-0.561233	0.0236977	-0.925116	2.9e-07
THAPSDRAFT_28523	1	turquoise	0.271141	0.309734	0.153323	0.570773	0.270934	0.310119	0.217404	0.41862	0.298902	0.260769	0.320346	0.226416	0.369018	0.159556	0.465672	0.069088	0.0772957	0.776006	0.16841	0.532972	0.455944	0.0759011	0.492714	0.0524952	-0.0489831	0.857038	-0.274436	0.303658	-0.0132119	0.961268	0.374633	0.152812	-0.546723	0.0284179	-0.805913	0.000163679	0.107044	0.693152	-0.241609	0.367321
THAPSDRAFT_31796	1	turquoise	0.269374	0.313021	0.188406	0.484684	0.512974	0.042153	0.238312	0.374095	0.655701	0.00581896	0.590929	0.0159307	0.224767	0.402634	0.301376	0.256651	0.180263	0.504089	-0.249714	0.350961	0.460714	0.0725022	0.934649	1.15e-07	0.358321	0.172949	-0.171255	0.525974	-0.351473	0.181903	0.392125	0.133047	-0.532424	0.0337402	-0.692497	0.00294694	-0.516682	0.0404391	-0.815454	0.000118173
THAPSDRAFT_41658	1	turquoise	-0.268608	0.314453	-0.348611	0.185734	0.229684	0.392144	0.0408513	0.880598	0.530885	0.0343552	0.468368	0.0672815	-0.489206	0.0544612	0.285306	0.284118	0.407447	0.117241	-0.426019	0.0998966	0.017261	0.94941	0.474744	0.0631458	0.374042	0.153513	0.196331	0.466149	-0.503475	0.0467918	-0.181479	0.50117	0.204637	0.447107	-0.0177026	0.948118	-0.875731	8.78e-06	-0.681833	0.00362361
THAPS_269274	1	turquoise	0.268398	0.314846	0.298075	0.262154	0.328207	0.21458	-0.0287641	0.915785	0.791995	0.00025544	0.732406	0.00125342	0.481651	0.0588803	0.0601211	0.824956	0.292092	0.272311	-0.105021	0.698696	0.646889	0.00676133	0.890263	3.83e-06	0.189987	0.480958	-0.414733	0.110204	-0.470246	0.0660434	0.38575	0.140035	-0.715212	0.00184249	-0.721673	0.00159931	-0.388172	0.137351	-0.875424	8.93e-06
THAPSDRAFT_34487	1	turquoise	0.268095	0.315414	0.331133	0.210277	0.392991	0.132117	0.0772623	0.7761	0.54341	0.0295897	0.472575	0.064531	0.315763	0.233504	-0.137269	0.612192	0.101339	0.708821	-0.238123	0.374486	0.400168	0.124577	0.767233	0.000522745	0.326793	0.216678	-0.231848	0.387573	-0.41618	0.108842	0.28814	0.279151	-0.444705	0.0843625	-0.36212	0.16811	-0.464217	0.0700772	-0.761102	0.00061604
THAPSDRAFT_7714	1	turquoise	0.268069	0.315462	0.228024	0.39567	0.446706	0.0828088	0.125612	0.642981	0.758139	0.000665816	0.689806	0.00310716	0.363887	0.165891	0.295445	0.266591	0.276628	0.299656	-0.204309	0.447851	0.543013	0.0297327	0.92454	3.06e-07	0.299832	0.259216	-0.263762	0.323598	-0.395553	0.12939	0.409185	0.115534	-0.609574	0.0121791	-0.748916	0.000842299	-0.47458	0.06325	-0.86258	1.71e-05
THAPS_35527	1	turquoise	-0.266517	0.31838	-0.350051	0.183801	0.146936	0.587111	-0.0858003	0.752045	0.72429	0.00150855	0.687073	0.00327704	-0.243788	0.362883	0.41175	0.113048	0.560452	0.0239354	-0.217517	0.418372	0.344996	0.190649	0.662743	0.00514395	0.162135	0.548558	-0.0364044	0.893522	-0.646157	0.00684471	-0.117362	0.66511	-0.0378698	0.88926	-0.406578	0.118101	-0.785485	0.000311084	-0.800937	0.000192662
THAPSDRAFT_269097	1	turquoise	0.266372	0.318653	0.27372	0.304973	0.184883	0.493034	-0.0481499	0.859447	0.559294	0.024291	0.564398	0.0227536	0.645113	0.00696515	-0.176376	0.51348	0.159685	0.554697	0.135697	0.616311	0.709454	0.00208375	0.733331	0.00122671	-0.0487421	0.857735	-0.502084	0.0475017	-0.370646	0.15758	0.341764	0.195114	-0.734609	0.0011906	-0.716997	0.0017725	-0.0681948	0.801858	-0.623649	0.00983733
THAPSDRAFT_262275	1	turquoise	0.266316	0.318759	0.20181	0.453543	0.535984	0.0323498	0.24967	0.351048	0.662614	0.00515573	0.592977	0.0154794	0.247082	0.356228	0.304767	0.251073	0.154751	0.567148	-0.20433	0.447803	0.483516	0.0577659	0.926773	2.49e-07	0.356736	0.174995	-0.236694	0.377445	-0.39718	0.127679	0.353059	0.179803	-0.553386	0.0261688	-0.656014	0.00578748	-0.497024	0.0501519	-0.820947	9.71e-05
THAPSDRAFT_40509	1	turquoise	0.266175	0.319026	0.231256	0.38882	0.450963	0.0795712	0.116489	0.667468	0.748643	0.000848066	0.682736	0.00356187	0.315066	0.234594	0.257234	0.336155	0.248744	0.352898	-0.221521	0.409641	0.539131	0.0311573	0.955639	8.06e-09	0.304808	0.251006	-0.249628	0.351133	-0.434393	0.0927035	0.392466	0.13268	-0.587209	0.0167764	-0.755941	0.000704824	-0.514715	0.0413416	-0.888798	4.18e-06
THAPS_41319	1	turquoise	0.266132	0.319106	0.242622	0.365254	0.463105	0.0708406	0.11443	0.673039	0.748405	0.000853113	0.678815	0.00383622	0.287949	0.279484	0.1528	0.572103	0.249441	0.351506	-0.290678	0.274746	0.503646	0.046705	0.969162	6.55e-10	0.354367	0.178083	-0.209219	0.436772	-0.446233	0.083174	0.389655	0.135725	-0.551056	0.0269392	-0.689141	0.00314785	-0.580152	0.0184767	-0.924878	2.96e-07
THAPSDRAFT_27167	1	turquoise	0.266047	0.319266	0.250002	0.350388	0.414589	0.11034	0.0665766	0.806476	0.759233	0.000647058	0.694918	0.00280857	0.352357	0.180731	0.132999	0.623402	0.271466	0.309132	-0.246058	0.35829	0.553119	0.0262562	0.972539	2.94e-10	0.30489	0.250872	-0.243708	0.363046	-0.452176	0.0786662	0.402733	0.121956	-0.586179	0.0170168	-0.724277	0.00150898	-0.537855	0.0316366	-0.921136	4.12e-07
THAPSDRAFT_3393	1	turquoise	0.26578	0.319772	0.256033	0.338496	0.414502	0.110422	0.0553983	0.838531	0.78534	0.00031243	0.715095	0.00184717	0.324828	0.219617	0.183186	0.497083	0.296527	0.26476	-0.267055	0.317368	0.520063	0.0389224	0.927522	2.32e-07	0.327349	0.215853	-0.238201	0.374325	-0.440902	0.0873733	0.399511	0.125255	-0.58711	0.0167994	-0.703054	0.00238142	-0.542742	0.0298302	-0.924989	2.93e-07
THAPSDRAFT_21599	1	turquoise	-0.264204	0.322757	-0.28441	0.2857	-0.115249	0.670821	-0.334248	0.205757	0.715892	0.00181557	0.716118	0.00180667	0.0700052	0.796699	-0.145657	0.590404	0.596162	0.0147975	-0.0344995	0.899067	0.538811	0.0312769	0.586532	0.0169341	-0.104717	0.69953	-0.246381	0.357639	-0.654269	0.00596448	-0.100369	0.711499	-0.222065	0.408462	-0.411703	0.113093	-0.553128	0.0262533	-0.735815	0.00115733
THAPSDRAFT_40233	1	turquoise	0.262283	0.326418	0.137179	0.612427	0.575152	0.0197601	0.400217	0.124527	0.531823	0.0339797	0.488739	0.0547275	0.236258	0.378349	0.438206	0.0895542	0.0424991	0.875815	-0.0298866	0.91251	0.490794	0.0535648	0.793142	0.00024655	0.271491	0.309086	-0.325589	0.218477	-0.300405	0.258262	0.300719	0.257741	-0.612082	0.0117326	-0.630236	0.00887145	-0.292803	0.271093	-0.637212	0.00793203
THAPSDRAFT_24130	1	turquoise	0.260482	0.329873	0.270161	0.311555	0.255828	0.338895	-0.072449	0.789748	0.579792	0.018567	0.533467	0.0333283	0.184769	0.493308	-0.0286404	0.916146	0.33014	0.211731	-0.504611	0.0462178	0.269399	0.312975	0.836238	5.43e-05	0.369637	0.158802	0.159794	0.554422	-0.240571	0.369448	0.484375	0.0572577	-0.235952	0.378986	-0.639416	0.00765218	-0.626535	0.00940449	-0.79082	0.000264821
THAPSDRAFT_bd190	1	turquoise	0.259925	0.330945	0.244409	0.361623	0.475403	0.0627295	0.211072	0.432626	0.479267	0.0603281	0.380489	0.145987	0.197181	0.464182	0.247061	0.35627	0.051418	0.850005	-0.288464	0.278585	0.276188	0.300457	0.776456	0.000404519	0.36874	0.159895	-0.0862273	0.750847	-0.2344	0.38222	0.350147	0.183672	-0.364476	0.165155	-0.520481	0.038738	-0.444825	0.0842688	-0.616	0.0110611
THAPSDRAFT_34541	1	turquoise	0.259813	0.331161	0.319101	0.228329	0.447846	0.0819331	0.148822	0.582264	0.475997	0.0623562	0.394534	0.13047	0.205981	0.444062	-0.0973035	0.719974	0.0265235	0.922326	-0.272563	0.307104	0.30123	0.256893	0.717247	0.00176284	0.393268	0.13182	-0.182086	0.499713	-0.387942	0.137604	0.245061	0.360304	-0.372517	0.155331	-0.251443	0.347526	-0.484556	0.057151	-0.71036	0.0020442
THAPSDRAFT_3730	1	turquoise	0.259578	0.331614	0.191031	0.478504	0.259476	0.331812	0.0454368	0.8673	0.490723	0.0536045	0.447104	0.0825018	0.276714	0.299499	0.222415	0.407706	0.223513	0.405334	-0.278203	0.296799	0.265125	0.321011	0.626499	0.0094098	0.241007	0.368553	0.0436367	0.872516	-0.100924	0.709967	0.434671	0.0924719	-0.321718	0.22432	-0.66955	0.00455242	-0.32744	0.215717	-0.552827	0.026352
THAPSDRAFT_24423	1	turquoise	0.258845	0.33303	0.191055	0.478449	0.50471	0.0461681	0.198511	0.461113	0.7138	0.00189943	0.647678	0.00667232	0.254247	0.341994	0.278838	0.295653	0.225937	0.400124	-0.264787	0.321651	0.486213	0.0561814	0.955484	8.26e-09	0.358922	0.172177	-0.185799	0.490858	-0.405536	0.119137	0.382059	0.144193	-0.531609	0.034065	-0.707327	0.00217914	-0.555976	0.0253322	-0.877084	8.16e-06
THAPSDRAFT_21654	1	turquoise	0.257218	0.336187	0.203077	0.450651	0.533051	0.0334921	0.221679	0.4093	0.660023	0.00539682	0.586463	0.0169502	0.157606	0.559927	0.200744	0.455982	0.190682	0.479325	-0.342132	0.194603	0.406607	0.118072	0.953683	1.08e-08	0.427647	0.0984684	-0.109828	0.685548	-0.401574	0.123136	0.362156	0.168065	-0.439697	0.0883429	-0.615693	0.0111126	-0.631869	0.00864409	-0.874052	9.6e-06
THAPSDRAFT_10608	1	turquoise	0.256267	0.338039	0.212522	0.429399	0.274168	0.30415	0.0329836	0.903482	0.715586	0.00182763	0.701313	0.00246805	0.567775	0.0217783	0.329401	0.212817	0.295943	0.265748	0.131813	0.626531	0.75583	0.000706848	0.801429	0.00018962	0.0146424	0.957078	-0.50319	0.0469366	-0.373506	0.15415	0.395153	0.129813	-0.805225	0.000167459	-0.867299	1.36e-05	-0.142175	0.599411	-0.710885	0.00202156
THAPSDRAFT_22099	1	turquoise	0.256044	0.338474	0.175802	0.514873	0.394952	0.130026	0.15904	0.556318	0.629518	0.00897305	0.591754	0.0157476	0.389817	0.135549	0.45149	0.079177	0.223553	0.405247	-0.0530564	0.845278	0.578831	0.0188092	0.861361	1.82e-05	0.183013	0.497497	-0.261967	0.327024	-0.349482	0.184563	0.384353	0.141599	-0.569665	0.0212467	-0.806806	0.000158881	-0.331148	0.210255	-0.729585	0.00133775
THAPSDRAFT_30846	1	turquoise	0.255408	0.339718	0.274048	0.30437	0.103098	0.703979	-0.150078	0.579048	0.623173	0.00991021	0.621754	0.0101301	0.692418	0.00295154	-0.244174	0.362098	0.230428	0.390569	0.0589383	0.828351	0.687824	0.00322964	0.682882	0.00355198	-0.0464712	0.864304	-0.45209	0.0787302	-0.355733	0.176298	0.370029	0.158328	-0.732498	0.00125073	-0.67655	0.0040023	-0.1021	0.706726	-0.679983	0.00375282
THAPSDRAFT_29183	1	turquoise	-0.254412	0.34167	-0.42346	0.102172	0.274615	0.30333	0.303578	0.253021	0.099822	0.713008	0.0683831	0.801321	-0.631745	0.00866123	0.725188	0.00147839	0.138641	0.608606	-0.237603	0.375562	-0.228666	0.394304	0.126974	0.639355	0.277857	0.297425	0.319377	0.227904	-0.13512	0.617825	-0.227593	0.396587	0.394632	0.130366	0.019358	0.943273	-0.49461	0.0514549	-0.143557	0.59583
THAPSDRAFT_26467	1	turquoise	0.252496	0.345443	0.194723	0.46988	0.219513	0.414007	0.178975	0.507193	0.127353	0.638348	0.128172	0.636171	0.27136	0.309328	0.424348	0.101378	-0.0448627	0.868963	0.173481	0.520526	0.297936	0.262387	0.315996	0.23314	-0.0242822	0.928874	-0.181614	0.500845	0.017401	0.949	0.278595	0.29609	-0.329814	0.21221	-0.570916	0.0209003	0.139076	0.607472	-0.0950644	0.726184
THAPSDRAFT_268745	1	turquoise	0.252035	0.346353	0.14851	0.583066	0.491211	0.0533314	0.293079	0.27062	0.596766	0.0146708	0.56498	0.022583	0.323146	0.222154	0.419317	0.105932	0.119678	0.658872	0.0360369	0.894591	0.593528	0.0153596	0.813771	0.000125326	0.183148	0.497173	-0.394496	0.130511	-0.350292	0.183478	0.315603	0.233754	-0.671594	0.00438589	-0.723025	0.00155189	-0.257934	0.334795	-0.673503	0.00423483
THAPSDRAFT_10521	1	turquoise	0.250302	0.349791	0.290125	0.275702	0.0694493	0.798282	-0.208966	0.437338	0.64682	0.00676912	0.65528	0.00586147	0.675647	0.00407016	-0.257353	0.335924	0.289817	0.276236	0.0507302	0.851991	0.720515	0.00164084	0.738712	0.00108049	-0.0702581	0.795979	-0.447469	0.0822214	-0.400838	0.123889	0.38081	0.145619	-0.720727	0.00163317	-0.746422	0.000896094	-0.144155	0.594281	-0.717851	0.00173975
THAPSDRAFT_21234	1	turquoise	-0.250085	0.350221	-0.17223	0.523584	-0.154035	0.568963	-0.434809	0.0923563	0.670926	0.00443973	0.632827	0.00851281	-0.0265819	0.922156	0.220486	0.411888	0.625423	0.00956944	-0.141441	0.601315	0.35766	0.1738	0.503394	0.0468326	-0.00327982	0.990382	-0.0953992	0.725254	-0.556425	0.0251895	-0.0433636	0.873308	-0.0703568	0.795698	-0.365683	0.163654	-0.568421	0.0215953	-0.653166	0.00607862
THAPSDRAFT_29228	1	turquoise	0.250041	0.35031	0.205676	0.444751	0.383685	0.142352	0.119227	0.660085	0.550154	0.0272421	0.50834	0.0443705	0.231526	0.388251	-0.00674733	0.980214	0.182447	0.49885	-0.294815	0.26766	0.395061	0.129911	0.826748	7.84e-05	0.279315	0.294792	-0.0880746	0.745672	-0.30718	0.247148	0.370297	0.158002	-0.40396	0.120717	-0.634511	0.00828597	-0.495816	0.050801	-0.738829	0.00107748
THAPSDRAFT_bd196	1	turquoise	-0.249596	0.351196	-0.192008	0.476215	-0.00819721	0.975964	-0.237524	0.375725	0.372479	0.155376	0.305488	0.249896	-0.422764	0.102797	0.162764	0.546986	0.420352	0.104983	-0.434473	0.0926366	-0.0755571	0.780928	0.366899	0.162152	0.28445	0.285629	0.320939	0.225509	-0.430525	0.095979	-0.138838	0.608092	0.404443	0.120231	0.00649218	0.980963	-0.788708	0.0002824	-0.524428	0.0370284
THAPSDRAFT_268372	1	turquoise	0.248518	0.35335	0.237105	0.376593	0.416765	0.108295	0.0651069	0.810675	0.748635	0.000848222	0.682868	0.00355295	0.304167	0.252055	0.0096936	0.971578	0.261489	0.327939	-0.305353	0.250116	0.503455	0.0468017	0.951526	1.48e-08	0.339699	0.198001	-0.204979	0.44633	-0.469235	0.0667076	0.368305	0.160427	-0.534146	0.0330622	-0.630903	0.00877803	-0.596573	0.0147113	-0.94153	5.36e-08
THAPSDRAFT_9007	1	turquoise	0.246682	0.357033	0.370038	0.158316	0.133605	0.621807	-0.183464	0.496418	0.488343	0.0549534	0.428465	0.0977559	0.424919	0.10087	-0.454111	0.0772369	0.131707	0.62681	-0.210639	0.433594	0.406779	0.117901	0.659931	0.00540556	0.148722	0.582521	-0.226984	0.397887	-0.349227	0.184906	0.315887	0.233311	-0.442956	0.0857376	-0.385085	0.140779	-0.342371	0.194269	-0.657029	0.00568655
THAPSDRAFT_262125	1	turquoise	0.246511	0.357377	0.278963	0.295427	0.357713	0.173733	-0.0120799	0.964585	0.791731	0.000257527	0.71956	0.00167578	0.384004	0.141992	0.112785	0.6775	0.299371	0.259985	-0.189821	0.481348	0.564726	0.0226573	0.879155	7.29e-06	0.264784	0.321657	-0.337293	0.201402	-0.476618	0.0619673	0.360016	0.170779	-0.632543	0.00855158	-0.653543	0.00603943	-0.477062	0.0616901	-0.899437	2.13e-06
THAPSDRAFT_31912	1	turquoise	0.245891	0.358626	0.137622	0.611269	0.745748	0.000911116	0.58533	0.0172168	0.226131	0.39971	0.123483	0.648665	-0.328628	0.213957	0.313551	0.236974	-0.159955	0.554017	-0.574348	0.0199726	-0.155908	0.564218	0.617432	0.0108234	0.734903	0.00118242	0.276735	0.29946	-0.101865	0.707373	0.225087	0.401948	-0.00764656	0.977578	-0.0559638	0.836903	-0.67863	0.00384962	-0.532254	0.0338081
THAPSDRAFT_262018	1	turquoise	0.245813	0.358783	0.191466	0.477484	0.440788	0.0874649	0.135965	0.615608	0.733703	0.00121612	0.684253	0.0034601	0.315999	0.233135	0.263677	0.323758	0.270401	0.311109	-0.165251	0.540794	0.578313	0.018941	0.944885	3.58e-08	0.265142	0.320978	-0.274683	0.303206	-0.435995	0.0913707	0.373689	0.153932	-0.592538	0.0155753	-0.770332	0.000480211	-0.484368	0.0572619	-0.865726	1.47e-05
THAPS_269942	1	turquoise	-0.244383	0.361676	-0.345358	0.190153	0.252649	0.34514	0.308838	0.244475	0.103381	0.703201	0.0880862	0.745639	-0.41831	0.10686	0.350724	0.182901	-0.00162788	0.995226	0.0908022	0.738049	0.0413546	0.879136	0.0743517	0.784346	0.135915	0.615738	-0.143597	0.595725	-0.301305	0.256769	-0.350492	0.183211	0.0339178	0.900761	0.283233	0.287784	-0.263097	0.324864	-0.148734	0.582491
THAPSDRAFT_23025	1	turquoise	0.243956	0.362541	0.200818	0.455811	0.451332	0.0792951	0.116768	0.666715	0.754626	0.000729052	0.68987	0.00310327	0.259165	0.332413	0.202734	0.451434	0.279448	0.294552	-0.290672	0.274757	0.503494	0.0467818	0.969003	6.79e-10	0.346975	0.187948	-0.182638	0.498392	-0.438562	0.0892642	0.386561	0.139132	-0.53029	0.0345955	-0.710367	0.00204391	-0.592776	0.0155231	-0.921905	3.86e-07
THAPSDRAFT_23856	1	turquoise	0.242664	0.365168	0.319752	0.227327	0.0723008	0.790169	-0.260483	0.329872	0.679142	0.00381272	0.651516	0.00625246	0.600897	0.0138272	-0.159375	0.555474	0.331999	0.209014	-0.0484647	0.858537	0.65424	0.00596752	0.779376	0.000372066	-0.0107068	0.968608	-0.358524	0.172688	-0.419318	0.105931	0.393211	0.13188	-0.615917	0.0110749	-0.770345	0.000480035	-0.263786	0.323553	-0.750748	0.000804504
THAPSDRAFT_264314	1	turquoise	0.242365	0.365778	0.281111	0.291567	0.124391	0.64624	-0.103328	0.703347	0.284833	0.284951	0.233053	0.385042	0.138693	0.608471	-0.22975	0.392003	0.154338	0.568196	-0.517738	0.0399609	0.0430529	0.874209	0.555623	0.0254449	0.293332	0.270188	0.278292	0.296638	-0.0217668	0.936227	0.433767	0.0932282	-0.0763429	0.778702	-0.396011	0.128907	-0.456272	0.0756634	-0.478265	0.060944
THAPSDRAFT_22753	1	turquoise	0.242225	0.366064	0.232618	0.385955	0.203409	0.449897	-0.0948075	0.726897	0.658964	0.00549791	0.622398	0.0100299	0.408146	0.116552	0.227323	0.397163	0.343097	0.193264	-0.156042	0.563878	0.529176	0.0350484	0.81901	0.000104168	0.137971	0.610356	-0.150614	0.57768	-0.324477	0.220146	0.437203	0.0903751	-0.470398	0.0659438	-0.838786	4.9e-05	-0.371972	0.155983	-0.737068	0.00112356
THAPSDRAFT_41952	1	turquoise	0.241286	0.367982	0.196309	0.4662	0.424588	0.101164	0.0945852	0.727515	0.772014	0.000458341	0.720437	0.00164366	0.289162	0.277373	0.254332	0.341826	0.328015	0.214864	-0.247995	0.354396	0.534063	0.0330948	0.940229	6.23e-08	0.308466	0.245074	-0.203656	0.449333	-0.433813	0.0931895	0.392193	0.132974	-0.541968	0.0301112	-0.755596	0.000711122	-0.551598	0.0267583	-0.910093	1e-06
THAPS_269314	1	turquoise	0.239454	0.371741	0.208758	0.437806	0.545542	0.0288315	0.345506	0.189951	0.285527	0.283728	0.224267	0.403709	-0.114588	0.67261	0.0590748	0.827959	-0.00424531	0.987551	-0.484051	0.0574492	0.024942	0.926946	0.672174	0.00433957	0.595914	0.0148497	0.178961	0.507226	-0.16076	0.551998	0.289992	0.275933	-0.100978	0.709817	-0.129192	0.633465	-0.600167	0.0139735	-0.582293	0.0179474
THAPS_23330	1	turquoise	0.238717	0.373259	0.343612	0.192553	0.15259	0.572639	-0.196169	0.466524	0.589326	0.0162911	0.537307	0.0318443	0.439817	0.0882462	-0.392518	0.132624	0.226962	0.397934	-0.244888	0.360653	0.455966	0.0758848	0.754129	0.000738372	0.178625	0.508036	-0.211243	0.432245	-0.412928	0.111919	0.338032	0.200353	-0.452848	0.0781677	-0.476431	0.0620842	-0.42392	0.10176	-0.769617	0.000489752
THAPS_20268	1	turquoise	0.238557	0.37359	0.239704	0.371227	0.200033	0.457613	-0.105209	0.698182	0.689149	0.00314733	0.662133	0.00519978	0.471134	0.0654635	0.0333823	0.90232	0.373595	0.154044	-0.203606	0.449447	0.553519	0.0261253	0.858984	2.03e-05	0.18499	0.49278	-0.15395	0.569181	-0.351887	0.181354	0.450161	0.080174	-0.498226	0.0495129	-0.726527	0.00143435	-0.417593	0.107524	-0.811519	0.000135462
THAPSDRAFT_1357	1	turquoise	0.237339	0.376109	0.203396	0.449926	0.336948	0.201892	0.0463791	0.864571	0.703938	0.00233836	0.664679	0.0049698	0.36177	0.168552	0.362887	0.167144	0.336161	0.203015	-0.129321	0.633124	0.555981	0.0253308	0.847896	3.35e-05	0.230988	0.389386	-0.223338	0.405712	-0.394278	0.130742	0.384937	0.140944	-0.525321	0.0366499	-0.744198	0.000946418	-0.417788	0.107343	-0.809263	0.000146287
THAPSDRAFT_19541	1	turquoise	0.236639	0.377558	0.197103	0.464363	0.473693	0.0638148	0.13835	0.609365	0.729148	0.00135121	0.649227	0.0065002	0.177619	0.510469	0.225015	0.402102	0.245652	0.359108	-0.347048	0.187849	0.426847	0.0991689	0.943494	4.24e-08	0.390755	0.134529	-0.138952	0.607796	-0.412169	0.112645	0.372182	0.155732	-0.492509	0.0526088	-0.656257	0.0057632	-0.627812	0.00921779	-0.900725	1.95e-06
THAPSDRAFT_24410	1	turquoise	0.236477	0.377895	0.213733	0.426712	0.478527	0.0607829	0.133887	0.621064	0.697683	0.00265697	0.61892	0.0105805	0.191875	0.476527	0.0791471	0.770773	0.218585	0.416035	-0.381717	0.144583	0.40332	0.121362	0.948437	2.27e-08	0.426273	0.0996733	-0.104728	0.699501	-0.447304	0.0823483	0.345237	0.190319	-0.422983	0.1026	-0.561469	0.0236263	-0.670963	0.00443674	-0.924925	2.95e-07
THAPSDRAFT_21149	1	turquoise	0.235812	0.379278	0.161443	0.550288	0.105001	0.698752	-0.0146347	0.9571	0.353937	0.178647	0.362498	0.167634	0.421454	0.10398	0.252502	0.34543	0.162592	0.547414	0.0393452	0.884972	0.447461	0.082228	0.55233	0.0265156	-0.0663456	0.807135	-0.152352	0.573244	-0.0889757	0.743151	0.391792	0.133406	-0.446701	0.0828128	-0.819602	0.000101976	-0.0279423	0.918184	-0.364901	0.164626
THAPSDRAFT_37617	1	turquoise	0.234406	0.382208	0.263387	0.324311	0.37171	0.156299	0.00813216	0.976155	0.726609	0.00143169	0.643355	0.00717173	0.282616	0.288881	0.0269005	0.921225	0.27104	0.309923	-0.342241	0.19445	0.42683	0.0991831	0.877764	7.87e-06	0.360346	0.170358	-0.154921	0.566716	-0.413771	0.111116	0.374619	0.152829	-0.468468	0.0672149	-0.549608	0.0274266	-0.586716	0.0168913	-0.880618	6.72e-06
THAPSDRAFT_22635	1	turquoise	0.233881	0.383306	0.152324	0.573317	0.482657	0.0582772	0.220897	0.410996	0.667622	0.00471414	0.613945	0.0114095	0.239136	0.372396	0.412154	0.11266	0.219683	0.413637	-0.159711	0.554632	0.50676	0.0451463	0.902471	1.73e-06	0.296957	0.264035	-0.226147	0.399675	-0.376253	0.150903	0.355198	0.176995	-0.540803	0.0305374	-0.721643	0.00160038	-0.462079	0.0715497	-0.785146	0.000314234
THAPSDRAFT_25028	1	turquoise	0.232678	0.385828	0.172907	0.521928	0.3502	0.183601	0.122161	0.652206	0.647926	0.00664455	0.621134	0.0102273	0.461966	0.0716283	0.451271	0.0793413	0.218186	0.416906	0.115729	0.669521	0.672737	0.00429494	0.796252	0.000223721	0.0625706	0.817933	-0.451614	0.0790844	-0.389468	0.13593	0.324444	0.220195	-0.697052	0.00269095	-0.825697	8.16e-05	-0.183682	0.495897	-0.670925	0.00443982
THAPSDRAFT_263946	1	turquoise	0.231776	0.387725	0.15759	0.559968	0.269317	0.313128	0.0548956	0.839978	0.629175	0.00902185	0.624714	0.00967589	0.413843	0.111047	0.275341	0.302001	0.288921	0.277791	-0.0101641	0.970199	0.621851	0.010115	0.809121	0.000146991	0.0857748	0.752116	-0.301508	0.256433	-0.289992	0.275932	0.414693	0.110242	-0.648167	0.00661762	-0.835796	5.53e-05	-0.238004	0.374732	-0.675954	0.00404694
THAPSDRAFT_32557	1	turquoise	0.230961	0.389442	0.18544	0.49171	0.471446	0.0652609	0.254469	0.341556	0.378739	0.148006	0.307938	0.245924	-0.158426	0.557861	0.32339	0.221785	0.155735	0.564654	-0.518207	0.0397495	0.00744142	0.97818	0.62726	0.00929811	0.564109	0.0228385	0.2635	0.324096	-0.0860591	0.751319	0.365631	0.163719	-0.0684093	0.801246	-0.314429	0.235593	-0.614066	0.0113887	-0.573233	0.0202706
THAPSDRAFT_268280	1	turquoise	0.228831	0.393954	0.213132	0.428043	0.259092	0.332553	-0.0585779	0.829386	0.697415	0.00267136	0.670428	0.00448027	0.331915	0.209137	-0.0677697	0.80307	0.337242	0.201475	-0.275999	0.300801	0.513015	0.0421339	0.882541	6.03e-06	0.209785	0.435503	-0.149864	0.579596	-0.387708	0.137862	0.408191	0.116508	-0.501711	0.0476933	-0.736135	0.00114863	-0.507907	0.0445824	-0.854808	2.46e-05
THAPSDRAFT_25181	1	turquoise	-0.227403	0.396991	-0.174308	0.518509	-0.0384576	0.887552	-0.332582	0.208167	0.569675	0.0212438	0.511589	0.042807	-0.318885	0.228661	-0.0484988	0.858438	0.568567	0.0215543	-0.522609	0.0378092	0.0470975	0.862492	0.500759	0.0481852	0.282953	0.288282	0.279853	0.293823	-0.508042	0.044516	-0.0533318	0.844484	0.261307	0.328289	-0.117278	0.665338	-0.899297	2.15e-06	-0.736301	0.00114416
THAPSDRAFT_23728	1	turquoise	0.22508	0.401963	0.214204	0.42567	0.123827	0.647747	-0.152747	0.572239	0.670014	0.0045142	0.661059	0.00529931	0.545758	0.0287555	0.0136908	0.959865	0.34332	0.192956	-0.0698667	0.797094	0.636339	0.00804513	0.808439	0.000150415	0.0157101	0.953951	-0.276872	0.299212	-0.351762	0.18152	0.421746	0.103715	-0.604579	0.0131079	-0.847068	3.47e-05	-0.272793	0.306679	-0.741102	0.0010203
THAPSDRAFT_21600	1	turquoise	0.224978	0.402182	0.24644	0.35752	0.124318	0.646436	-0.197521	0.463397	0.780698	0.0003581	0.763287	0.000581345	0.639982	0.00758163	-0.0146523	0.957049	0.398005	0.126817	-0.00563836	0.983466	0.746276	0.000899337	0.850384	3e-05	-0.00546912	0.983962	-0.413725	0.111159	-0.447654	0.0820796	0.410107	0.114636	-0.710775	0.00202627	-0.860023	1.93e-05	-0.268441	0.314767	-0.822401	9.21e-05
THAPSDRAFT_39022	1	turquoise	0.224242	0.403764	0.149854	0.579623	0.422195	0.103309	0.153001	0.571592	0.709611	0.00207687	0.669636	0.00454529	0.318849	0.228717	0.302634	0.254574	0.249841	0.350708	-0.0900635	0.740111	0.605565	0.0129203	0.916846	5.9e-07	0.209813	0.43544	-0.31908	0.228361	-0.429997	0.096432	0.345292	0.190243	-0.624254	0.00974532	-0.77529	0.000418115	-0.420072	0.105239	-0.817192	0.000111145
THAPSDRAFT_26367	1	turquoise	0.221389	0.409927	0.175388	0.51588	0.423485	0.102149	0.099618	0.713571	0.772845	0.00044785	0.716221	0.00180265	0.285475	0.28382	0.219833	0.413309	0.308714	0.244675	-0.228941	0.393719	0.550612	0.0270878	0.952062	1.37e-08	0.296644	0.264563	-0.2356	0.379719	-0.454507	0.0769469	0.367505	0.161407	-0.56235	0.023361	-0.727013	0.00141862	-0.552933	0.0263172	-0.909506	1.05e-06
THAPSDRAFT_34959	1	turquoise	0.221251	0.410226	0.202898	0.451059	0.349068	0.185119	0.00443218	0.987003	0.773348	0.000441593	0.71613	0.00180619	0.355898	0.176084	0.224537	0.403129	0.332184	0.208745	-0.211397	0.431903	0.565086	0.0225522	0.94614	3.06e-08	0.242841	0.364808	-0.230965	0.389434	-0.4573	0.074923	0.383616	0.142429	-0.545786	0.0287458	-0.787709	0.000291049	-0.516645	0.0404559	-0.894999	2.85e-06
THAPSDRAFT_7594	1	turquoise	0.221039	0.410687	0.290866	0.274423	0.191567	0.477249	-0.0966902	0.721673	0.426382	0.0995767	0.397408	0.127441	0.247545	0.355299	-0.49729	0.0500101	0.172879	0.521996	-0.369706	0.158719	0.274952	0.302714	0.680575	0.00371105	0.262213	0.326552	-0.00327161	0.990406	-0.300567	0.257994	0.316828	0.231844	-0.240179	0.370252	-0.348385	0.186039	-0.489098	0.0545229	-0.669061	0.00459299
THAPSDRAFT_25870	1	turquoise	0.21981	0.413359	0.271552	0.308973	0.134454	0.619574	-0.206685	0.442471	0.654989	0.00589102	0.623059	0.0099278	0.430936	0.095627	-0.0962164	0.722987	0.383215	0.142882	-0.271549	0.308979	0.48038	0.0596491	0.812623	0.000130411	0.162125	0.548583	-0.102215	0.706409	-0.366886	0.162168	0.416174	0.108848	-0.400118	0.124629	-0.705746	0.00225228	-0.459	0.0737104	-0.794926	0.000233231
THAPSDRAFT_269120	1	turquoise	0.217587	0.418218	0.17252	0.522873	0.225912	0.400179	-0.00146355	0.995708	0.632494	0.00855829	0.634542	0.00828184	0.556695	0.0251037	0.0355547	0.895995	0.231047	0.389261	0.113716	0.674975	0.721017	0.00162274	0.783142	0.000333413	-0.0422589	0.876512	-0.468683	0.0670726	-0.421278	0.10414	0.310557	0.241722	-0.70459	0.00230704	-0.811958	0.000133432	-0.164983	0.541459	-0.688468	0.0031894
THAPSDRAFT_25448	1	turquoise	0.21709	0.419309	0.184559	0.493807	0.454177	0.0771888	0.117097	0.665824	0.695029	0.00280236	0.613405	0.0115024	0.168511	0.532724	0.0637005	0.814698	0.235837	0.379225	-0.416143	0.108877	0.366293	0.162899	0.92332	3.41e-07	0.409941	0.114798	-0.0636653	0.814798	-0.419828	0.105462	0.341678	0.195234	-0.387527	0.138062	-0.574509	0.01993	-0.685451	0.00338136	-0.903222	1.65e-06
THAPSDRAFT_9417	1	turquoise	0.216474	0.420662	0.249486	0.351415	0.218914	0.415315	-0.0975771	0.719216	0.67249	0.00431447	0.645251	0.00694911	0.377582	0.149349	-0.251947	0.346527	0.295415	0.266642	-0.163751	0.544525	0.561238	0.0236962	0.812968	0.000128863	0.182167	0.499521	-0.286458	0.282092	-0.444985	0.084144	0.33407	0.206015	-0.56026	0.0239941	-0.563589	0.0229919	-0.426972	0.0990592	-0.824346	8.58e-05
THAPSDRAFT_262091	1	turquoise	0.215443	0.422932	0.196745	0.465191	0.348409	0.186008	0.0129777	0.961954	0.790146	0.000270334	0.737255	0.00111861	0.397985	0.126839	0.154017	0.569011	0.331546	0.209674	-0.144915	0.592318	0.629216	0.0090159	0.946509	2.92e-08	0.203373	0.449977	-0.318939	0.228578	-0.497583	0.0498539	0.355095	0.177131	-0.606697	0.0127075	-0.77023	0.000481556	-0.485816	0.056413	-0.902557	1.72e-06
THAPSDRAFT_268839	1	turquoise	0.215237	0.423387	0.154947	0.566651	0.191092	0.478362	-0.0219606	0.93566	0.510507	0.0433231	0.489764	0.0541451	0.23371	0.383665	0.170161	0.52866	0.316079	0.23301	-0.302624	0.254589	0.326321	0.217382	0.72212	0.00158348	0.206601	0.442661	0.0844858	0.755735	-0.153294	0.570847	0.450712	0.0797596	-0.294685	0.26788	-0.70218	0.00242461	-0.416613	0.108438	-0.614684	0.0112832
THAPSDRAFT_25161	1	turquoise	0.213583	0.427043	0.230572	0.390266	0.222384	0.407773	-0.122019	0.652585	0.805605	0.000165362	0.769933	0.000485513	0.505747	0.045649	0.0796971	0.76922	0.397049	0.127816	-0.0911699	0.737023	0.681453	0.00364987	0.901464	1.86e-06	0.105073	0.698553	-0.360825	0.169749	-0.472453	0.0646096	0.391815	0.133381	-0.654986	0.0058913	-0.820952	9.71e-05	-0.389632	0.13575	-0.868288	1.29e-05
THAPSDRAFT_36971	1	turquoise	0.213222	0.427845	0.131799	0.626568	0.559299	0.0242895	0.302411	0.254941	0.427758	0.0983716	0.337595	0.200973	-0.251306	0.347796	0.306872	0.247649	0.142562	0.598405	-0.703264	0.00237112	-0.0631434	0.816292	0.77496	0.000422027	0.673857	0.00420721	0.400223	0.124521	-0.160787	0.551931	0.354685	0.177666	0.0308612	0.909668	-0.350964	0.182582	-0.83589	5.51e-05	-0.716527	0.00179072
THAPSDRAFT_32914	1	turquoise	0.213137	0.428033	0.26634	0.318714	0.061711	0.820396	-0.205574	0.444982	0.62682	0.00936256	0.640247	0.00754886	0.619627	0.0104668	-0.348115	0.186404	0.304495	0.251518	0.0834133	0.758749	0.723297	0.00154249	0.714098	0.0018873	-0.0777554	0.774706	-0.483601	0.0577152	-0.41704	0.108039	0.33083	0.21072	-0.704343	0.00231885	-0.671217	0.00441623	-0.144836	0.592521	-0.683762	0.00349275
THAPSDRAFT_26046	1	turquoise	0.212374	0.429727	0.185628	0.491263	0.420216	0.105108	0.0692536	0.79884	0.756813	0.000689123	0.686575	0.00330875	0.214326	0.425398	0.154301	0.568288	0.313031	0.237795	-0.350991	0.182545	0.457367	0.0748749	0.963952	1.93e-09	0.372617	0.155211	-0.117698	0.664203	-0.464869	0.0696327	0.359995	0.170806	-0.442551	0.0860585	-0.655874	0.00580161	-0.66644	0.00481548	-0.945664	3.25e-08
THAPSDRAFT_269322	1	turquoise	0.211749	0.431117	0.209403	0.436359	0.279046	0.295277	-0.0361379	0.894298	0.769824	0.000486978	0.7413	0.00101544	0.485021	0.056878	-0.0684166	0.801226	0.308541	0.244952	-0.0528482	0.845879	0.700584	0.00250513	0.881551	6.38e-06	0.113011	0.676888	-0.436771	0.09073	-0.510053	0.0435409	0.326849	0.216595	-0.707583	0.00216746	-0.708052	0.00214624	-0.376932	0.150108	-0.875838	8.73e-06
THAPSDRAFT_28425	1	turquoise	0.211573	0.431509	0.189472	0.482169	0.444947	0.0841739	0.0989286	0.715477	0.74265	0.000982789	0.670862	0.00444492	0.205614	0.444892	0.101073	0.709555	0.271119	0.309776	-0.33349	0.206852	0.459643	0.0732552	0.952007	1.38e-08	0.384414	0.14153	-0.157649	0.559819	-0.482561	0.0583343	0.330888	0.210636	-0.465829	0.0689813	-0.588416	0.0164982	-0.657844	0.00560647	-0.944115	3.94e-08
THAPSDRAFT_23855	1	turquoise	0.211376	0.431948	0.18061	0.503255	0.449654	0.0805569	0.137795	0.610817	0.681356	0.00365657	0.593084	0.015456	0.214539	0.424927	0.0956436	0.724576	0.188153	0.485282	-0.309115	0.244031	0.418586	0.106605	0.891209	3.61e-06	0.369874	0.158515	-0.172208	0.523638	-0.43768	0.0899841	0.304494	0.251519	-0.47149	0.0652327	-0.519124	0.0393392	-0.601359	0.0137352	-0.867684	1.33e-05
THAPSDRAFT_29782	1	turquoise	0.211204	0.432332	0.163265	0.545736	0.364143	0.16557	0.0498855	0.85443	0.761683	0.00060665	0.708451	0.0021283	0.344107	0.19187	0.228448	0.394766	0.324692	0.219822	-0.174604	0.517787	0.586432	0.0169574	0.938396	7.66e-08	0.219851	0.41327	-0.253635	0.343196	-0.454675	0.0768238	0.363252	0.166685	-0.561228	0.0236993	-0.796364	0.000222934	-0.501821	0.0476367	-0.877565	7.95e-06
THAPSDRAFT_40985	1	turquoise	0.21044	0.434038	0.174509	0.518018	0.223637	0.405067	-0.0381715	0.888383	0.76763	0.000517125	0.756954	0.000686622	0.617911	0.0107447	0.197544	0.463343	0.332368	0.208478	0.149079	0.581607	0.810931	0.000138217	0.830362	6.83e-05	-0.0343044	0.899635	-0.544357	0.0292512	-0.464271	0.0700404	0.344788	0.190935	-0.805439	0.000166272	-0.867444	1.35e-05	-0.173946	0.51939	-0.770012	0.000484462
THAPSDRAFT_34661	1	turquoise	-0.209089	0.437062	-0.270993	0.31001	0.0788341	0.771657	-0.181505	0.501107	0.886248	4.87e-06	0.869397	1.22e-05	0.130364	0.63036	0.313937	0.236366	0.619878	0.0104265	0.0504814	0.852709	0.678452	0.00386252	0.730073	0.00132285	-0.0401979	0.882495	-0.391858	0.133335	-0.746958	0.000884305	-0.0611854	0.821903	-0.399108	0.125671	-0.606269	0.0127877	-0.563155	0.0231208	-0.874491	9.38e-06
THAPSDRAFT_24126	1	turquoise	0.208988	0.43729	0.214322	0.425409	0.168317	0.533203	-0.0425892	0.875554	0.405405	0.119267	0.391654	0.133555	0.387444	0.138155	-0.176209	0.513885	0.160153	0.553522	-0.151029	0.576618	0.409663	0.115068	0.656859	0.00570339	0.0918436	0.735145	-0.114852	0.671896	-0.238498	0.373713	0.335589	0.203832	-0.347571	0.18714	-0.55766	0.0247995	-0.279086	0.295205	-0.548577	0.0277777
THAPSDRAFT_11115	1	turquoise	-0.208669	0.438005	-0.238449	0.373812	0.147131	0.586608	-0.0456755	0.866608	0.355856	0.176138	0.279684	0.294128	-0.59304	0.0154656	0.261808	0.327327	0.38928	0.136135	-0.637113	0.00794475	-0.219765	0.413457	0.417755	0.107374	0.448647	0.0813216	0.512925	0.0421759	-0.303145	0.253731	-0.0574733	0.832561	0.461502	0.0719516	-0.00299888	0.991206	-0.929181	1.98e-07	-0.548093	0.0279437
THAPSDRAFT_24455	1	turquoise	-0.208532	0.438314	-0.234358	0.382308	-0.0844372	0.755871	-0.24756	0.355269	0.396843	0.128032	0.331255	0.210099	-0.215269	0.423317	0.315156	0.234453	0.439956	0.0881341	-0.397637	0.127201	-0.0247312	0.927562	0.338725	0.199373	0.133757	0.621407	0.342674	0.19385	-0.258045	0.33458	-0.000409261	0.9988	0.288517	0.278493	-0.251244	0.34792	-0.630167	0.00888121	-0.440028	0.0880762
THAPSDRAFT_21633	1	turquoise	0.20688	0.442032	0.129723	0.632058	0.383866	0.142147	0.156495	0.562734	0.630431	0.0088441	0.613033	0.0115668	0.377512	0.149431	0.160144	0.553544	0.21454	0.424926	-0.00975731	0.971391	0.620631	0.0103067	0.857365	2.19e-05	0.152802	0.572098	-0.34864	0.185695	-0.419126	0.106107	0.300985	0.257298	-0.596981	0.0146259	-0.704189	0.00232625	-0.331384	0.209911	-0.739303	0.00106535
THAPSDRAFT_3583	1	turquoise	0.205759	0.444563	0.172353	0.523284	0.41647	0.108571	0.230274	0.390895	0.456747	0.075321	0.394422	0.130589	0.201374	0.45454	0.2631	0.324859	0.0463788	0.864572	-0.129763	0.631951	0.346953	0.187978	0.63052	0.00883164	0.265628	0.320058	-0.226759	0.398366	-0.271345	0.309357	0.248827	0.352731	-0.46806	0.0674857	-0.362709	0.167368	-0.323145	0.222156	-0.576093	0.0195134
THAPSDRAFT_14490	1	turquoise	-0.205376	0.44543	-0.143143	0.596899	-0.145362	0.591165	-0.481544	0.0589446	0.863712	1.62e-05	0.844907	3.8e-05	0.185338	0.491952	-0.0105446	0.969084	0.706791	0.00220374	-0.0523536	0.847305	0.61138	0.0118562	0.644204	0.00707141	-0.0865102	0.750054	-0.292565	0.2715	-0.741813	0.00100293	-0.0271256	0.920568	-0.272924	0.306438	-0.533854	0.0331764	-0.58985	0.0161726	-0.871598	1.09e-05
THAPSDRAFT_262949	1	turquoise	0.205206	0.445815	0.120397	0.656939	0.555594	0.0254543	0.320674	0.225915	0.390967	0.134298	0.314535	0.235426	-0.229451	0.392638	0.322728	0.222787	0.102748	0.704941	-0.597352	0.0145489	-0.0245704	0.928031	0.752411	0.00077139	0.628122	0.00917296	0.32928	0.212996	-0.178688	0.507885	0.314733	0.235116	0.00454692	0.986666	-0.3458	0.189548	-0.749911	0.0008216	-0.66423	0.00500971
THAPSDRAFT_269900	1	turquoise	0.205081	0.446098	0.152881	0.571899	0.309935	0.242717	0.0467499	0.863498	0.739425	0.00106226	0.721399	0.00160904	0.500242	0.0484538	0.169528	0.530217	0.285106	0.284471	0.0740518	0.785197	0.746888	0.000885851	0.865946	1.45e-05	0.0445214	0.869952	-0.484347	0.0572744	-0.485	0.0568901	0.310641	0.241589	-0.731185	0.00128937	-0.817597	0.000109557	-0.275311	0.302058	-0.794643	0.000235301
THAPSDRAFT_28049	1	turquoise	0.203943	0.448681	0.197537	0.46336	0.38785	0.137706	0.0249219	0.927004	0.773907	0.000434731	0.702986	0.00238477	0.248248	0.353889	0.0841567	0.75666	0.313906	0.236415	-0.321714	0.224327	0.486651	0.0559274	0.949712	1.91e-08	0.331715	0.209428	-0.174754	0.517423	-0.494062	0.0517539	0.340628	0.196699	-0.479906	0.0599374	-0.647519	0.00669011	-0.642779	0.00724044	-0.949467	1.97e-08
THAPSDRAFT_14555	1	turquoise	0.20355	0.449576	0.353343	0.179429	0.049098	0.856706	-0.274192	0.304106	0.40023	0.124513	0.333349	0.207057	0.241675	0.367188	-0.492868	0.0524102	0.212277	0.429943	-0.46123	0.0721409	0.11173	0.680368	0.480329	0.0596799	0.289192	0.277321	0.115823	0.669267	-0.224921	0.402303	0.309205	0.243886	-0.0939771	0.729205	-0.177116	0.511685	-0.482528	0.0583541	-0.598153	0.0143833
THAPSDRAFT_24694	1	turquoise	-0.20354	0.449597	-0.167056	0.536319	0.119008	0.660674	-0.188526	0.484401	0.763561	0.000577102	0.707477	0.00217227	-0.0501025	0.853803	-0.0133764	0.960786	0.504624	0.0462112	-0.17609	0.514175	0.412514	0.112314	0.610477	0.0120168	0.146999	0.586948	-0.243502	0.363463	-0.726082	0.00144887	-0.135026	0.618071	-0.183217	0.497009	-0.216913	0.419697	-0.715083	0.00184763	-0.844722	3.83e-05
THAPSDRAFT_13254	1	turquoise	0.203259	0.450237	0.190425	0.479928	0.293564	0.269791	-0.0417412	0.878014	0.791943	0.000255853	0.750938	0.000800652	0.412619	0.112214	0.157089	0.561233	0.362172	0.168045	-0.127679	0.637481	0.646473	0.00680864	0.938119	7.9e-08	0.162152	0.548514	-0.317558	0.230712	-0.48783	0.0552472	0.367451	0.161473	-0.614113	0.0113806	-0.810663	0.000139487	-0.456727	0.0753349	-0.890059	3.88e-06
THAPSDRAFT_38775	1	turquoise	0.203194	0.450386	0.21737	0.418694	0.135076	0.617939	-0.116782	0.666675	0.361571	0.168804	0.316361	0.232572	0.115115	0.671184	-0.142438	0.598727	0.252539	0.345356	-0.565874	0.0223231	0.0596582	0.826284	0.624988	0.00963467	0.328473	0.214186	0.358662	0.172511	-0.121889	0.652934	0.404442	0.120232	0.0326909	0.904335	-0.442174	0.0863581	-0.590655	0.0159918	-0.595332	0.0149728
THAPSDRAFT_22109	1	turquoise	0.202146	0.452776	0.196573	0.465588	0.349362	0.184725	0.0183547	0.946209	0.558113	0.0246577	0.480726	0.059439	0.00516715	0.984848	0.00740664	0.978282	0.294607	0.268014	-0.654838	0.00590633	0.102364	0.705999	0.816336	0.000114562	0.527599	0.0356969	0.301139	0.257043	-0.270554	0.310825	0.390614	0.134681	-0.0523124	0.847424	-0.436349	0.0910781	-0.806036	0.00016301	-0.82511	8.34e-05
THAPSDRAFT_262914	1	turquoise	0.201141	0.455073	0.0346462	0.898639	0.28477	0.285063	0.240904	0.368765	0.316532	0.232304	0.33639	0.202687	0.306177	0.248775	0.341682	0.195228	0.0705378	0.795183	0.0483357	0.85891	0.370575	0.157666	0.460183	0.0728748	0.0298987	0.912475	-0.163304	0.545639	-0.07935	0.7702	0.276679	0.299563	-0.426365	0.0995919	-0.644401	0.00704826	-0.0350509	0.897461	-0.343235	0.193073
THAPSDRAFT_21871	1	turquoise	0.200665	0.456162	0.177769	0.510106	0.465518	0.0691922	0.11524	0.670845	0.74027	0.00104093	0.658668	0.00552643	0.143936	0.594847	0.194547	0.47029	0.282057	0.289877	-0.373	0.154754	0.408626	0.116082	0.943172	4.41e-08	0.425848	0.100048	-0.108391	0.689469	-0.472071	0.0648563	0.323471	0.221663	-0.413315	0.111549	-0.572093	0.0205785	-0.698697	0.00260307	-0.940624	5.96e-08
THAPSDRAFT_7356	1	turquoise	0.200016	0.45765	0.22943	0.392681	0.307608	0.246458	-0.0803281	0.767439	0.745076	0.000926287	0.664726	0.00496562	0.217672	0.418032	-0.0215708	0.9368	0.338004	0.200393	-0.415098	0.109859	0.401413	0.1233	0.901976	1.79e-06	0.342357	0.194289	-0.0699735	0.796789	-0.464155	0.0701195	0.352245	0.18088	-0.376799	0.150264	-0.61188	0.011768	-0.688911	0.00316199	-0.937887	8.11e-08
THAPSDRAFT_22596	1	turquoise	0.19974	0.458285	0.195642	0.467747	0.261551	0.32782	-0.0515539	0.849613	0.706272	0.00222773	0.669643	0.00454472	0.380661	0.14579	-0.146365	0.588578	0.306551	0.248168	-0.199759	0.458241	0.5722	0.0205495	0.886593	4.77e-06	0.177523	0.5107	-0.254618	0.341265	-0.458893	0.0737862	0.341514	0.195462	-0.545665	0.0287883	-0.66062	0.00534044	-0.487454	0.0554638	-0.8612	1.83e-05
THAPSDRAFT_32736	1	turquoise	0.199603	0.458599	0.10674	0.693986	0.485987	0.0563129	0.261648	0.327635	0.594689	0.0151098	0.540401	0.0306857	0.199159	0.459621	0.395523	0.129422	0.151301	0.575924	-0.096973	0.720889	0.49844	0.0493998	0.845385	3.73e-05	0.251849	0.346722	-0.258247	0.334188	-0.394378	0.130636	0.271037	0.309927	-0.504782	0.0461315	-0.661654	0.00524398	-0.430225	0.0962366	-0.723111	0.00154889
THAPS_25330	1	turquoise	0.199554	0.458711	0.120901	0.655585	0.226219	0.399521	0.018562	0.945602	0.661098	0.00529571	0.660775	0.00532591	0.473264	0.0640888	0.447443	0.0822415	0.328864	0.213609	0.0756907	0.78055	0.620173	0.0103795	0.69224	0.00296197	0.0170994	0.949883	-0.345403	0.190091	-0.29476	0.267753	0.362932	0.167088	-0.636331	0.0080461	-0.859306	2e-05	-0.142269	0.599167	-0.624782	0.00966564
THAPSDRAFT_24073	1	turquoise	0.199223	0.459474	0.250291	0.349813	0.0821063	0.762428	-0.214893	0.424145	0.530198	0.0346325	0.496709	0.0503209	0.339428	0.198383	-0.275576	0.301573	0.346022	0.189246	-0.377379	0.149585	0.339609	0.198128	0.719446	0.00167997	0.203431	0.449847	0.0654065	0.809818	-0.281953	0.290063	0.400061	0.124687	-0.229895	0.391697	-0.527543	0.0357201	-0.510073	0.0435312	-0.720005	0.00165941
THAPSDRAFT_1680	1	turquoise	0.198729	0.46061	0.10111	0.709454	0.599401	0.0141282	0.373586	0.154056	0.42335	0.10227	0.344328	0.191567	-0.192031	0.476163	0.457594	0.0747126	0.0734137	0.787008	-0.454263	0.0771258	0.0630257	0.816629	0.717126	0.00176751	0.5359	0.0323821	0.173957	0.519364	-0.230851	0.389676	0.254606	0.341288	-0.0806823	0.76644	-0.427829	0.0983094	-0.662952	0.00512484	-0.635371	0.00817188
THAPSDRAFT_269347	1	turquoise	0.197181	0.464182	0.191693	0.476953	0.218507	0.416204	-0.0833609	0.758897	0.687524	0.00324852	0.646505	0.00680497	0.413412	0.111457	0.0764148	0.778499	0.336763	0.202156	-0.138999	0.607672	0.583912	0.017555	0.874954	9.15e-06	0.136929	0.613083	-0.233596	0.383902	-0.406036	0.118639	0.377308	0.149669	-0.523308	0.0375079	-0.762979	0.000586134	-0.415398	0.109577	-0.79041	0.000268159
THAPSDRAFT_5656	1	turquoise	0.196348	0.466109	0.172918	0.5219	0.369183	0.159356	0.0391315	0.885593	0.664744	0.00496399	0.586679	0.0168997	0.0364017	0.89353	0.276979	0.299019	0.349399	0.184675	-0.50418	0.046435	0.243003	0.364478	0.835875	5.51e-05	0.469183	0.066742	0.130975	0.628745	-0.329508	0.21266	0.382717	0.143446	-0.226343	0.399257	-0.547326	0.0282084	-0.733771	0.00121419	-0.862311	1.73e-05
THAPSDRAFT_25242	1	turquoise	0.195856	0.467249	0.10691	0.693519	0.551308	0.0268549	0.272514	0.307194	0.643639	0.007138	0.563899	0.0229003	0.0342696	0.899736	0.35695	0.174717	0.186594	0.48897	-0.35967	0.17122	0.334071	0.206013	0.898707	2.24e-06	0.455283	0.0763807	-0.0568964	0.83422	-0.386341	0.139377	0.300453	0.258183	-0.374225	0.153296	-0.554142	0.0259225	-0.66414	0.00501777	-0.841823	4.33e-05
THAPSDRAFT_24429	1	turquoise	0.195609	0.467823	0.122113	0.652333	0.414161	0.110745	0.120836	0.655759	0.768233	0.000508687	0.722652	0.00156483	0.293914	0.269194	0.358828	0.172298	0.316624	0.232162	-0.13211	0.625748	0.586374	0.0169711	0.913753	7.56e-07	0.23348	0.384147	-0.288481	0.278557	-0.460143	0.0729027	0.328916	0.213531	-0.586176	0.0170175	-0.781374	0.000351126	-0.479234	0.0603481	-0.864734	1.54e-05
THAPSDRAFT_25490	1	turquoise	0.193172	0.473495	0.17167	0.524955	0.148263	0.583699	0.00533915	0.984343	0.184812	0.493205	0.15346	0.570426	0.1572	0.560952	0.137051	0.612761	0.102395	0.705913	-0.257477	0.335683	0.0894733	0.74176	0.443149	0.0855854	0.174573	0.517863	0.192008	0.476215	0.00276518	0.991891	0.330814	0.210743	-0.0310595	0.90909	-0.492115	0.0528272	-0.244918	0.360592	-0.288933	0.27777
THAPSDRAFT_31465	1	turquoise	0.193038	0.473807	0.152268	0.573459	0.242678	0.36514	-0.0290614	0.914918	0.772878	0.000447436	0.754513	0.000731154	0.560355	0.023965	0.24548	0.359455	0.328182	0.214616	0.10321	0.703671	0.769754	0.000487917	0.841683	4.35e-05	-0.00400943	0.988242	-0.501823	0.0476359	-0.467392	0.0679309	0.333047	0.207493	-0.764367	0.000564789	-0.869086	1.24e-05	-0.221686	0.409284	-0.780811	0.000356919
THAPSDRAFT_39622	1	turquoise	0.19187	0.476538	0.169089	0.5313	0.412257	0.112561	0.0748244	0.783005	0.734262	0.00120033	0.666614	0.00480045	0.184672	0.493538	0.115579	0.669926	0.288541	0.278453	-0.331499	0.209742	0.453981	0.0773328	0.935403	1.06e-07	0.370283	0.15802	-0.137368	0.611933	-0.48762	0.055368	0.317345	0.231041	-0.440063	0.0880481	-0.573926	0.0200849	-0.665118	0.00493094	-0.940075	6.34e-08
THAPSDRAFT_269547	1	turquoise	0.191293	0.47789	0.136479	0.614261	0.372923	0.154845	0.0699375	0.796892	0.666861	0.0047792	0.60768	0.0125249	0.12132	0.65446	0.360282	0.17044	0.350022	0.183839	-0.366534	0.162602	0.350005	0.183862	0.872218	1.06e-05	0.353222	0.179588	0.0189068	0.944593	-0.32451	0.220097	0.386216	0.139515	-0.320259	0.22655	-0.725986	0.00145201	-0.61351	0.0114843	-0.802924	0.000180621
THAPSDRAFT_33072	1	turquoise	0.188765	0.483837	0.159975	0.553967	0.172371	0.523239	-0.0749152	0.782748	0.64193	0.00734269	0.645074	0.00696964	0.445586	0.0836756	0.0145303	0.957406	0.339836	0.197809	-0.0308789	0.909617	0.643251	0.00718404	0.810715	0.000139239	0.0316758	0.907293	-0.305422	0.250004	-0.370774	0.157427	0.366561	0.162568	-0.591373	0.0158319	-0.793024	0.000247456	-0.288236	0.278983	-0.7169	0.00177623
THAPSDRAFT_268559	1	turquoise	0.188478	0.484514	0.158759	0.557024	0.254513	0.34147	-0.0498021	0.854671	0.805953	0.000163462	0.777395	0.000393833	0.496911	0.0502124	0.189515	0.482069	0.383294	0.142792	-0.00948607	0.972186	0.73099	0.00129517	0.90384	1.58e-06	0.0719189	0.791254	-0.410229	0.114518	-0.500261	0.048444	0.346989	0.187929	-0.684111	0.00346951	-0.845462	3.71e-05	-0.361941	0.168337	-0.860463	1.89e-05
THAPSDRAFT_35031	1	turquoise	0.185632	0.491253	0.204829	0.446671	0.373751	0.153858	0.0676721	0.803349	0.596854	0.0146524	0.526853	0.036007	0.112346	0.678693	0.0811239	0.765195	0.190715	0.479248	-0.335421	0.204073	0.322619	0.222952	0.763479	0.000578369	0.349076	0.185109	-0.112895	0.677202	-0.38544	0.140382	0.279142	0.295103	-0.380147	0.14638	-0.421367	0.104059	-0.571864	0.0206408	-0.777968	0.000387432
THAPSDRAFT_25284	1	turquoise	0.185583	0.491371	0.200402	0.456767	0.0770593	0.776675	-0.194556	0.47027	0.682473	0.00357978	0.673972	0.00419831	0.548162	0.0279201	0.00549001	0.983901	0.410142	0.114602	-0.0133911	0.960743	0.668379	0.00465009	0.777754	0.000389818	-0.0250388	0.926663	-0.322053	0.223812	-0.364455	0.165182	0.394705	0.130289	-0.595064	0.0150299	-0.810954	0.000138105	-0.252389	0.345652	-0.704453	0.00231356
THAPS_20452	1	turquoise	0.185448	0.491692	0.234448	0.382121	0.0904852	0.738934	-0.265913	0.319519	0.795443	0.000229485	0.768832	0.00050043	0.524294	0.0370858	-0.144012	0.594652	0.450023	0.0802784	-0.145392	0.591088	0.646395	0.00681752	0.83361	6.02e-05	0.0763453	0.778696	-0.296258	0.265214	-0.485347	0.0566869	0.37317	0.15455	-0.580945	0.0182792	-0.732238	0.0012583	-0.418013	0.107135	-0.886773	4.72e-06
THAPS_802	1	turquoise	0.185218	0.492239	0.13303	0.623322	0.323852	0.221088	0.0239649	0.929801	0.80185	0.000187048	0.763221	0.000582357	0.395108	0.129861	0.271972	0.308196	0.360771	0.169818	-0.0727175	0.788985	0.66811	0.00467276	0.917191	5.74e-07	0.143644	0.595604	-0.358418	0.172824	-0.478795	0.0606179	0.343663	0.192482	-0.656259	0.00576304	-0.824769	8.44e-05	-0.422551	0.102988	-0.867844	1.32e-05
THAPSDRAFT_24525	1	turquoise	0.185083	0.492559	0.161005	0.551385	0.0884945	0.744497	-0.0386507	0.88699	0.204207	0.448081	0.221394	0.409917	0.236846	0.37713	-0.149016	0.581769	0.124816	0.645105	-0.168924	0.531704	0.232633	0.385922	0.502554	0.0472606	0.0778405	0.774465	0.0755007	0.781088	-0.0789571	0.771309	0.317882	0.230209	-0.148227	0.583792	-0.502575	0.0472503	-0.202613	0.451709	-0.34189	0.194938
THAPSDRAFT_46	1	turquoise	0.184273	0.494488	0.190156	0.48056	0.310115	0.242428	-0.0562993	0.835937	0.805968	0.000163382	0.74497	0.000928692	0.334187	0.205846	0.0606103	0.823552	0.375459	0.151838	-0.258177	0.334324	0.557436	0.0248699	0.945694	3.23e-08	0.25669	0.337215	-0.222584	0.40734	-0.518133	0.0397828	0.342024	0.194752	-0.509939	0.0435958	-0.693869	0.00286786	-0.595149	0.0150118	-0.951197	1.55e-08
THAPSDRAFT_17006	1	turquoise	0.18398	0.495187	0.200039	0.457597	0.16612	0.538637	-0.0222989	0.934671	0.50881	0.044142	0.491002	0.053448	0.566389	0.0221744	0.00783834	0.977016	0.181901	0.500157	0.200512	0.456514	0.670165	0.00450177	0.649267	0.0064959	-0.0721698	0.790541	-0.503542	0.0467577	-0.371089	0.157046	0.247405	0.35558	-0.634435	0.0082961	-0.598301	0.0143527	-0.0656131	0.809228	-0.522773	0.0377381
THAPSDRAFT_18198	1	turquoise	0.182687	0.498276	0.121617	0.653662	0.345999	0.189277	0.0577699	0.831708	0.775941	0.000410476	0.734572	0.00119164	0.406005	0.118669	0.301994	0.255629	0.321774	0.224237	-0.0610905	0.822175	0.657087	0.0056808	0.907127	1.25e-06	0.145803	0.590027	-0.358959	0.17213	-0.477407	0.0614752	0.324807	0.21965	-0.642402	0.00728571	-0.806218	0.000162027	-0.408391	0.116312	-0.851198	2.9e-05
THAPSDRAFT_23658	1	turquoise	-0.182539	0.49863	-0.195354	0.468414	0.0878795	0.746218	-0.197757	0.462852	0.686092	0.00333981	0.618962	0.0105737	-0.19602	0.46687	0.257635	0.335376	0.574601	0.0199055	-0.428131	0.0980464	0.180329	0.503931	0.624732	0.00967312	0.295889	0.265839	0.170289	0.528345	-0.495898	0.0507566	0.0304177	0.910961	0.0798588	0.768763	-0.304516	0.251483	-0.834229	5.88e-05	-0.781608	0.000348737
THAPSDRAFT_33977	1	turquoise	0.181657	0.500742	0.140194	0.604559	0.434122	0.0929306	0.101117	0.709436	0.76037	0.000628049	0.692382	0.00295363	0.198933	0.460141	0.166532	0.537615	0.291766	0.272871	-0.289668	0.276493	0.485072	0.0568477	0.94423	3.88e-08	0.340741	0.196541	-0.189778	0.481449	-0.49462	0.0514492	0.304238	0.251938	-0.484105	0.0574172	-0.636567	0.00801548	-0.635909	0.0081012	-0.930648	1.72e-07
THAPSDRAFT_25123	1	turquoise	-0.181532	0.501042	-0.111721	0.680393	-0.0591636	0.827704	-0.405302	0.11937	0.760627	0.000623817	0.702291	0.00241909	0.060402	0.82415	-0.144193	0.594184	0.585025	0.0172891	-0.293034	0.270697	0.362354	0.167815	0.627615	0.00924643	0.107366	0.692272	-0.064393	0.812716	-0.648393	0.00659241	-0.0165487	0.951496	-0.0736896	0.786225	-0.330319	0.211468	-0.731635	0.00127602	-0.841157	4.45e-05
THAPSDRAFT_11722	1	turquoise	0.180136	0.504395	0.217565	0.418267	0.111111	0.682051	-0.238013	0.374713	0.739525	0.00105972	0.685354	0.00338768	0.407763	0.116929	0.134724	0.618865	0.42956	0.0968085	-0.253442	0.343576	0.476165	0.0622508	0.765045	0.000554601	0.158574	0.557488	-0.12292	0.650172	-0.362101	0.168134	0.403204	0.12148	-0.442151	0.0863761	-0.72969	0.00133452	-0.44687	0.0826826	-0.805158	0.000167828
THAPSDRAFT_30833	1	turquoise	0.178519	0.508294	0.144024	0.59462	0.219231	0.414623	-0.0554669	0.838333	0.783309	0.000331776	0.76303	0.00058533	0.524149	0.0371475	0.254304	0.341882	0.387967	0.137577	0.0706986	0.794725	0.76613	0.00053861	0.865696	1.47e-05	0.0142624	0.958191	-0.455987	0.0758697	-0.47362	0.0638609	0.34443	0.191426	-0.722653	0.0015648	-0.861343	1.82e-05	-0.279592	0.294293	-0.80284	0.000181117
THAPSDRAFT_39282	1	turquoise	0.178298	0.508827	0.150843	0.577093	0.36755	0.161351	0.0223939	0.934393	0.802536	0.000182918	0.74468	0.000935327	0.281572	0.290744	0.16579	0.539454	0.356588	0.175187	-0.241486	0.367573	0.555458	0.025498	0.953669	1.09e-08	0.271522	0.309028	-0.230096	0.391271	-0.510209	0.0434659	0.328839	0.213645	-0.523029	0.0376279	-0.716449	0.00179375	-0.594998	0.0150438	-0.941384	5.46e-08
THAPSDRAFT_24653	1	turquoise	-0.178123	0.509249	-0.267986	0.315619	0.210765	0.433313	0.196014	0.466883	0.198127	0.461998	0.179268	0.506487	-0.252776	0.344888	0.051682	0.849243	0.0668947	0.805568	0.0269736	0.921012	0.167662	0.53482	0.284817	0.284981	0.087203	0.748112	-0.148287	0.583638	-0.35136	0.182054	-0.229071	0.393443	-0.0355677	0.895957	0.0288647	0.915492	-0.338308	0.199962	-0.278812	0.295699
THAPSDRAFT_17657	1	turquoise	0.177565	0.510599	0.138407	0.609216	0.329819	0.212203	0.0850299	0.754207	0.66309	0.00511239	0.63593	0.00809842	0.420065	0.105246	0.136847	0.613296	0.215564	0.422666	0.0858098	0.752018	0.693427	0.00289317	0.821722	9.44e-05	0.0575054	0.832468	-0.4911	0.0533932	-0.498783	0.0492187	0.234747	0.381496	-0.677779	0.00391153	-0.700252	0.0025221	-0.281483	0.290901	-0.741051	0.00102156
THAPSDRAFT_22498	1	turquoise	0.177174	0.511546	0.133677	0.621618	0.321945	0.223975	0.0138523	0.959392	0.781634	0.000348468	0.744327	0.000943451	0.352078	0.181101	0.281736	0.29045	0.377636	0.149287	-0.116902	0.666352	0.615238	0.0111893	0.908106	1.16e-06	0.185141	0.492422	-0.281369	0.291105	-0.479929	0.0599232	0.335167	0.204437	-0.557966	0.0247038	-0.787584	0.00029214	-0.468436	0.0672358	-0.867647	1.33e-05
THAPSDRAFT_29825	1	turquoise	0.176705	0.512682	0.156186	0.563513	0.354195	0.178309	0.0102974	0.969808	0.79294	0.000248095	0.739951	0.00104893	0.293612	0.26971	0.0814971	0.764143	0.345511	0.189944	-0.238925	0.372831	0.564242	0.0227992	0.948433	2.27e-08	0.265064	0.321125	-0.244569	0.361299	-0.52482	0.0368621	0.317241	0.231204	-0.533132	0.0334603	-0.678662	0.00384729	-0.593001	0.0154742	-0.950828	1.64e-08
THAPSDRAFT_40089	1	turquoise	0.176659	0.512794	0.111049	0.682221	0.344782	0.190942	0.0599482	0.825452	0.755477	0.000713293	0.725055	0.00148285	0.301508	0.256432	0.263453	0.324186	0.346654	0.188384	-0.100716	0.71054	0.619116	0.0105489	0.907857	1.18e-06	0.17264	0.522582	-0.294723	0.267817	-0.470086	0.0661481	0.322767	0.222727	-0.576635	0.0193725	-0.798774	0.000206529	-0.461484	0.0719638	-0.847908	3.34e-05
THAPSDRAFT_34221	1	turquoise	0.176294	0.51368	0.140303	0.604276	0.343423	0.192814	0.0170899	0.949911	0.794254	0.000238178	0.746051	0.000904344	0.326006	0.217853	0.215373	0.423086	0.360466	0.170206	-0.160638	0.552304	0.6047	0.0130847	0.93946	6.8e-08	0.207261	0.441173	-0.278877	0.295582	-0.504543	0.046252	0.32715	0.216148	-0.556739	0.0250897	-0.773756	0.000436572	-0.522485	0.037863	-0.901906	1.8e-06
THAPSDRAFT_262521	1	turquoise	0.175902	0.51463	0.173771	0.519817	0.0551627	0.839209	-0.155944	0.564125	0.505349	0.0458478	0.517554	0.0400438	0.413575	0.111302	-0.0496191	0.8552	0.356423	0.175401	-0.09543	0.725169	0.504577	0.0462348	0.656233	0.00576561	0.00798155	0.976596	-0.142666	0.598136	-0.26463	0.321948	0.363667	0.166166	-0.40353	0.12115	-0.689311	0.00313739	-0.265637	0.320042	-0.596085	0.0148137
THAPSDRAFT_269776	1	turquoise	0.17577	0.51495	0.137275	0.612175	0.374671	0.152768	0.0427438	0.875106	0.789126	0.000278852	0.731666	0.00127511	0.253313	0.34383	0.277307	0.298423	0.363894	0.165882	-0.225526	0.401004	0.547567	0.028125	0.947466	2.58e-08	0.269891	0.312057	-0.213803	0.426558	-0.484945	0.0569221	0.33656	0.202444	-0.509265	0.0439211	-0.748858	0.000843534	-0.580946	0.0182791	-0.911623	8.92e-07
THAPSDRAFT_38886	1	turquoise	-0.175522	0.515554	-0.278078	0.297026	0.174408	0.518265	0.0885488	0.744345	0.431421	0.0952133	0.429537	0.0968281	-0.0112436	0.967035	0.169329	0.530708	0.211964	0.43064	0.047646	0.860905	0.304265	0.251894	0.344933	0.190736	0.0350955	0.897331	-0.23896	0.372758	-0.467073	0.0681443	-0.192426	0.475238	-0.173767	0.519827	-0.15085	0.577075	-0.325163	0.219115	-0.469322	0.0666505
THAPSDRAFT_261661	1	turquoise	0.173565	0.520321	0.111458	0.681109	0.435553	0.0917377	0.149015	0.58177	0.583549	0.0176425	0.505212	0.0459163	-0.0872764	0.747907	0.261255	0.328388	0.297039	0.263897	-0.569071	0.0214128	0.142954	0.597389	0.822344	9.23e-05	0.52439	0.0370446	0.223592	0.405164	-0.257919	0.334825	0.362502	0.167629	-0.13445	0.619584	-0.489581	0.0542484	-0.775457	0.000416139	-0.792843	0.00024884
THAPSDRAFT_bd1876	1	turquoise	0.173557	0.520341	0.153118	0.571296	0.23473	0.381533	-0.0787808	0.771807	0.808117	0.000152054	0.770832	0.000473622	0.462691	0.0711264	0.258521	0.333658	0.401808	0.122898	-0.0263266	0.922901	0.701144	0.00247663	0.887773	4.45e-06	0.0627569	0.817399	-0.383886	0.142125	-0.487668	0.0553405	0.344518	0.191305	-0.649989	0.00641692	-0.873672	9.8e-06	-0.372728	0.155078	-0.839683	4.72e-05
THAPS_10774	1	turquoise	0.172515	0.522886	0.0968524	0.721223	0.271554	0.308969	0.109606	0.686153	0.278134	0.296923	0.248147	0.354092	-0.118278	0.662641	0.101861	0.707385	0.195147	0.468895	-0.502038	0.0475252	0.0152935	0.955171	0.60686	0.012677	0.404438	0.120236	0.397647	0.127191	-0.0863062	0.750626	0.339499	0.198283	0.0940657	0.728959	-0.387156	0.138472	-0.602135	0.0135819	-0.517233	0.0401892
THAPSDRAFT_261852	1	turquoise	0.172352	0.523286	0.154032	0.568971	0.450826	0.079674	0.12848	0.635352	0.697345	0.00267512	0.625674	0.00953207	0.0876033	0.746991	0.29608	0.265514	0.290764	0.274598	-0.2934	0.270071	0.399608	0.125155	0.867796	1.32e-05	0.405547	0.119126	-0.133101	0.623136	-0.448813	0.0811947	0.284343	0.285817	-0.388561	0.136923	-0.529576	0.0348852	-0.63284	0.008511	-0.856979	2.23e-05
THAPSDRAFT_22748	1	turquoise	0.171067	0.526434	0.243087	0.364307	0.197106	0.464356	-0.144339	0.593807	0.46861	0.0671205	0.382942	0.143191	0.022896	0.932925	-0.0580294	0.830962	0.289836	0.276203	-0.61428	0.0113521	0.0375136	0.890296	0.667641	0.00471252	0.445871	0.083455	0.324418	0.220234	-0.25228	0.345869	0.3378	0.200682	0.0666373	0.806302	-0.348934	0.185299	-0.727446	0.00140474	-0.706685	0.00220859
THAPS_6693	1	turquoise	0.171001	0.526597	0.0665229	0.806629	0.405337	0.119336	0.265647	0.320022	0.256998	0.336615	0.243979	0.362496	-0.17324	0.521114	0.289702	0.276435	0.155701	0.564742	-0.500995	0.0480632	-0.078899	0.771473	0.50478	0.0461326	0.484485	0.0571928	0.382142	0.144099	-0.015977	0.953169	0.304258	0.251906	0.0902878	0.739485	-0.319186	0.228197	-0.531341	0.0341722	-0.449654	0.0805571
THAPSDRAFT_33466	1	turquoise	0.17017	0.528637	0.130639	0.629634	0.201235	0.454858	0.0683446	0.801431	0.328702	0.213849	0.31984	0.227191	0.32325	0.221997	-0.349644	0.184346	0.0340906	0.900257	-0.101812	0.70752	0.355238	0.176944	0.51324	0.0420282	0.100549	0.711002	-0.181303	0.501591	-0.220704	0.411414	0.216373	0.420885	-0.389766	0.135604	-0.307745	0.246237	-0.214362	0.42532	-0.480914	0.0593248
THAPSDRAFT_23228	1	turquoise	0.169941	0.529201	0.158775	0.556983	0.321554	0.224571	-0.0254619	0.925427	0.800908	0.000192843	0.747736	0.000867416	0.317453	0.230874	0.0985847	0.716427	0.374426	0.153058	-0.224012	0.404258	0.578913	0.0187886	0.947902	2.43e-08	0.243302	0.363869	-0.242942	0.364602	-0.517344	0.0401388	0.330371	0.211393	-0.526469	0.0361671	-0.701243	0.0024716	-0.578401	0.0189185	-0.938021	7.99e-08
THAPSDRAFT_27318	1	turquoise	-0.169894	0.529316	-0.159568	0.554989	-0.0311876	0.908716	-0.261512	0.327894	0.53254	0.0336944	0.48829	0.0549834	-0.0769963	0.776853	-0.194514	0.470366	0.450418	0.0799811	-0.366155	0.16307	0.204929	0.446443	0.540965	0.0304777	0.164491	0.542683	0.114647	0.672451	-0.454241	0.0771418	0.00643154	0.98114	0.0429303	0.874565	-0.186087	0.490172	-0.702811	0.00239337	-0.679179	0.00381011
THAPSDRAFT_33088	1	turquoise	0.168496	0.532761	0.124965	0.644708	0.276446	0.299987	-0.0122166	0.964184	0.781361	0.000351253	0.745152	0.000924556	0.414295	0.110618	0.328011	0.21487	0.370836	0.157352	-0.00484502	0.985792	0.688217	0.00320504	0.873791	9.73e-06	0.080956	0.765669	-0.380803	0.145627	-0.478484	0.0608091	0.322597	0.222986	-0.636607	0.00801023	-0.849571	3.11e-05	-0.367281	0.161682	-0.815967	0.000116062
THAPSDRAFT_17747	1	turquoise	-0.168221	0.533438	-0.19075	0.479165	0.0523006	0.847458	-0.178282	0.508866	0.653766	0.00601627	0.650122	0.00640243	0.0702163	0.796098	-0.14509	0.591866	0.438633	0.0892061	-0.0688366	0.800028	0.498066	0.0495975	0.625955	0.00949024	0.00497303	0.985417	-0.261377	0.328153	-0.636819	0.00798283	-0.0733677	0.787138	-0.260599	0.329647	-0.376261	0.150893	-0.543868	0.0294254	-0.749004	0.000840461
THAPSDRAFT_34332	1	turquoise	0.168059	0.53384	0.252544	0.345347	-0.0707256	0.794648	-0.371606	0.156423	0.673513	0.00423403	0.676636	0.00399588	0.652034	0.00619746	-0.314279	0.235829	0.433176	0.0937259	0.0254818	0.925369	0.686922	0.00328666	0.67463	0.00414757	-0.118696	0.661514	-0.386911	0.138744	-0.413327	0.111538	0.342824	0.193642	-0.591516	0.0158002	-0.717767	0.00174298	-0.187234	0.487454	-0.690628	0.00305753
THAPSDRAFT_20223	1	turquoise	0.166708	0.53718	0.13539	0.617117	0.331784	0.209327	0.0141827	0.958424	0.694727	0.00281928	0.650022	0.00641327	0.220857	0.411083	-0.0259095	0.924119	0.320097	0.226798	-0.322897	0.22253	0.446991	0.0825893	0.896856	2.53e-06	0.286693	0.281681	-0.0967452	0.72152	-0.46513	0.0694552	0.304903	0.250851	-0.371288	0.156806	-0.620937	0.0102583	-0.631789	0.00865507	-0.887082	4.63e-06
THAPSDRAFT_24133	1	turquoise	-0.166517	0.537654	-0.104855	0.699152	-0.15161	0.575136	-0.388199	0.137321	0.616295	0.0110118	0.620859	0.0102706	0.241327	0.367899	-0.283434	0.287428	0.511108	0.0430355	0.0440613	0.871285	0.568733	0.0215077	0.54529	0.0289201	-0.160467	0.552734	-0.324844	0.219595	-0.602677	0.0134756	-0.0382586	0.88813	-0.270493	0.310937	-0.405177	0.119496	-0.393054	0.13205	-0.640107	0.00756615
THAPSDRAFT_2703	1	turquoise	0.166331	0.538114	0.209105	0.437028	0.145791	0.590058	-0.210098	0.434803	0.722055	0.00158577	0.686158	0.00333556	0.286302	0.282366	-0.0895142	0.741646	0.445098	0.0840561	-0.325397	0.218764	0.466749	0.0683619	0.850701	2.96e-05	0.219602	0.413814	-0.0806894	0.76642	-0.417079	0.108003	0.38315	0.142956	-0.389377	0.13603	-0.660107	0.00538886	-0.574151	0.0200251	-0.864145	1.59e-05
THAPSDRAFT_27414	1	turquoise	0.165722	0.539623	0.157847	0.559321	0.340603	0.196734	-0.0190111	0.944288	0.842051	4.29e-05	0.775072	0.000420703	0.302445	0.254884	0.225779	0.400462	0.396179	0.12873	-0.218404	0.416428	0.557939	0.0247122	0.905135	1.44e-06	0.262503	0.325999	-0.266842	0.317767	-0.513838	0.0417489	0.317821	0.230303	-0.544912	0.0290538	-0.69712	0.00268727	-0.568309	0.0216269	-0.936307	9.63e-08
THAPS_38136	1	turquoise	0.164801	0.54191	0.0574292	0.832688	0.495497	0.0509735	0.243677	0.363107	0.646161	0.00684427	0.591163	0.0158786	0.0967072	0.721626	0.436681	0.090804	0.231617	0.38806	-0.244732	0.360968	0.412004	0.112804	0.879066	7.33e-06	0.346115	0.189119	-0.116058	0.668632	-0.397298	0.127556	0.280828	0.292073	-0.400938	0.123787	-0.654041	0.00598795	-0.572597	0.0204421	-0.79949	0.00020185
THAPSDRAFT_bd1875	1	turquoise	0.164755	0.542025	0.184249	0.494545	0.21695	0.419617	-0.132281	0.625295	0.778165	0.000385256	0.727889	0.00139066	0.380159	0.146367	0.0151077	0.955715	0.408124	0.116574	-0.204886	0.446541	0.595384	0.0149618	0.912259	8.49e-07	0.177898	0.509794	-0.235182	0.380589	-0.500699	0.0482164	0.346	0.189275	-0.508345	0.0443682	-0.70973	0.00207165	-0.537846	0.0316401	-0.906723	1.28e-06
THAPSDRAFT_25451	1	turquoise	0.16462	0.542362	0.192777	0.474417	0.082528	0.76124	-0.252186	0.346055	0.80829	0.000151173	0.785664	0.000309428	0.550788	0.0270289	0.0219854	0.935588	0.481345	0.059065	-0.0738837	0.785674	0.698054	0.00263712	0.847737	3.37e-05	0.0227685	0.933298	-0.331508	0.209729	-0.473721	0.0637964	0.37929	0.147368	-0.612939	0.0115831	-0.822826	9.07e-05	-0.367821	0.161019	-0.854456	2.5e-05
THAPSDRAFT_21290	1	turquoise	0.164434	0.542824	0.0415881	0.878459	0.557613	0.0248142	0.392726	0.132401	0.440082	0.0880323	0.371202	0.156909	-0.0487351	0.857755	0.580159	0.018475	0.0492216	0.856349	-0.19693	0.464763	0.220165	0.412587	0.666386	0.00482015	0.353449	0.179289	-0.0897446	0.741002	-0.230364	0.390704	0.207619	0.440365	-0.320513	0.22616	-0.505962	0.0455418	-0.422549	0.10299	-0.529781	0.0348018
THAPSDRAFT_23095	1	turquoise	-0.164407	0.542892	-0.0984892	0.716692	0.0619115	0.819821	-0.167207	0.535945	0.375969	0.151237	0.304768	0.25107	-0.175577	0.515419	-0.332915	0.207684	0.242582	0.365335	-0.369481	0.158993	0.0520991	0.848039	0.414614	0.110316	0.254564	0.34137	0.100453	0.711266	-0.484074	0.0574352	-0.137206	0.612356	0.168434	0.532913	0.123162	0.649524	-0.695925	0.00275255	-0.582267	0.0179538
THAPSDRAFT_268629	1	turquoise	0.163869	0.544231	0.0662378	0.807443	0.353903	0.178692	0.22014	0.412641	0.377595	0.149334	0.348121	0.186396	0.159898	0.554162	0.459703	0.0732132	0.117311	0.665247	-0.0465799	0.86399	0.360909	0.169643	0.66786	0.00469391	0.163148	0.546028	-0.113953	0.674331	-0.226262	0.399429	0.253046	0.344357	-0.314113	0.236089	-0.619575	0.0104751	-0.276974	0.299027	-0.4626	0.0711894
THAPSDRAFT_11624	1	turquoise	0.16308	0.546198	0.239473	0.371703	0.110215	0.684492	-0.148807	0.582305	0.394752	0.130239	0.369567	0.158888	0.264184	0.322796	-0.520104	0.0389044	0.187338	0.487208	-0.280097	0.293385	0.29802	0.262247	0.616439	0.0109878	0.17741	0.510975	-0.0482505	0.859156	-0.323483	0.221645	0.245995	0.358417	-0.217785	0.417784	-0.302786	0.254322	-0.430611	0.0959048	-0.605955	0.0128465
THAPS_23376	1	turquoise	-0.163001	0.546395	-0.222582	0.407343	0.126143	0.641568	-0.102513	0.705588	0.611702	0.0117995	0.567759	0.0217828	-0.288557	0.278424	0.353038	0.179831	0.540967	0.0304773	-0.418523	0.106663	0.123391	0.648911	0.563466	0.0230286	0.300722	0.257736	0.205233	0.445754	-0.393151	0.131945	0.0480474	0.859744	0.0700733	0.796505	-0.330401	0.211348	-0.770073	0.00048365	-0.692477	0.00294812
THAPSDRAFT_21756	1	turquoise	-0.162629	0.547324	-0.113822	0.674687	-0.0797483	0.769075	-0.366067	0.163179	0.572426	0.0204882	0.536919	0.0319918	-0.0866785	0.749582	-0.21552	0.422763	0.526647	0.0360929	-0.392056	0.133122	0.204178	0.448147	0.569476	0.0212994	0.142778	0.597846	0.148035	0.584285	-0.508893	0.0441013	0.014966	0.95613	0.110031	0.684993	-0.28654	0.281948	-0.747499	0.000872532	-0.715156	0.00184471
THAPSDRAFT_269556	1	turquoise	0.162517	0.547602	0.117203	0.665541	0.364574	0.165033	0.0634401	0.815443	0.563375	0.0230556	0.491958	0.0529144	-0.0502322	0.853429	0.15224	0.573529	0.31926	0.228084	-0.615413	0.0111597	0.12051	0.656634	0.819259	0.000103242	0.500293	0.0484273	0.301381	0.256642	-0.282382	0.289299	0.356356	0.175489	-0.0356784	0.895635	-0.488339	0.0549558	-0.813765	0.000125354	-0.813058	0.000128465
THAPSDRAFT_40774	1	turquoise	0.161656	0.549756	0.180398	0.503765	0.157582	0.559989	-0.176797	0.512458	0.825164	8.32e-05	0.795836	0.00022667	0.53657	0.0321251	0.0378695	0.889261	0.419699	0.105581	-0.00304605	0.991067	0.753974	0.000741306	0.88209	6.19e-06	0.0137128	0.959801	-0.447107	0.0824995	-0.542719	0.0298385	0.324122	0.220679	-0.690612	0.00305849	-0.820923	9.72e-05	-0.357468	0.174048	-0.87295	1.02e-05
THAPSDRAFT_269997	1	turquoise	0.161421	0.550342	0.182956	0.497632	0.118698	0.661507	-0.22565	0.400739	0.779148	0.000374521	0.738192	0.00109398	0.377413	0.149546	0.145413	0.591032	0.486084	0.0562567	-0.246997	0.3564	0.518043	0.0398233	0.812021	0.000133144	0.148654	0.582696	-0.134153	0.620365	-0.392271	0.13289	0.403441	0.12124	-0.458508	0.0740599	-0.769646	0.000489366	-0.484535	0.0571631	-0.840677	4.54e-05
THAPS_269961	1	turquoise	0.160398	0.552907	0.153724	0.569753	0.317468	0.23085	-0.0393021	0.885097	0.811191	0.000136992	0.757374	0.00067919	0.288821	0.277965	0.101794	0.707568	0.38566	0.140135	-0.235162	0.380631	0.571193	0.0208242	0.9488	2.16e-08	0.244875	0.36068	-0.241301	0.367952	-0.530024	0.0347033	0.319957	0.227013	-0.520679	0.038651	-0.708863	0.00210991	-0.596051	0.0148208	-0.947648	2.52e-08
THAPSDRAFT_270030	1	turquoise	0.160078	0.55371	0.137106	0.612617	0.0128348	0.962373	-0.0274482	0.919626	0.0463545	0.864642	0.082982	0.759963	0.216172	0.421326	-0.346967	0.187959	0.00507714	0.985111	-0.0615962	0.820725	0.189387	0.482371	0.295759	0.266058	0.0148911	0.956349	0.0405034	0.881608	-0.0642394	0.813156	0.198581	0.460951	-0.105418	0.697608	-0.227672	0.396419	-0.0828089	0.76045	-0.218336	0.416578
THAPSDRAFT_36406	1	turquoise	0.159093	0.556183	0.118552	0.661902	0.282283	0.289475	-0.0282769	0.917207	0.826256	7.99e-05	0.790438	0.000267935	0.432431	0.0943551	0.228444	0.394775	0.389052	0.136384	-0.0448969	0.868864	0.703841	0.00234308	0.911762	8.82e-07	0.102792	0.70482	-0.391305	0.133932	-0.521855	0.0381364	0.315881	0.233319	-0.658588	0.0055342	-0.828127	7.44e-05	-0.417926	0.107215	-0.88602	4.93e-06
THAPSDRAFT_36073	1	turquoise	0.158913	0.556636	0.127401	0.638218	0.180797	0.502806	-0.119963	0.658106	0.679284	0.00380258	0.643235	0.00718594	0.226222	0.399516	0.205135	0.445976	0.445999	0.0833554	-0.350423	0.183302	0.381478	0.144855	0.801511	0.000189115	0.241425	0.367698	0.0522231	0.847682	-0.305842	0.24932	0.408668	0.11604	-0.29514	0.267107	-0.739241	0.00106694	-0.557315	0.0249079	-0.787565	0.00029231
THAPSDRAFT_25824	1	turquoise	0.158796	0.556932	0.0973033	0.719974	0.481452	0.0589999	0.273172	0.305981	0.214699	0.424574	0.111542	0.68088	-0.431026	0.0955502	0.300858	0.257511	0.0538562	0.842973	-0.777941	0.000387738	-0.302768	0.254352	0.581337	0.0181822	0.680001	0.00375153	0.610308	0.0120471	-0.0576169	0.832148	0.265069	0.321115	0.329769	0.212276	-0.174257	0.518632	-0.842957	4.13e-05	-0.522259	0.0379606
THAPS_7153	1	turquoise	0.158391	0.55795	0.166722	0.537146	0.129573	0.632455	-0.101834	0.707459	0.489049	0.0545508	0.480733	0.0594347	0.316699	0.232046	-0.334427	0.2055	0.22801	0.395698	-0.159892	0.554175	0.459179	0.0735835	0.700074	0.00253128	0.0808958	0.765838	-0.172024	0.52409	-0.350968	0.182576	0.275991	0.300816	-0.3985	0.126303	-0.51921	0.039301	-0.369188	0.159349	-0.649424	0.0064786
THAPSDRAFT_24556	1	turquoise	-0.158017	0.558892	-0.109016	0.687762	0.025922	0.924083	-0.316043	0.233067	0.775642	0.00041397	0.724428	0.00150387	-0.0611227	0.822082	0.0240362	0.929593	0.629141	0.0090267	-0.362034	0.168218	0.330411	0.211334	0.661319	0.00527513	0.20206	0.452971	-0.00691158	0.979733	-0.600348	0.0139371	0.0385644	0.887241	-0.0811983	0.764986	-0.353941	0.178642	-0.798061	0.000211275	-0.873344	9.97e-06
THAPS_15007	1	turquoise	0.15634	0.563126	0.117141	0.665706	0.504103	0.0464737	0.252094	0.346236	0.332015	0.208991	0.220113	0.412701	-0.364431	0.16521	0.241887	0.366755	0.0949664	0.726456	-0.775661	0.00041375	-0.252475	0.345484	0.601686	0.0136706	0.724601	0.00149805	0.501356	0.0478763	-0.111526	0.680922	0.263487	0.324121	0.201384	0.454517	-0.112344	0.678699	-0.846461	3.56e-05	-0.611136	0.0118995
THAPSDRAFT_31037	1	turquoise	0.156253	0.563344	0.114805	0.672021	0.401316	0.123399	0.0707589	0.794553	0.774131	0.000431994	0.71192	0.00197746	0.204268	0.447942	0.274226	0.304043	0.33023	0.2116	-0.234913	0.381151	0.522052	0.0380509	0.939407	6.85e-08	0.287292	0.280632	-0.213874	0.426398	-0.507078	0.0449895	0.293657	0.269633	-0.48522	0.0567613	-0.70465	0.00230415	-0.605869	0.0128628	-0.912222	8.51e-07
THAPSDRAFT_269821	1	turquoise	0.155308	0.565736	0.209453	0.436248	0.16559	0.539952	-0.151872	0.574468	0.682736	0.00356187	0.65406	0.00598602	0.372343	0.15554	-0.120017	0.657958	0.390161	0.135174	-0.182692	0.498263	0.527611	0.035692	0.777942	0.000387727	0.168795	0.532024	-0.23211	0.387023	-0.420141	0.105176	0.32665	0.216892	-0.47345	0.0639697	-0.549916	0.0273224	-0.440239	0.0879061	-0.787086	0.000296548
THAPSDRAFT_11646	1	turquoise	0.153177	0.571144	0.10732	0.692398	0.332904	0.2077	0.0181457	0.946821	0.759293	0.000646058	0.707012	0.00219355	0.199618	0.458564	0.298731	0.261056	0.379438	0.147197	-0.23387	0.38333	0.514034	0.0416574	0.904425	1.51e-06	0.255627	0.339289	-0.166745	0.537088	-0.444094	0.0848414	0.334069	0.206016	-0.468373	0.0672782	-0.748595	0.00084907	-0.572158	0.0205609	-0.870229	1.17e-05
THAPSDRAFT_24748	1	turquoise	0.152019	0.574093	0.137505	0.611574	0.254947	0.34062	-0.0648646	0.811368	0.741477	0.00101112	0.691731	0.00299184	0.21649	0.420628	0.119193	0.660175	0.406101	0.118574	-0.326785	0.216691	0.404783	0.11989	0.778323	0.00038351	0.271022	0.309954	-0.104123	0.701163	-0.352532	0.180499	0.354337	0.178123	-0.438765	0.0890984	-0.629442	0.0089838	-0.544216	0.0293011	-0.822677	9.12e-05
THAPSDRAFT_28682	1	turquoise	0.15095	0.576819	0.122772	0.65057	0.441081	0.0872304	0.142886	0.597566	0.583889	0.0175604	0.515129	0.0411502	-0.0183922	0.946099	-0.107914	0.690772	0.18665	0.488839	-0.461702	0.0718121	0.253162	0.344127	0.83594	5.49e-05	0.460054	0.0729658	0.0121055	0.96451	-0.421325	0.104097	0.236504	0.377839	-0.254481	0.341534	-0.338791	0.19928	-0.744083	0.000949077	-0.849386	3.14e-05
THAPSDRAFT_268118	1	turquoise	0.15093	0.576872	0.163982	0.543949	0.232422	0.386365	-0.113262	0.676205	0.772015	0.00045833	0.736729	0.00113263	0.323449	0.221695	0.0478837	0.860217	0.422441	0.103087	-0.200437	0.456685	0.582336	0.0179368	0.904822	1.47e-06	0.183386	0.496603	-0.2294	0.392745	-0.498072	0.0495944	0.332258	0.208638	-0.492522	0.0526014	-0.72332	0.00154169	-0.537131	0.0319112	-0.892788	3.27e-06
THAPSDRAFT_269683	1	turquoise	0.150234	0.578651	0.210397	0.434135	-0.0174317	0.94891	-0.25246	0.345514	0.288209	0.27903	0.263306	0.324465	0.173919	0.519457	-0.297288	0.263478	0.245549	0.359316	-0.429082	0.0972216	0.0743221	0.78443	0.473269	0.0640859	0.165378	0.540477	0.267713	0.31613	-0.113527	0.675488	0.323469	0.221666	0.0456821	0.866589	-0.412616	0.112217	-0.423026	0.102561	-0.45159	0.0791029
THAPS_10766	1	turquoise	0.148015	0.584337	0.18069	0.503064	0.151462	0.575512	-0.029395	0.913944	0.287901	0.279567	0.270266	0.31136	0.0681891	0.801874	-0.0572714	0.833141	0.143092	0.597032	-0.206321	0.443292	0.18104	0.502222	0.400751	0.123979	0.169801	0.529546	0.0241817	0.929167	-0.218938	0.415262	0.188372	0.484764	-0.0990709	0.715083	-0.27361	0.305175	-0.343961	0.192071	-0.44256	0.0860514
THAPSDRAFT_15142	1	turquoise	0.147168	0.586512	0.0584386	0.829786	0.231041	0.389275	0.0934564	0.730653	0.325346	0.218841	0.303846	0.25258	-0.00783737	0.977019	0.349134	0.185031	0.200652	0.456193	-0.276798	0.299347	0.171072	0.526423	0.582762	0.0178331	0.194411	0.470608	0.15456	0.567633	-0.0656825	0.80903	0.335956	0.203307	-0.142197	0.599354	-0.6287	0.0090898	-0.375122	0.152234	-0.413932	0.110962
THAPSDRAFT_22889	1	turquoise	0.146604	0.587965	0.170331	0.528241	0.0893397	0.742134	-0.236059	0.378765	0.656128	0.00577613	0.624635	0.00968782	0.255204	0.340117	-0.145829	0.589961	0.445984	0.0833673	-0.390408	0.134905	0.357994	0.17337	0.740354	0.00103885	0.21921	0.414668	0.0456152	0.866783	-0.352152	0.181002	0.361727	0.168606	-0.260051	0.330703	-0.595894	0.0148539	-0.579824	0.0185589	-0.809255	0.000146324
THAPSDRAFT_31845	1	turquoise	0.146322	0.588689	0.19491	0.469446	0.0904796	0.73895	-0.235819	0.379263	0.772169	0.000456378	0.75229	0.000773771	0.572417	0.0204908	-0.0423834	0.876151	0.400747	0.123982	0.0549547	0.839808	0.741254	0.00101657	0.8035	0.000177245	-0.0353525	0.896583	-0.473573	0.0638914	-0.515768	0.0408566	0.29963	0.259553	-0.672945	0.00427849	-0.768127	0.000510169	-0.263931	0.323275	-0.788231	0.000286505
THAPSDRAFT_37240	1	turquoise	0.144595	0.593145	0.181288	0.501627	0.193615	0.47246	-0.13154	0.627253	0.571463	0.0207504	0.515273	0.041084	0.188898	0.483523	-0.0913652	0.736479	0.281101	0.291585	-0.358379	0.172874	0.277442	0.298177	0.710526	0.002037	0.233382	0.384352	-0.0107214	0.968565	-0.347624	0.187068	0.281909	0.290141	-0.238518	0.37367	-0.552591	0.0264296	-0.531493	0.0341115	-0.703024	0.00238287
THAPSDRAFT_34826	1	turquoise	0.144292	0.593928	0.0978848	0.718364	0.202446	0.452091	-0.0557439	0.837536	0.779182	0.000374147	0.768383	0.000506615	0.489731	0.0541638	0.276716	0.299496	0.403102	0.121583	0.105064	0.698577	0.759856	0.000636587	0.822843	9.07e-05	-0.0197491	0.942129	-0.465585	0.0691468	-0.483512	0.0577683	0.299568	0.259657	-0.697719	0.00265501	-0.856852	2.24e-05	-0.261726	0.327484	-0.772124	0.000456946
THAPSDRAFT_1981	1	turquoise	0.14414	0.594321	0.121804	0.653163	0.259036	0.332661	0.0887597	0.743755	0.161414	0.55036	0.121432	0.65416	-0.194408	0.470613	-0.258275	0.334135	0.072338	0.790063	-0.610543	0.012005	-0.132926	0.623596	0.517184	0.0402111	0.454389	0.0770337	0.437781	0.0899008	-0.0644094	0.812669	0.260325	0.330175	0.178392	0.508601	-0.136239	0.61489	-0.632392	0.00857219	-0.459415	0.0734162
THAPSDRAFT_13224	1	turquoise	0.144056	0.594538	0.103901	0.701772	0.383992	0.142005	0.0536008	0.843709	0.772436	0.000452984	0.717666	0.00174683	0.171044	0.526491	0.230337	0.390762	0.359771	0.171091	-0.265164	0.320937	0.505781	0.0456321	0.941666	5.28e-08	0.302517	0.254766	-0.177467	0.510835	-0.510702	0.0432298	0.291626	0.273113	-0.452772	0.0782239	-0.679426	0.0037924	-0.640378	0.00753261	-0.926104	2.65e-07
THAPSDRAFT_1906	1	turquoise	0.143494	0.595991	0.0541604	0.842096	0.285711	0.283405	0.0499528	0.854236	0.648951	0.00653062	0.628244	0.00915531	0.264292	0.322589	0.231519	0.388266	0.329786	0.212251	-0.168285	0.533282	0.456039	0.0758321	0.763614	0.000576286	0.171901	0.52439	-0.148595	0.582847	-0.317192	0.23128	0.318264	0.229618	-0.442297	0.0862606	-0.734823	0.00118465	-0.399708	0.125052	-0.700355	0.00251683
THAPSDRAFT_bd1515	1	turquoise	0.143288	0.596526	0.0991337	0.71491	0.214008	0.426104	-0.0568394	0.834384	0.809066	0.000147265	0.797442	0.000215465	0.513179	0.0420569	0.242558	0.365385	0.394688	0.130306	0.115197	0.670962	0.793083	0.000247004	0.844068	3.94e-05	-0.0220554	0.935383	-0.512703	0.0422804	-0.520332	0.0388038	0.288492	0.278538	-0.746416	0.000896235	-0.855334	2.4e-05	-0.265984	0.319386	-0.811603	0.000135072
THAPSDRAFT_42594	1	turquoise	0.139813	0.605552	0.0840159	0.757055	0.331656	0.209513	0.023131	0.932238	0.77529	0.000418111	0.731847	0.00126976	0.187906	0.485864	0.349232	0.184899	0.406044	0.11863	-0.213016	0.428302	0.530089	0.0346766	0.906206	1.33e-06	0.2385	0.373707	-0.179476	0.505984	-0.460644	0.0725512	0.321534	0.224602	-0.474826	0.0630942	-0.773539	0.000439232	-0.570224	0.0210914	-0.875549	8.87e-06
THAPSDRAFT_36845	1	turquoise	0.138923	0.607872	0.0512553	0.850474	0.477769	0.0612511	0.21885	0.415454	0.686531	0.00331157	0.63495	0.00822755	0.117056	0.665936	0.436316	0.0911052	0.258866	0.33299	-0.150388	0.578256	0.483085	0.0580222	0.864864	1.53e-05	0.296623	0.264598	-0.239108	0.372454	-0.45156	0.0791251	0.237275	0.376241	-0.478506	0.0607953	-0.644986	0.00697987	-0.523509	0.0374213	-0.797622	0.000214242
THAPSDRAFT_23918	1	turquoise	0.137885	0.610582	0.153036	0.571504	0.020646	0.939505	-0.23329	0.384543	0.617927	0.0107422	0.621993	0.0100928	0.43452	0.0925978	-0.270772	0.310419	0.38457	0.141355	-0.138686	0.608489	0.548156	0.0279223	0.690872	0.00304291	0.0357369	0.895464	-0.182773	0.49807	-0.379463	0.147168	0.322874	0.222565	-0.445775	0.083529	-0.569382	0.0213256	-0.360797	0.169786	-0.735027	0.00117899
THAPSDRAFT_bd1849	1	turquoise	0.136916	0.613116	0.173003	0.521694	-0.047667	0.860844	-0.335573	0.203855	0.739693	0.00105546	0.744633	0.000936391	0.614484	0.0113173	0.059339	0.8272	0.495723	0.0508509	0.0724173	0.789838	0.735375	0.00116939	0.724935	0.00148683	-0.139955	0.60518	-0.390649	0.134643	-0.416286	0.108743	0.359994	0.170807	-0.630258	0.00886844	-0.879735	7.06e-06	-0.184799	0.493234	-0.70913	0.00209808
THAPSDRAFT_22610	1	turquoise	0.136743	0.613568	0.109688	0.685929	0.379767	0.146818	0.0413391	0.879182	0.751767	0.00078408	0.68719	0.00326959	0.155611	0.564969	0.0900179	0.740239	0.327679	0.215362	-0.333579	0.206723	0.453205	0.0779037	0.929781	1.87e-07	0.343741	0.192375	-0.129745	0.632	-0.521575	0.0382583	0.270369	0.311169	-0.398348	0.12646	-0.571742	0.0206741	-0.696417	0.00272551	-0.946906	2.77e-08
THAPSDRAFT_2084	1	turquoise	0.134967	0.618227	0.0996049	0.713607	0.197792	0.462769	-0.0542654	0.841793	0.599544	0.0140993	0.574656	0.0198912	0.274192	0.304106	0.0856912	0.752351	0.348854	0.185407	-0.223581	0.405188	0.457079	0.0750815	0.81061	0.000139739	0.178442	0.50848	-0.0522897	0.84749	-0.360788	0.169796	0.331581	0.209623	-0.318736	0.228891	-0.644467	0.00704052	-0.492537	0.0525934	-0.737708	0.00110665
THAPSDRAFT_887	1	turquoise	0.133297	0.622617	0.0230021	0.932615	0.280777	0.292166	0.210945	0.432911	0.361436	0.168975	0.332563	0.208195	0.21365	0.426896	0.296669	0.26452	0.113602	0.675284	-0.0116398	0.965874	0.375162	0.152187	0.560665	0.0238703	0.133799	0.621297	-0.176877	0.512265	-0.155797	0.564497	0.244451	0.361539	-0.426528	0.0994484	-0.429648	0.0967328	-0.193974	0.471623	-0.417602	0.107516
THAPSDRAFT_34006	1	turquoise	0.132884	0.623705	0.0940453	0.729016	0.29963	0.259553	-0.025915	0.924103	0.809718	0.000144048	0.764471	0.000563221	0.283805	0.28677	0.265049	0.321153	0.414659	0.110274	-0.170525	0.527766	0.59762	0.0144932	0.929676	1.89e-07	0.192558	0.474929	-0.250463	0.34947	-0.510777	0.0431938	0.310543	0.241745	-0.524962	0.0368019	-0.786088	0.000305542	-0.547172	0.0282618	-0.906116	1.34e-06
THAPSDRAFT_22583	1	turquoise	0.132644	0.624339	0.0555294	0.838153	0.537694	0.0316976	0.312055	0.239339	0.609448	0.0122018	0.544236	0.0292943	0.0710545	0.793712	0.416354	0.10868	0.137136	0.612541	-0.0971044	0.720525	0.413396	0.111472	0.727485	0.00140349	0.314259	0.23586	-0.31534	0.234165	-0.415466	0.109513	0.154349	0.568168	-0.493544	0.0520378	-0.459759	0.0731735	-0.43878	0.0890864	-0.690872	0.00304289
THAPSDRAFT_31047	1	turquoise	0.131335	0.627793	0.0751922	0.781962	0.307592	0.246483	0.0230599	0.932446	0.794327	0.000237632	0.760743	0.000621904	0.351815	0.181449	0.288324	0.27883	0.37629	0.15086	-0.0288365	0.915574	0.684438	0.00344783	0.899277	2.15e-06	0.126135	0.641588	-0.37838	0.148421	-0.530615	0.034464	0.27357	0.305249	-0.621591	0.0101555	-0.768232	0.000508704	-0.437304	0.0902922	-0.867138	1.37e-05
THAPSDRAFT_24090	1	turquoise	-0.129882	0.631636	-0.0265231	0.922327	-0.169944	0.529194	-0.514505	0.0414387	0.812827	0.000129493	0.800138	0.000197693	0.347056	0.187839	-0.282393	0.289278	0.623574	0.00984882	-0.0311433	0.908846	0.642676	0.00725282	0.647314	0.00671327	-0.116769	0.666712	-0.357625	0.173846	-0.712386	0.0019579	0.0260854	0.923605	-0.358623	0.172561	-0.495183	0.0511431	-0.492709	0.0524983	-0.844776	3.82e-05
THAPSDRAFT_33946	1	turquoise	-0.129174	0.633514	-0.1638	0.544404	0.00885081	0.974048	-0.113431	0.675746	0.479519	0.0601737	0.502086	0.0475008	0.165029	0.541344	-0.0658459	0.808563	0.349394	0.184682	0.189101	0.483045	0.569412	0.0213173	0.517313	0.0401527	-0.145118	0.591794	-0.371777	0.156218	-0.52328	0.0375199	-0.0675633	0.803659	-0.311456	0.24029	-0.399636	0.125126	-0.264196	0.322773	-0.501639	0.0477304
THAPSDRAFT_10234	1	turquoise	-0.129026	0.633904	-0.118358	0.662425	0.0182505	0.946514	-0.294956	0.267421	0.90284	1.69e-06	0.881271	6.48e-06	0.25861	0.333485	0.0540706	0.842355	0.608026	0.0124612	-0.00819005	0.975985	0.695233	0.00279096	0.754044	0.000739981	-0.00721908	0.978831	-0.405857	0.118817	-0.726688	0.00142914	0.0383857	0.887761	-0.481229	0.0591347	-0.538569	0.0313676	-0.544087	0.0293473	-0.925888	2.7e-07
THAPSDRAFT_10095	1	turquoise	0.128533	0.635214	0.127989	0.636658	0.272238	0.307704	-0.0834541	0.758635	0.800861	0.000193139	0.747358	0.00087559	0.285452	0.283861	0.118302	0.662576	0.424324	0.101399	-0.245483	0.35945	0.554002	0.025968	0.920442	4.37e-07	0.2316	0.388096	-0.196381	0.466034	-0.539266	0.0311067	0.296759	0.264368	-0.446262	0.0831518	-0.691601	0.00299956	-0.617	0.0108947	-0.943739	4.12e-08
THAPSDRAFT_38925	1	turquoise	0.127096	0.639031	0.102547	0.705494	0.284555	0.285444	-0.0479513	0.860022	0.833	6.17e-05	0.785236	0.000313396	0.357536	0.173961	0.125979	0.642005	0.389055	0.136381	-0.130037	0.631225	0.641708	0.00736964	0.916599	6.02e-07	0.165218	0.540875	-0.335339	0.20419	-0.563093	0.0231394	0.273372	0.305613	-0.584182	0.0174901	-0.71854	0.00171372	-0.520376	0.0387844	-0.93138	1.6e-07
THAPSDRAFT_22347	1	turquoise	0.126778	0.639876	0.218153	0.416978	-0.0314544	0.907939	-0.385347	0.140485	0.760782	0.000621273	0.734711	0.00118776	0.526563	0.0361278	-0.147992	0.584394	0.50223	0.0474265	-0.0807458	0.766261	0.638096	0.0078188	0.744606	0.000937027	-0.0222389	0.934846	-0.314384	0.235663	-0.477366	0.0615011	0.324743	0.219746	-0.521703	0.0382028	-0.727445	0.00140477	-0.352707	0.180268	-0.790587	0.000266713
THAPSDRAFT_18388	1	turquoise	-0.126121	0.641625	-0.126719	0.640034	0.117335	0.665182	-0.0950665	0.726178	0.449494	0.0806785	0.415486	0.109494	-0.242537	0.365427	-0.153525	0.57026	0.364227	0.165466	-0.408044	0.116652	0.118941	0.660855	0.561273	0.0236856	0.274721	0.303136	0.160756	0.552008	-0.43136	0.0952651	-0.00297506	0.991275	0.0998155	0.713026	-0.117983	0.663436	-0.750517	0.000809191	-0.643923	0.00710441
THAPSDRAFT_268651	1	turquoise	0.123448	0.64876	0.108885	0.688121	0.31028	0.242164	-0.0419395	0.877439	0.814593	0.00012179	0.752747	0.000764854	0.239542	0.371562	0.0986223	0.716323	0.392623	0.132512	-0.266302	0.318786	0.53153	0.0340967	0.927364	2.36e-07	0.257494	0.33565	-0.207455	0.440736	-0.549054	0.0276149	0.276189	0.300455	-0.467715	0.0677154	-0.656125	0.00577642	-0.643917	0.00710518	-0.954943	8.97e-09
THAPSDRAFT_24292	1	turquoise	0.123302	0.64915	0.14931	0.581014	0.13539	0.617117	-0.177405	0.510986	0.689109	0.00314978	0.643844	0.00711377	0.310243	0.242225	0.193138	0.473575	0.434349	0.0927403	-0.234409	0.382202	0.446814	0.0827255	0.767061	0.000525194	0.18505	0.492638	-0.0968266	0.721295	-0.376035	0.15116	0.342012	0.194768	-0.365943	0.163332	-0.637405	0.00790726	-0.477292	0.0615471	-0.764307	0.000565695
THAPSDRAFT_21392	1	turquoise	-0.123267	0.649243	-0.116407	0.667688	-0.0242715	0.928905	-0.266411	0.31858	0.562338	0.0233648	0.545452	0.0288632	-0.0653351	0.810023	0.142228	0.599272	0.542155	0.0300429	-0.310929	0.241129	0.199898	0.457923	0.443469	0.0853329	0.136705	0.613669	0.141013	0.602428	-0.423903	0.101775	0.0414581	0.878836	0.0909548	0.737623	-0.342375	0.194265	-0.627214	0.00930479	-0.651659	0.00623721
THAPSDRAFT_42515	1	turquoise	0.120494	0.656678	0.120952	0.655448	0.329415	0.212797	-0.0133433	0.960883	0.693602	0.00288309	0.636376	0.00804026	0.115261	0.670787	-0.0303057	0.911288	0.334375	0.205576	-0.373466	0.154199	0.390433	0.134878	0.877006	8.2e-06	0.350692	0.182943	-0.0592586	0.827431	-0.528926	0.0351503	0.234735	0.381522	-0.282419	0.289232	-0.48926	0.054431	-0.727499	0.00140306	-0.926404	2.58e-07
THAPSDRAFT_262083	1	turquoise	0.118462	0.662143	0.148825	0.582258	-0.00108971	0.996804	-0.311539	0.240159	0.819219	0.00010339	0.816556	0.000113675	0.623658	0.00983599	-0.0123722	0.963728	0.508916	0.0440903	0.0642607	0.813095	0.787399	0.000293773	0.783785	0.000327154	-0.103986	0.701538	-0.448166	0.0816878	-0.511203	0.0429906	0.322126	0.223701	-0.674327	0.00417086	-0.830723	6.74e-05	-0.259643	0.33149	-0.813557	0.000126262
THAPSDRAFT_6265	1	turquoise	0.114439	0.673014	0.0942603	0.728418	0.289647	0.27653	-0.0552865	0.838852	0.829279	7.12e-05	0.772778	0.000448685	0.217541	0.418319	0.288352	0.278782	0.444871	0.0842331	-0.219352	0.414358	0.528912	0.035156	0.878366	7.61e-06	0.235047	0.380872	-0.209974	0.43508	-0.519291	0.0392652	0.281812	0.290315	-0.465323	0.069324	-0.715175	0.00184398	-0.593394	0.0153886	-0.91224	8.5e-07
THAPSDRAFT_24506	1	turquoise	0.112696	0.677744	0.10844	0.689336	0.219252	0.414578	-0.114617	0.672533	0.833549	6.04e-05	0.799436	0.000202198	0.369285	0.159231	0.0374415	0.890506	0.428757	0.0975033	-0.104883	0.699075	0.674149	0.00418464	0.897405	2.44e-06	0.127694	0.637439	-0.353372	0.17939	-0.577249	0.0192138	0.269526	0.312738	-0.590677	0.015987	-0.69866	0.00260501	-0.504615	0.0462156	-0.932878	1.38e-07
THAPSDRAFT_25277	1	turquoise	0.111994	0.67965	0.0607244	0.823225	0.356682	0.175065	0.0335096	0.90195	0.81336	0.000127128	0.761407	0.000611093	0.221238	0.410254	0.290792	0.27455	0.386693	0.138986	-0.185561	0.491422	0.566171	0.0222372	0.921615	3.96e-07	0.23278	0.385614	-0.253549	0.343366	-0.542345	0.0299741	0.258078	0.334516	-0.501226	0.0479436	-0.725202	0.00147793	-0.588978	0.01637	-0.920868	4.22e-07
THAPSDRAFT_25098	1	turquoise	-0.111287	0.681574	-0.0451518	0.868125	0.00242191	0.992898	-0.343436	0.192796	0.893568	3.12e-06	0.855569	2.38e-05	0.249896	0.350599	0.116582	0.667217	0.617522	0.0108085	-0.00879048	0.974225	0.654642	0.00592628	0.697607	0.00266105	-0.00680755	0.980038	-0.418252	0.106914	-0.702463	0.00241054	0.0464445	0.864382	-0.459931	0.0730519	-0.532303	0.0337883	-0.515341	0.0410527	-0.876802	8.29e-06
THAPSDRAFT_22487	1	turquoise	0.111184	0.681855	0.137537	0.611491	0.225592	0.400863	-0.0513327	0.850251	0.360251	0.17048	0.30407	0.252213	-0.170983	0.52664	-0.0979412	0.718208	0.252413	0.345605	-0.637946	0.00783799	-0.0446256	0.86965	0.637293	0.00792156	0.45458	0.0768937	0.406133	0.118543	-0.209717	0.435656	0.274157	0.30417	0.17	0.529055	-0.289242	0.277233	-0.758454	0.000660372	-0.623403	0.00987494
THAPSDRAFT_32414	1	turquoise	0.109099	0.687536	-0.051265	0.850446	0.621066	0.010238	0.528894	0.0351636	0.207009	0.441741	0.141811	0.600354	-0.369752	0.158663	0.42864	0.097604	-0.0727512	0.788889	-0.416892	0.108177	-0.0760292	0.779591	0.566389	0.0221745	0.538417	0.0314249	0.238156	0.374417	-0.141648	0.600779	0.114491	0.672874	0.0418645	0.877657	-0.177886	0.509823	-0.60646	0.0127518	-0.44522	0.0839611
THAPSDRAFT_264364	1	turquoise	-0.107662	0.691463	-0.0983846	0.716981	-0.142566	0.598396	-0.421857	0.103615	0.781429	0.000350559	0.771613	0.000463487	0.216569	0.420454	0.237492	0.375791	0.657467	0.00564338	-0.0783737	0.772958	0.507689	0.0446888	0.560146	0.0240287	-0.0752238	0.781873	-0.178887	0.507404	-0.483127	0.0579971	0.135153	0.617737	-0.317571	0.230691	-0.672045	0.00434982	-0.422325	0.103192	-0.717185	0.00176524
THAPSDRAFT_bd2107	1	turquoise	0.107417	0.692132	0.12572	0.642694	0.186505	0.489182	-0.120852	0.655717	0.620669	0.0103007	0.575356	0.0197063	0.184376	0.494242	-0.102873	0.704599	0.352345	0.180747	-0.30255	0.254711	0.40515	0.119523	0.779923	0.000366234	0.203233	0.450296	-0.0726919	0.789058	-0.436559	0.090905	0.257129	0.33636	-0.287473	0.280315	-0.552431	0.0264824	-0.591789	0.0157399	-0.791947	0.000255817
THAPSDRAFT_261065	1	turquoise	0.10717	0.692809	0.095262	0.725635	0.268881	0.313943	-0.0316441	0.907385	0.578136	0.0189861	0.515669	0.040902	-0.00111968	0.996716	0.257595	0.335455	0.343552	0.192635	-0.415133	0.109826	0.236447	0.377957	0.741359	0.001014	0.353785	0.178848	0.135575	0.616631	-0.368802	0.15982	0.265719	0.319887	-0.0957363	0.724319	-0.516921	0.0403304	-0.688251	0.00320292	-0.769199	0.000495417
THAPSDRAFT_3013	1	turquoise	0.107161	0.692833	0.0879944	0.745896	0.159049	0.556295	-0.0621916	0.819019	0.579622	0.0186096	0.587334	0.0167476	0.328738	0.213795	0.213855	0.426442	0.327241	0.216013	0.0306665	0.910236	0.593635	0.0153366	0.725732	0.00146037	0.012324	0.963869	-0.299515	0.259746	-0.419267	0.105978	0.243758	0.362944	-0.481942	0.0587055	-0.69411	0.00285413	-0.283545	0.287231	-0.654318	0.00595951
THAPSDRAFT_23313	1	turquoise	0.106811	0.69379	0.135062	0.617978	0.229092	0.393398	-0.123547	0.648494	0.645792	0.00688668	0.566542	0.0221306	0.0122272	0.964153	0.19009	0.480716	0.432742	0.0940917	-0.541774	0.0301816	0.193424	0.472907	0.783726	0.000327725	0.40689	0.117791	0.203099	0.450601	-0.353366	0.179398	0.326249	0.21749	-0.0762651	0.778923	-0.510657	0.0432513	-0.77592	0.000410728	-0.827175	7.72e-05
THAPSDRAFT_21455	1	turquoise	0.104764	0.699403	0.0597798	0.825935	0.190854	0.47892	-0.0711989	0.793302	0.627427	0.00927374	0.616958	0.0109015	0.184015	0.495104	0.177533	0.510676	0.390381	0.134935	-0.208048	0.439402	0.459223	0.0735523	0.79151	0.000259281	0.157003	0.56145	-0.0776791	0.774921	-0.395599	0.129342	0.290657	0.274784	-0.337166	0.201582	-0.710867	0.00202232	-0.500314	0.0484167	-0.756992	0.000685948
THAPSDRAFT_23079	1	turquoise	0.103963	0.701602	0.0646494	0.811983	0.224029	0.404221	-0.0517539	0.849036	0.783423	0.000330663	0.752462	0.000770408	0.405058	0.119614	0.426916	0.0991077	0.397735	0.127099	0.062446	0.81829	0.707122	0.00218853	0.827103	7.74e-05	0.029402	0.913924	-0.419686	0.105593	-0.517211	0.0401987	0.25515	0.340221	-0.627199	0.00930698	-0.81976	0.000101401	-0.334094	0.205981	-0.794815	0.000234044
THAPSDRAFT_23216	1	turquoise	-0.103228	0.703621	-0.0774408	0.775595	-0.019398	0.943156	-0.352347	0.180745	0.888365	4.29e-06	0.874071	9.59e-06	0.285963	0.282961	-0.0624718	0.818216	0.634847	0.0082412	-0.0584323	0.829805	0.674438	0.00416232	0.747049	0.00088233	-0.0267532	0.921655	-0.347107	0.187769	-0.719184	0.00168969	0.0637804	0.814469	-0.417904	0.107236	-0.591047	0.0159043	-0.567581	0.0218335	-0.934473	1.17e-07
THAPSDRAFT_38351	1	turquoise	0.102324	0.706108	0.183714	0.49582	-0.0910041	0.737486	-0.324447	0.220191	0.390452	0.134857	0.348899	0.185347	0.20031	0.456977	0.15598	0.564035	0.368185	0.160573	-0.217633	0.418117	0.215122	0.42364	0.427631	0.0984822	0.0697554	0.79741	0.112709	0.677708	-0.182973	0.49759	0.289778	0.276303	-0.0520718	0.848118	-0.483117	0.0580028	-0.330262	0.211552	-0.440189	0.0879462
THAPSDRAFT_21706	1	turquoise	0.102166	0.706544	0.0847031	0.755125	0.35687	0.174822	0.0334148	0.902226	0.58892	0.0163832	0.505553	0.0457458	-0.159805	0.554395	0.176637	0.512846	0.327438	0.21572	-0.626868	0.00935553	0.08704	0.748569	0.794371	0.000237308	0.532852	0.0335708	0.283084	0.288049	-0.351827	0.181434	0.275135	0.302378	-0.00651251	0.980903	-0.375147	0.152205	-0.87436	9.45e-06	-0.839171	4.82e-05
THAPSDRAFT_24248	1	turquoise	-0.101302	0.708925	-0.146983	0.586987	0.161309	0.550624	-0.131673	0.626902	0.876767	8.31e-06	0.847196	3.45e-05	0.142076	0.599667	0.239376	0.371903	0.565302	0.0224892	-0.0893087	0.74222	0.622011	0.01009	0.803327	0.000178251	0.0918657	0.735083	-0.310149	0.242375	-0.680117	0.00374332	0.0620665	0.819377	-0.42445	0.101287	-0.587079	0.0168066	-0.62475	0.00967045	-0.93201	1.5e-07
THAPSDRAFT_36454	1	turquoise	-0.100486	0.711174	-0.182615	0.498447	0.0916546	0.735672	-0.0389143	0.886224	0.564957	0.0225898	0.582246	0.0179589	0.190835	0.478964	0.300648	0.257859	0.359054	0.172009	0.223004	0.406433	0.63075	0.00879948	0.611681	0.0118032	-0.127296	0.638499	-0.404642	0.120031	-0.518525	0.0396069	-0.00284567	0.991655	-0.420281	0.105048	-0.591864	0.0157234	-0.243133	0.364213	-0.551648	0.0267418
THAPSDRAFT_10241	1	turquoise	-0.098836	0.715732	-0.0666999	0.806124	0.0766246	0.777905	-0.203599	0.449463	0.733865	0.00121152	0.714258	0.00188082	0.239333	0.371991	-0.00122748	0.9964	0.460911	0.0723641	0.0430068	0.874343	0.615672	0.0111161	0.650677	0.00634239	0.0113797	0.966636	-0.405795	0.118878	-0.71517	0.00184416	-0.0419646	0.877366	-0.37484	0.152567	-0.387944	0.137603	-0.476362	0.0621273	-0.813011	0.000128675
THAPSDRAFT_30969	1	turquoise	0.098433	0.716847	0.154417	0.567995	0.0561199	0.836454	-0.254554	0.34139	0.752493	0.000769799	0.742202	0.000993519	0.579222	0.0187104	-0.19172	0.47689	0.387621	0.137959	0.0953744	0.725323	0.765707	0.000544792	0.762567	0.000592586	-0.0897289	0.741046	-0.523121	0.0375884	-0.586039	0.0170495	0.21046	0.433993	-0.652413	0.00615744	-0.673235	0.00425572	-0.267713	0.316131	-0.792617	0.000250589
THAPSDRAFT_23802	1	turquoise	-0.096969	0.7209	-0.121444	0.654126	0.117883	0.663705	-0.0738696	0.785714	0.431777	0.0949098	0.396879	0.127995	-0.180398	0.503765	0.415938	0.109069	0.423686	0.101969	-0.296234	0.265256	0.134771	0.61874	0.506699	0.0451767	0.203085	0.450633	0.174997	0.516831	-0.319014	0.228462	0.0690227	0.799498	0.109909	0.685328	-0.388356	0.137149	-0.598127	0.0143886	-0.523019	0.037632
THAPSDRAFT_269534	1	turquoise	0.0969346	0.720996	0.157501	0.560192	0.0337884	0.901138	-0.257931	0.334802	0.677578	0.00392622	0.671581	0.00438695	0.489861	0.0540902	-0.23962	0.371399	0.393228	0.131863	0.0167409	0.950933	0.683609	0.003503	0.748809	0.00084455	-0.045222	0.867922	-0.406162	0.118513	-0.520518	0.0387217	0.235163	0.380629	-0.559595	0.024198	-0.615499	0.0111453	-0.312914	0.23798	-0.75293	0.0007613
THAPSDRAFT_26743	1	turquoise	0.0961921	0.723054	0.0728978	0.788473	0.191256	0.477976	0.00668015	0.980411	0.621878	0.0101107	0.607094	0.0126335	0.417481	0.107628	0.240442	0.369711	0.251161	0.348085	0.22585	0.400311	0.707897	0.00215322	0.655191	0.0058705	-0.0813048	0.764685	-0.578344	0.018933	-0.432592	0.0942185	0.181925	0.5001	-0.729698	0.0013343	-0.63359	0.00840938	-0.114397	0.673128	-0.586777	0.0168769
THAPSDRAFT_22291	1	turquoise	0.0960007	0.723585	0.145089	0.591869	-0.0501589	0.85364	-0.301544	0.256373	0.655091	0.00588066	0.661471	0.00526093	0.596402	0.014747	-0.0583317	0.830094	0.431985	0.0947334	0.152939	0.571751	0.738052	0.00109763	0.686052	0.00334236	-0.165926	0.539119	-0.448816	0.0811927	-0.44419	0.0847662	0.270494	0.310936	-0.598018	0.0144111	-0.738905	0.00107554	-0.144312	0.593875	-0.633579	0.00841095
THAPSDRAFT_20585	1	turquoise	-0.0957923	0.724163	-0.162357	0.548001	0.14408	0.594475	0.0581064	0.830741	0.173443	0.520618	0.146719	0.587667	-0.307271	0.247002	0.0295791	0.913407	0.170467	0.527909	-0.351475	0.181901	-0.0703	0.79586	0.35696	0.174705	0.286865	0.281379	0.297165	0.263684	-0.181946	0.500049	-0.00734057	0.978475	0.233173	0.38479	-0.0446946	0.86945	-0.54107	0.0304392	-0.346228	0.188965
THAPSDRAFT_15688	1	turquoise	-0.0953068	0.725511	-0.244745	0.360942	0.181297	0.501606	0.238765	0.37316	0.0838974	0.757388	0.0961445	0.723186	-0.327526	0.215589	0.664942	0.00494645	0.140999	0.602465	-0.0203901	0.940253	0.0228774	0.93298	0.20896	0.437352	0.143169	0.596834	0.152908	0.57183	-0.0619171	0.819805	-0.0203412	0.940397	0.112704	0.677721	-0.170728	0.527266	-0.232725	0.38573	-0.110256	0.68438
THAPS_35274	1	turquoise	-0.0945642	0.727573	-0.0779136	0.774258	-0.0157975	0.953695	-0.328438	0.214239	0.827186	7.71e-05	0.809903	0.000143145	0.286459	0.282091	-0.0814751	0.764205	0.586393	0.0169665	-0.0599551	0.825432	0.65237	0.00616198	0.771445	0.000465647	-0.0449017	0.86885	-0.320228	0.226598	-0.671499	0.0043935	0.082465	0.761418	-0.399253	0.125522	-0.629541	0.00896972	-0.542747	0.0298287	-0.871624	1.09e-05
THAPSDRAFT_268084	1	turquoise	0.0931793	0.731425	0.132236	0.625414	0.0705559	0.795131	-0.246911	0.356572	0.776267	0.000406702	0.7687	0.000502236	0.498379	0.0494319	-0.0752498	0.781799	0.446584	0.0829033	0.043612	0.872588	0.749773	0.000824453	0.816912	0.000112253	-0.0417248	0.878062	-0.444936	0.0841826	-0.578866	0.0188003	0.24384	0.362777	-0.60881	0.0123177	-0.732698	0.00124492	-0.341378	0.195651	-0.828645	7.3e-05
THAPSDRAFT_268543	1	turquoise	0.0925595	0.73315	0.0546859	0.840582	0.262006	0.326948	-0.0585414	0.829491	0.841114	4.45e-05	0.802869	0.000180944	0.318857	0.228704	0.228318	0.395044	0.449049	0.0810155	-0.108593	0.688919	0.651047	0.00630261	0.909363	1.06e-06	0.136046	0.615394	-0.312463	0.238693	-0.570326	0.0210633	0.256829	0.336944	-0.538695	0.0313204	-0.767254	0.000522444	-0.531541	0.0340923	-0.919207	4.86e-07
THAPSDRAFT_34303	1	turquoise	0.090221	0.739672	-0.0493551	0.855963	0.504728	0.046159	0.386169	0.139568	0.29285	0.271013	0.236126	0.378625	-0.279812	0.293897	0.43995	0.0881394	0.0495781	0.855318	-0.358104	0.173229	0.0594758	0.826808	0.642664	0.00725425	0.434885	0.0922934	0.185863	0.490704	-0.208001	0.439506	0.152057	0.573996	-0.0209384	0.938649	-0.322603	0.222976	-0.607061	0.0126395	-0.511456	0.0428699
THAPSDRAFT_27773	1	turquoise	0.0899248	0.740499	0.0253885	0.925641	0.376453	0.150669	0.392351	0.132804	0.049074	0.856775	0.00995438	0.970813	0.0598306	0.825789	0.0300009	0.912177	-0.285757	0.283323	0.093711	0.729945	0.103117	0.703927	0.143821	0.595145	0.143796	0.595209	-0.310814	0.241312	-0.0758583	0.780075	-0.0443746	0.870377	-0.348028	0.186521	0.107773	0.691159	0.0444239	0.870234	-0.0863701	0.750447
THAPSDRAFT_bd908	1	turquoise	-0.0899226	0.740505	-0.043246	0.873649	-0.00701363	0.979434	-0.35573	0.176302	0.836573	5.36e-05	0.798932	0.000205485	0.191196	0.478118	0.0122199	0.964174	0.634419	0.00829825	-0.228309	0.395062	0.514361	0.0415054	0.753246	0.000755204	0.108585	0.688939	-0.155868	0.564319	-0.62011	0.0103896	0.128261	0.635934	-0.284944	0.284756	-0.515005	0.0412076	-0.659903	0.00540819	-0.912265	8.49e-07
THAPSDRAFT_28521	1	turquoise	0.0886584	0.744038	-0.0553813	0.83858	0.371464	0.156595	0.397118	0.127744	0.186381	0.489476	0.193599	0.472499	0.0551439	0.839263	0.159864	0.554247	-0.0851372	0.753905	0.0886894	0.743952	0.259146	0.332448	0.285883	0.283103	0.119891	0.658298	-0.25026	0.349874	-0.13795	0.610412	0.0376189	0.88999	-0.363378	0.166528	-0.125412	0.643514	-0.0718284	0.791511	-0.256633	0.337325
THAPS_38047	1	turquoise	0.0881408	0.745487	0.133268	0.622695	0.130423	0.630205	-0.0244193	0.928473	0.16776	0.534579	0.154111	0.56877	0.0544286	0.841323	-0.450162	0.0801738	0.0313714	0.90818	-0.210951	0.432897	0.144419	0.593599	0.409034	0.115682	0.163934	0.54407	0.0225407	0.933964	-0.279515	0.294432	0.0705231	0.795225	-0.0123068	0.96392	-0.0744714	0.784006	-0.3728	0.154992	-0.406725	0.117955
THAPSDRAFT_24864	1	turquoise	-0.0878882	0.746193	0.015773	0.953767	-0.169886	0.529336	-0.463117	0.0708322	0.710451	0.00204025	0.707026	0.0021929	0.422641	0.102907	-0.454611	0.0768708	0.497218	0.0500488	0.0571413	0.833516	0.657284	0.00566139	0.577418	0.0191702	-0.163651	0.544775	-0.440556	0.087651	-0.659352	0.00546064	0.0180861	0.946995	-0.434918	0.0922652	-0.397851	0.126978	-0.354509	0.177897	-0.746797	0.000887844
THAPSDRAFT_11085	1	turquoise	0.0876524	0.746854	0.114187	0.673698	0.0543682	0.841497	-0.260768	0.329323	0.750095	0.000817806	0.740467	0.00103602	0.422801	0.102764	-0.156902	0.561705	0.465008	0.0695383	-0.0961593	0.723145	0.646203	0.00683952	0.803112	0.000179511	-0.00400064	0.988268	-0.298165	0.262003	-0.525524	0.036564	0.266357	0.318683	-0.500039	0.0485598	-0.720671	0.0016352	-0.433529	0.0934281	-0.832024	6.41e-05
THAPSDRAFT_32782	1	turquoise	-0.0858299	0.751962	-0.0976379	0.719047	-0.0576595	0.832025	-0.148327	0.583536	0.340834	0.19641	0.364506	0.165118	0.17068	0.527383	-0.151256	0.57604	0.252941	0.344564	0.0942006	0.728584	0.448999	0.0810534	0.409269	0.115452	-0.135285	0.617391	-0.238469	0.373771	-0.398914	0.125872	-0.0149878	0.956066	-0.240024	0.37057	-0.277931	0.297291	-0.22858	0.394486	-0.427016	0.09902
THAPSDRAFT_bd1465	1	turquoise	0.0839994	0.757102	0.0418533	0.877689	-0.0558327	0.83728	-0.226143	0.399683	0.551307	0.0268553	0.565217	0.0225138	0.329227	0.213073	0.226626	0.398651	0.471808	0.0650266	-0.0457803	0.866305	0.474123	0.0635401	0.553795	0.0260353	-0.0606992	0.823297	-0.102038	0.706895	-0.194577	0.47022	0.346133	0.189095	-0.382263	0.143961	-0.749517	0.000829753	-0.209565	0.435997	-0.510447	0.0433516
THAPSDRAFT_21306	1	turquoise	0.0836811	0.757996	0.14699	0.586969	0.123215	0.649383	-0.159288	0.555694	0.33868	0.199436	0.279345	0.294739	-0.0849392	0.754461	-0.121372	0.654321	0.255646	0.339252	-0.585712	0.0171265	-0.079347	0.770208	0.475307	0.06279	0.379099	0.147588	0.392057	0.133121	-0.217865	0.417609	0.207386	0.44089	0.23962	0.371401	-0.213785	0.426596	-0.671704	0.00437705	-0.562005	0.0234646
THAPSDRAFT_33589	1	turquoise	0.0834272	0.75871	0.0295491	0.913495	0.34365	0.1925	0.0278128	0.918562	0.79353	0.000243602	0.735252	0.00117278	0.171883	0.524434	0.30471	0.251166	0.417073	0.108008	-0.242354	0.365801	0.511729	0.0427405	0.911744	8.83e-07	0.269057	0.313614	-0.171312	0.525833	-0.529581	0.0348833	0.245746	0.358919	-0.412238	0.112579	-0.673221	0.00425687	-0.649262	0.00649636	-0.919122	4.89e-07
THAPSDRAFT_32807	1	turquoise	0.0832855	0.759109	0.0429746	0.874436	0.272873	0.306532	-0.0522872	0.847497	0.827124	7.73e-05	0.77733	0.000394571	0.240865	0.368844	0.260786	0.329289	0.458771	0.0738726	-0.192061	0.476091	0.576917	0.0192993	0.916194	6.22e-07	0.195158	0.46887	-0.223554	0.405245	-0.544225	0.0292979	0.264179	0.322805	-0.469509	0.0665274	-0.740988	0.0010231	-0.60132	0.013743	-0.923015	3.5e-07
THAPSDRAFT_262589	1	turquoise	0.0832157	0.759305	0.01954	0.942741	0.178114	0.509271	0.163231	0.545822	0.141693	0.60066	0.156347	0.563107	0.0560229	0.836733	0.130263	0.630628	0.0277883	0.918633	0.0863518	0.750498	0.19463	0.470098	0.269045	0.313636	0.0750537	0.782355	-0.125825	0.642413	-0.0509607	0.851325	0.118763	0.661333	-0.217866	0.417608	-0.215392	0.423046	-0.00941441	0.972396	-0.123268	0.64924
THAPSDRAFT_269802	1	turquoise	0.0806629	0.766495	0.0472216	0.862133	0.138371	0.60931	-0.0995372	0.713795	0.681963	0.00361469	0.700372	0.00251595	0.334199	0.205829	-0.0786817	0.772087	0.386365	0.13935	-0.0194357	0.943046	0.6406	0.00750524	0.739585	0.00105818	0.0310136	0.909224	-0.341361	0.195675	-0.48423	0.0573432	0.222094	0.4084	-0.556911	0.0250354	-0.613204	0.0115371	-0.359432	0.171525	-0.777409	0.000393678
THAPSDRAFT_20719	1	turquoise	-0.0802873	0.767555	-0.00795794	0.976665	-0.163933	0.544072	-0.420391	0.104948	0.630846	0.00878601	0.637452	0.00790119	0.357552	0.17394	-0.391231	0.134012	0.465101	0.0694752	0.0291248	0.914733	0.612109	0.011728	0.583218	0.0177223	-0.168736	0.532169	-0.350122	0.183706	-0.576916	0.0192998	0.0544802	0.841175	-0.38048	0.145998	-0.462594	0.0711934	-0.347293	0.187517	-0.682077	0.00360683
THAPSDRAFT_42320	1	turquoise	-0.0798289	0.768848	-0.001026	0.996991	-0.0698323	0.797192	-0.424536	0.10121	0.758875	0.000653154	0.715886	0.0018158	0.149481	0.580578	0.0130431	0.961762	0.582561	0.017882	-0.21275	0.428893	0.432721	0.0941092	0.659717	0.00542588	0.0635373	0.815165	-0.124357	0.646331	-0.556832	0.0250606	0.121202	0.654777	-0.223369	0.405645	-0.538849	0.0312629	-0.580001	0.0185146	-0.791379	0.00026032
THAPSDRAFT_25543	1	turquoise	0.0790068	0.771169	0.171696	0.524891	-0.0889074	0.743342	-0.44152	0.0868789	0.767472	0.000519358	0.745894	0.00090785	0.4563	0.0756433	-0.206858	0.442082	0.556459	0.0251784	-0.155448	0.565382	0.570466	0.0210244	0.688552	0.00318419	-0.00962	0.971793	-0.223402	0.405573	-0.477232	0.0615841	0.294587	0.268048	-0.424179	0.101529	-0.650249	0.00638863	-0.421341	0.104082	-0.803208	0.000178948
THAPSDRAFT_262250	1	turquoise	0.0765755	0.778044	0.0862075	0.750902	0.221033	0.4107	-0.0862516	0.750779	0.543222	0.0296571	0.482891	0.0581375	-0.0590716	0.827968	0.270898	0.310185	0.377796	0.1491	-0.503652	0.046702	0.102316	0.706132	0.63308	0.00847842	0.370057	0.158293	0.252227	0.345973	-0.301254	0.256852	0.253528	0.343406	0.0392539	0.885237	-0.462452	0.0712916	-0.700363	0.0025164	-0.704269	0.00232242
THAPSDRAFT_41122	1	turquoise	0.0759723	0.779752	-0.0287351	0.91587	0.234849	0.381283	0.084753	0.754984	0.587657	0.0166729	0.590449	0.0160378	0.351361	0.182053	0.332686	0.208016	0.262761	0.325504	0.1942	0.471098	0.674273	0.00417506	0.706149	0.00223345	-0.0623303	0.818621	-0.444692	0.0843728	-0.425916	0.0999878	0.169282	0.530824	-0.592944	0.0154866	-0.749388	0.000832428	-0.177789	0.510058	-0.588963	0.0163735
THAPSDRAFT_20583	1	turquoise	-0.0753268	0.781581	-0.137819	0.610754	0.0987027	0.716101	-0.100302	0.711682	0.674391	0.00416598	0.666297	0.00482788	0.230967	0.38943	0.30661	0.248072	0.416231	0.108795	0.143582	0.595764	0.659582	0.00543867	0.691512	0.00300479	-0.109442	0.686601	-0.398135	0.126682	-0.563673	0.0229673	0.0476933	0.860768	-0.447061	0.0825349	-0.70434	0.00231902	-0.33566	0.20373	-0.662433	0.00517226
THAPS_7110	1	turquoise	0.0748713	0.782872	0.0558032	0.837365	0.247898	0.354591	-0.00193782	0.994317	0.596203	0.0147889	0.55539	0.0255196	0.0490103	0.85696	0.0335633	0.901793	0.323152	0.222145	-0.351393	0.18201	0.266673	0.318086	0.631156	0.00874277	0.325651	0.218384	0.0016027	0.9953	-0.347002	0.187911	0.220535	0.411782	-0.2449	0.360629	-0.298368	0.261663	-0.587328	0.016749	-0.739234	0.00106711
THAPSDRAFT_4207	1	turquoise	0.0741596	0.784891	0.0507223	0.852013	0.319285	0.228045	0.00677184	0.980143	0.618884	0.0105864	0.567279	0.0219195	-0.0841758	0.756606	0.0758043	0.780228	0.361734	0.168597	-0.467909	0.0675863	0.236859	0.377102	0.818937	0.000104441	0.409121	0.115597	0.130628	0.629662	-0.433839	0.093168	0.227816	0.396112	-0.0936725	0.730052	-0.45857	0.0740159	-0.790332	0.000268801	-0.83741	5.18e-05
THAPSDRAFT_38469	1	turquoise	0.0731172	0.78785	0.00524405	0.984622	0.067542	0.80372	-0.0715002	0.792445	0.534188	0.0330459	0.563842	0.0229171	0.429672	0.0967121	0.282961	0.288268	0.363016	0.166982	0.137324	0.612048	0.633467	0.00842603	0.633642	0.00840237	-0.0911852	0.73698	-0.293622	0.269692	-0.351084	0.182421	0.239674	0.371289	-0.474184	0.0635014	-0.700172	0.00252622	-0.158257	0.558287	-0.562046	0.0234523
THAPSDRAFT_24950	1	turquoise	0.0697619	0.797392	0.136424	0.614405	0.19345	0.472845	-0.165988	0.538965	0.595162	0.015009	0.51834	0.03969	-0.0962942	0.722771	-0.100946	0.709906	0.394406	0.130606	-0.601437	0.0137199	0.0991763	0.714792	0.669149	0.00458572	0.424618	0.101138	0.216513	0.420576	-0.387342	0.138267	0.225861	0.400288	0.000104595	0.999693	-0.298336	0.261718	-0.825169	8.32e-05	-0.815431	0.00011827
THAPSDRAFT_4086	1	turquoise	-0.0691598	0.799107	-0.116489	0.667466	0.238827	0.373032	-0.0723122	0.790136	0.749008	0.000840382	0.686545	0.00331068	-0.132192	0.62553	0.338728	0.199369	0.518029	0.0398297	-0.424339	0.101386	0.26647	0.318469	0.763499	0.000578059	0.329297	0.212971	0.0851325	0.753919	-0.499911	0.0486266	0.129698	0.632124	-0.0978952	0.718335	-0.504177	0.0464365	-0.819964	0.000100656	-0.865837	1.46e-05
THAPSDRAFT_23657	1	turquoise	-0.0681168	0.80208	-0.109991	0.685103	0.172204	0.523648	-0.149357	0.580895	0.899405	2.13e-06	0.857631	2.16e-05	0.158523	0.557619	0.285002	0.284654	0.568653	0.0215299	-0.142741	0.597942	0.580102	0.0184892	0.810694	0.00013934	0.117933	0.66357	-0.266588	0.318247	-0.649043	0.00652052	0.105278	0.697992	-0.411224	0.113554	-0.655778	0.00581126	-0.633738	0.00838947	-0.937909	8.09e-08
THAPSDRAFT_19059	1	turquoise	0.0681019	0.802123	0.0475093	0.8613	0.231657	0.387976	-0.0517504	0.849045	0.730235	0.00131791	0.706132	0.00223425	0.322397	0.22329	-0.0341154	0.900185	0.371866	0.156111	-0.0939412	0.729305	0.613908	0.0114159	0.84234	4.23e-05	0.128638	0.634933	-0.322023	0.223857	-0.556441	0.0251845	0.195925	0.467089	-0.503381	0.0468393	-0.577491	0.0191515	-0.489234	0.0544458	-0.852704	2.71e-05
THAPSDRAFT_20637	1	turquoise	0.0679432	0.802576	0.0097383	0.971447	0.325945	0.217945	0.0311637	0.908786	0.817151	0.000111308	0.773464	0.000440157	0.243754	0.362952	0.320377	0.226369	0.397614	0.127225	-0.075086	0.782264	0.624767	0.00966792	0.88316	5.82e-06	0.156938	0.561613	-0.350516	0.183179	-0.568998	0.0214332	0.201624	0.453968	-0.551923	0.0266506	-0.712995	0.00193256	-0.515845	0.0408211	-0.878729	7.46e-06
THAPSDRAFT_25866	1	turquoise	0.0677519	0.803121	0.0864639	0.750184	0.0364515	0.893385	-0.265175	0.320916	0.727155	0.00141405	0.727527	0.00140216	0.348704	0.18561	-0.122066	0.65246	0.483443	0.0578092	-0.097372	0.719784	0.622459	0.0100203	0.784106	0.000324071	-0.00479228	0.985947	-0.263536	0.324027	-0.504177	0.0464365	0.259346	0.332062	-0.466109	0.0687927	-0.725176	0.00147879	-0.436509	0.0909459	-0.803348	0.000178132
THAPSDRAFT_20065	1	turquoise	-0.0655354	0.80945	-0.0357273	0.895492	-0.0341586	0.900059	-0.301839	0.255885	0.506429	0.0453101	0.459627	0.0732665	-0.125095	0.64436	-0.0454443	0.867278	0.492244	0.0527556	-0.553038	0.0262827	0.00190304	0.994419	0.454847	0.0766987	0.288338	0.278805	0.352941	0.179959	-0.264256	0.322659	0.162781	0.546943	0.171879	0.524443	-0.248258	0.35387	-0.708898	0.00210837	-0.624787	0.0096649
THAPSDRAFT_269325	1	turquoise	-0.064556	0.81225	-0.0580753	0.83083	0.150627	0.577645	-0.110744	0.683052	0.445638	0.0836355	0.373621	0.154013	-0.399993	0.124757	0.157906	0.559171	0.413304	0.11156	-0.683858	0.00348634	-0.153381	0.570627	0.482451	0.0584005	0.478238	0.0609606	0.47638	0.0621162	-0.257724	0.335204	0.119261	0.659993	0.300186	0.258628	-0.132399	0.624984	-0.876928	8.23e-06	-0.638398	0.00778044
THAPSDRAFT_25017	1	turquoise	-0.0644453	0.812567	0.01534	0.955035	-0.0484012	0.85872	-0.418983	0.106239	0.79708	0.000217955	0.760241	0.000630177	0.193558	0.472593	-0.16196	0.548995	0.612417	0.011674	-0.281823	0.290294	0.467635	0.0677691	0.727888	0.00139068	0.0930335	0.73183	-0.113036	0.676818	-0.603347	0.0133451	0.141552	0.601027	-0.23432	0.382389	-0.511882	0.0426681	-0.668541	0.00463645	-0.893018	3.23e-06
THAPSDRAFT_39953	1	turquoise	0.0632008	0.816128	0.015737	0.953872	0.23989	0.370845	-0.0603947	0.824171	0.822624	9.14e-05	0.789234	0.000277934	0.292429	0.271734	0.260995	0.328887	0.440357	0.0878111	-0.0620642	0.819383	0.665709	0.00487906	0.890083	3.87e-06	0.0913554	0.736506	-0.341304	0.195755	-0.576625	0.0193751	0.22325	0.405902	-0.55077	0.027035	-0.776435	0.000404762	-0.502116	0.0474854	-0.887997	4.39e-06
THAPSDRAFT_33891	1	turquoise	-0.0616957	0.82044	-0.19813	0.46199	0.205168	0.445902	0.127354	0.638343	0.293586	0.269753	0.254055	0.342369	-0.254796	0.340916	0.447949	0.0818536	0.244718	0.360997	-0.404427	0.120247	-0.0793295	0.770258	0.369031	0.15954	0.314592	0.235336	0.352265	0.180852	-0.07937	0.770143	0.10922	0.687205	0.154666	0.567364	-0.232628	0.385934	-0.529083	0.0350861	-0.379473	0.147156
THAPSDRAFT_22618	1	turquoise	-0.0603331	0.824347	0.00255359	0.992511	0.0161096	0.952781	-0.343335	0.192935	0.784054	0.000324568	0.747257	0.000877795	0.158831	0.556843	-0.0646893	0.811869	0.565963	0.0222973	-0.227812	0.39612	0.490508	0.0537253	0.758814	0.000654194	0.0875337	0.747186	-0.158518	0.55763	-0.606874	0.0126745	0.129867	0.631677	-0.261668	0.327595	-0.563066	0.0231474	-0.641722	0.00736791	-0.861866	1.77e-05
THAPSDRAFT_25555	1	turquoise	0.0591271	0.827809	0.00588854	0.982732	-0.0153932	0.954879	-0.0821235	0.762379	0.224345	0.403541	0.250142	0.350109	0.245724	0.358964	-0.0515718	0.849561	0.240743	0.369094	-0.0360221	0.894635	0.297551	0.263034	0.411387	0.113397	-0.0264784	0.922458	0.0397453	0.883809	-0.147937	0.584537	0.193627	0.472432	-0.0741943	0.784792	-0.426801	0.0992086	-0.182822	0.497952	-0.309301	0.243733
THAPSDRAFT_8897	1	turquoise	-0.0590226	0.828109	-0.0822851	0.761924	0.0559821	0.83685	-0.224071	0.404132	0.712663	0.00194634	0.680542	0.00371339	-0.00405552	0.988107	0.284445	0.285638	0.581572	0.0181244	-0.338541	0.199634	0.304572	0.251391	0.633954	0.00836049	0.19727	0.463976	0.0675997	0.803555	-0.406196	0.11848	0.186092	0.490162	-0.146792	0.587481	-0.531162	0.0342441	-0.646373	0.00682009	-0.770769	0.000474443
THAPSDRAFT_21904	1	turquoise	0.0539402	0.842731	0.193037	0.473811	-0.0723677	0.789979	-0.437441	0.0901797	0.664549	0.00498129	0.597727	0.0144711	0.319878	0.227133	-0.238809	0.37307	0.463283	0.0707177	-0.310821	0.241301	0.360184	0.170564	0.600049	0.0139973	0.125999	0.641949	-0.0679213	0.802638	-0.431504	0.0951425	0.24221	0.366095	-0.234188	0.382665	-0.391475	0.133749	-0.524482	0.0370057	-0.754552	0.000730438
THAPSDRAFT_15336	1	turquoise	0.0533286	0.844493	0.000606385	0.998222	0.221798	0.409041	0.0806735	0.766465	0.415545	0.109438	0.402143	0.122556	0.0898466	0.740717	0.632258	0.00859058	0.255422	0.339689	0.0465279	0.86414	0.351564	0.181782	0.502615	0.0472298	0.0767841	0.777454	-0.152004	0.57413	-0.252788	0.344865	0.158148	0.558561	-0.247469	0.355451	-0.572355	0.0205073	-0.214404	0.425227	-0.392364	0.132789
THAPS_25433	1	turquoise	-0.052619	0.84654	-0.0269795	0.920994	0.11549	0.670168	-0.1824	0.498962	0.577158	0.0192373	0.51462	0.0413857	-0.140173	0.604614	-0.025517	0.925266	0.487043	0.0557007	-0.558471	0.0245461	0.0798632	0.768751	0.58648	0.0169463	0.36731	0.161646	0.273504	0.30537	-0.393748	0.131307	0.128781	0.634554	0.130049	0.631195	-0.230859	0.389658	-0.833481	6.06e-05	-0.758873	0.00065318
THAPS_25409	1	turquoise	0.0517112	0.849159	0.0918543	0.735115	0.16648	0.537746	-0.220982	0.410812	0.79292	0.000248249	0.723775	0.00152606	0.11571	0.669573	0.0909649	0.737595	0.501477	0.047814	-0.396054	0.128862	0.367333	0.161618	0.808152	0.000151872	0.282449	0.289178	-0.0229645	0.932725	-0.510999	0.0430879	0.247278	0.355835	-0.247553	0.355282	-0.572475	0.0204751	-0.72413	0.00151398	-0.913532	7.69e-07
THAPSDRAFT_21465	1	turquoise	0.0499025	0.854381	0.0757573	0.780361	-0.0139499	0.959106	-0.310845	0.241262	0.750927	0.000800882	0.7371	0.00112273	0.429513	0.0968493	0.0220043	0.935532	0.533368	0.0333672	-0.0693488	0.798569	0.647444	0.0066986	0.782079	0.000343964	-0.0190717	0.944111	-0.252471	0.345492	-0.489949	0.0540405	0.283242	0.287769	-0.459903	0.0730719	-0.726554	0.00143346	-0.41232	0.1125	-0.796126	0.000224611
THAPSDRAFT_24118	1	turquoise	0.0496762	0.855035	0.0521981	0.847754	0.219607	0.413802	-0.0760205	0.779615	0.611444	0.0118449	0.566511	0.0221394	0.043858	0.871875	-0.0565063	0.835342	0.350062	0.183785	-0.328387	0.214313	0.335915	0.203365	0.767149	0.000523937	0.241185	0.368188	-0.0457474	0.8664	-0.426576	0.0994067	0.204148	0.448214	-0.241608	0.367323	-0.503974	0.046539	-0.627497	0.00926363	-0.753432	0.000751625
THAPSDRAFT_261201	1	turquoise	-0.0491904	0.856439	-0.0180061	0.947229	-0.0545171	0.841068	-0.367098	0.161907	0.805062	0.000168363	0.802282	0.000184438	0.333735	0.206497	-0.198065	0.462141	0.569813	0.0212054	-0.0691305	0.799191	0.646866	0.0067639	0.721739	0.00159694	-0.0604913	0.823893	-0.32684	0.216608	-0.604038	0.0132117	0.139111	0.60738	-0.45827	0.0742294	-0.627674	0.00923777	-0.47117	0.0654405	-0.846308	3.58e-05
THAPSDRAFT_32760	1	turquoise	-0.0491314	0.856609	-0.148275	0.583668	0.285851	0.283158	0.0809607	0.765655	0.558351	0.0245834	0.500527	0.0483059	-0.263505	0.324087	0.520428	0.0387615	0.381498	0.144832	-0.389936	0.135419	0.10065	0.710722	0.581598	0.0181178	0.340841	0.196401	0.16442	0.54286	-0.284513	0.285518	0.126888	0.639582	-0.0364032	0.893526	-0.433068	0.0938162	-0.665387	0.00490725	-0.61499	0.0112312
THAPSDRAFT_38780	1	turquoise	-0.0472852	0.861949	-0.00489492	0.985646	-0.104759	0.699415	-0.371401	0.15667	0.630241	0.00887088	0.614461	0.0113212	0.283132	0.287964	-0.191002	0.478574	0.504146	0.0464521	-0.138827	0.608121	0.474195	0.0634947	0.634517	0.00828507	-0.0365476	0.893106	-0.140774	0.603048	-0.443164	0.0855732	0.167579	0.535024	-0.266132	0.319107	-0.546593	0.0284633	-0.435677	0.0916343	-0.665119	0.00493087
THAPSDRAFT_264824	1	turquoise	-0.0466332	0.863836	0.00640835	0.981208	-0.097649	0.719017	-0.349438	0.184622	0.475367	0.0627526	0.460692	0.0725172	0.0839734	0.757175	-0.211369	0.431966	0.454313	0.0770892	-0.336016	0.203221	0.241404	0.367742	0.535588	0.0325022	0.117699	0.6642	0.148996	0.581819	-0.381215	0.145156	0.144158	0.594275	0.0331663	0.90295	-0.327926	0.214996	-0.581223	0.0182105	-0.643938	0.00710273
THAPSDRAFT_6584	1	turquoise	0.0466088	0.863906	0.0946485	0.727339	-0.0183887	0.946109	-0.323808	0.221153	0.693407	0.00289431	0.692359	0.00295498	0.341512	0.195465	-0.198079	0.462108	0.47234	0.064683	-0.115367	0.670501	0.585291	0.017226	0.735354	0.00116996	-0.0191351	0.943925	-0.244217	0.362011	-0.514225	0.0415689	0.226644	0.398613	-0.42123	0.104183	-0.644058	0.00708853	-0.439861	0.0882105	-0.787569	0.000292276
THAPSDRAFT_32788	1	turquoise	0.0450766	0.868343	0.0387827	0.886606	0.20347	0.449758	-0.14148	0.601213	0.874942	9.16e-06	0.8267	7.86e-05	0.309532	0.243361	0.188636	0.48414	0.510852	0.043158	-0.129948	0.631462	0.639467	0.00764591	0.889795	3.94e-06	0.124176	0.646813	-0.311415	0.240355	-0.611239	0.0118813	0.218562	0.416085	-0.501129	0.0479937	-0.722175	0.00158156	-0.573444	0.020214	-0.939044	7.13e-08
THAPSDRAFT_9831	1	turquoise	-0.0443254	0.87052	-0.0449838	0.868612	0.0757738	0.780314	-0.259691	0.331397	0.9233	3.41e-07	0.891234	3.61e-06	0.380664	0.145786	0.171814	0.524602	0.570812	0.0209289	0.000530834	0.998443	0.721052	0.00162147	0.799883	0.000199319	-0.0227815	0.93326	-0.429357	0.0969834	-0.683857	0.00348641	0.121871	0.652983	-0.548795	0.0277032	-0.724502	0.00150139	-0.480916	0.0593236	-0.922682	3.6e-07
THAPSDRAFT_25182	1	turquoise	0.0437177	0.872281	-0.0695381	0.798029	0.140627	0.603431	0.0248864	0.927108	0.472719	0.0644387	0.50114	0.0479879	0.23664	0.377557	0.00216145	0.993661	0.268742	0.314203	0.0151139	0.955697	0.497336	0.0499857	0.591382	0.01583	-0.0379496	0.889028	-0.208079	0.439331	-0.345525	0.189924	0.150244	0.578625	-0.36622	0.16299	-0.594404	0.0151709	-0.271457	0.309148	-0.545988	0.0286748
THAPSDRAFT_25650	1	turquoise	0.0434624	0.873021	-0.0245881	0.92798	0.441523	0.0868769	0.139751	0.605713	0.679168	0.0038109	0.600591	0.0138885	-0.124999	0.644616	0.262067	0.326832	0.314411	0.23562	-0.460377	0.0727386	0.225886	0.400233	0.805444	0.000166247	0.460331	0.0727704	0.0606087	0.823557	-0.477217	0.0615935	0.153424	0.570517	-0.153648	0.569948	-0.405147	0.119526	-0.822524	9.17e-05	-0.880206	6.88e-06
THAPSDRAFT_31822	1	turquoise	0.0430548	0.874203	0.0375299	0.890249	0.127418	0.638173	-0.184395	0.494197	0.834757	5.76e-05	0.815966	0.000116065	0.415065	0.10989	0.0265421	0.922272	0.470933	0.0655949	0.0157416	0.953859	0.739015	0.0010727	0.83563	5.56e-05	-0.0162049	0.952502	-0.43744	0.0901806	-0.611628	0.0118125	0.196273	0.466283	-0.596483	0.0147301	-0.750345	0.000812694	-0.418523	0.106663	-0.871046	1.12e-05
THAPSDRAFT_7401	1	turquoise	-0.0428463	0.874808	0.0323378	0.905364	0.000430999	0.998736	-0.349306	0.184799	0.626099	0.00946892	0.565529	0.0224232	0.0117921	0.965428	-0.180428	0.503693	0.493756	0.0519215	-0.494861	0.0513182	0.165974	0.539	0.592482	0.0155876	0.237703	0.375354	0.171892	0.52441	-0.451729	0.0789988	0.135332	0.617268	0.0493063	0.856104	-0.343913	0.192138	-0.7533	0.000754169	-0.775233	0.000418794
THAPSDRAFT_3516	1	turquoise	0.0419105	0.877523	0.104388	0.700435	-0.0370907	0.891526	-0.351678	0.181632	0.699557	0.00255805	0.692837	0.00292716	0.413551	0.111325	-0.326748	0.216746	0.453995	0.0773225	-0.107095	0.693012	0.596439	0.0147392	0.725122	0.00148059	-0.0216891	0.936454	-0.269382	0.313007	-0.534915	0.0327626	0.20981	0.435448	-0.424239	0.101475	-0.579687	0.0185933	-0.425881	0.100018	-0.796332	0.000223163
THAPSDRAFT_5931	1	turquoise	-0.0417369	0.878027	-0.031978	0.906412	0.114054	0.674059	-0.00624464	0.981688	0.277233	0.298557	0.270488	0.310947	0.00210133	0.993838	-0.313496	0.237061	0.106083	0.695784	-0.0270523	0.920782	0.286002	0.282893	0.414081	0.110822	0.0727719	0.78883	-0.206009	0.443998	-0.411121	0.113655	-0.0722553	0.790298	-0.184761	0.493325	-0.0512328	0.850539	-0.332034	0.208964	-0.435282	0.0919625
THAPSDRAFT_24295	1	turquoise	0.0413246	0.879224	0.0911959	0.736951	-0.0500416	0.853979	-0.275651	0.301436	0.471088	0.065494	0.478551	0.060768	0.345623	0.189791	-0.421887	0.103587	0.311627	0.240018	-0.0811771	0.765045	0.462127	0.0715166	0.554005	0.025967	-0.0604213	0.824094	-0.196433	0.465913	-0.402653	0.122038	0.154822	0.566967	-0.296113	0.26546	-0.447588	0.0821303	-0.311983	0.239454	-0.582522	0.0178914
THAPSDRAFT_9591	1	turquoise	0.0408488	0.880605	0.0876202	0.746944	-0.020925	0.938689	-0.289874	0.276138	0.646176	0.0068426	0.642479	0.0072765	0.433415	0.0935245	-0.170936	0.526757	0.421849	0.103623	0.0184607	0.945899	0.64546	0.00692494	0.71307	0.00192943	-0.0867154	0.749479	-0.337314	0.201372	-0.522023	0.0380634	0.18943	0.482268	-0.45077	0.079716	-0.62409	0.00977017	-0.333313	0.207108	-0.709934	0.00206272
THAPSDRAFT_20911	1	turquoise	0.0399895	0.8831	0.0921281	0.734352	0.0291739	0.91459	-0.263939	0.323261	0.592232	0.0156424	0.576451	0.0194203	0.222704	0.40708	-0.293847	0.269309	0.399049	0.125733	-0.221104	0.410547	0.43611	0.0912756	0.71101	0.00201618	0.0904296	0.739089	-0.111198	0.681815	-0.476755	0.0618812	0.191543	0.477304	-0.260554	0.329734	-0.482198	0.058552	-0.521179	0.0384317	-0.739759	0.00105379
THAPSDRAFT_11360	1	turquoise	0.0399787	0.883132	0.00765208	0.977562	0.0924544	0.733443	-0.0985669	0.716477	0.333456	0.206901	0.2699	0.312042	-0.0929429	0.732083	0.0094354	0.972335	0.257324	0.33598	-0.549869	0.0273381	-0.0616956	0.82044	0.474886	0.063056	0.317049	0.231501	0.41214	0.112673	-0.125782	0.642528	0.228062	0.395588	0.171294	0.525877	-0.276904	0.299154	-0.624179	0.00975673	-0.500613	0.0482609
THAPSDRAFT_26002	1	turquoise	0.038117	0.888542	0.098617	0.716338	-0.0121533	0.96437	-0.233665	0.383759	0.4854	0.0566557	0.483075	0.0580277	0.323822	0.221132	-0.538009	0.0315785	0.257588	0.335468	-0.0324154	0.905137	0.495811	0.0508036	0.546186	0.0286052	-0.0311822	0.908732	-0.308792	0.24455	-0.45774	0.0746079	0.100987	0.709792	-0.389002	0.13644	-0.303874	0.252535	-0.306116	0.248875	-0.606878	0.0126736
THAPSDRAFT_9203	1	turquoise	0.0375377	0.890226	-0.0750036	0.782497	0.179611	0.50566	0.241601	0.367339	0.0563668	0.835743	0.0618054	0.820125	0.117839	0.663825	0.0127392	0.962653	-0.0727496	0.788894	0.129941	0.63148	0.193606	0.472482	0.217054	0.419387	0.0265682	0.922195	-0.15458	0.56758	-0.0307035	0.910128	0.0427954	0.874956	-0.221017	0.410736	-0.0977762	0.718665	0.0386569	0.886972	-0.062987	0.81674
THAPSDRAFT_21602	1	turquoise	0.0372974	0.890925	0.0112918	0.966894	0.20748	0.44068	-0.0974384	0.7196	0.759807	0.000637412	0.714673	0.00186407	0.16788	0.53428	0.393401	0.131678	0.458354	0.0741692	-0.139692	0.605867	0.523843	0.0372781	0.827067	7.75e-05	0.136525	0.614141	-0.201286	0.45474	-0.505029	0.0460076	0.22068	0.411467	-0.396098	0.128815	-0.748765	0.00084549	-0.534109	0.0330767	-0.805754	0.000164548
THAPSDRAFT_36592	1	turquoise	0.0369932	0.89181	-0.121596	0.65372	0.314915	0.23483	0.409032	0.115684	-0.0177515	0.947974	0.00369779	0.989156	-0.205552	0.445033	0.319557	0.227626	-0.090656	0.738457	0.0555807	0.838005	0.0699145	0.796957	0.210904	0.433002	0.14421	0.594139	-0.0360796	0.894467	0.0226627	0.933607	0.0281778	0.917496	-0.131107	0.628396	-0.116347	0.667851	-0.0542293	0.841898	-0.0328953	0.903739
THAPSDRAFT_7881	1	turquoise	0.0368032	0.892362	0.111063	0.682183	-0.108081	0.690318	-0.427341	0.0987358	0.706749	0.00220564	0.688067	0.00321442	0.381794	0.144495	-0.318698	0.228949	0.527934	0.0355583	-0.215042	0.423816	0.508176	0.0444506	0.67125	0.00441357	0.0192888	0.943475	-0.139328	0.606815	-0.465834	0.068978	0.255885	0.338786	-0.342277	0.1944	-0.530444	0.0345331	-0.480132	0.0597995	-0.794139	0.000239031
THAPSDRAFT_6383	1	turquoise	-0.0359367	0.894883	-0.187846	0.486007	0.130067	0.631146	0.160292	0.553171	0.225568	0.400915	0.246532	0.357335	-0.0812444	0.764856	0.538153	0.0315242	0.221125	0.4105	0.0280201	0.917957	0.188068	0.485483	0.28607	0.282774	0.0643098	0.812954	0.023182	0.932089	-0.0608536	0.822854	0.0976723	0.718952	-0.114776	0.6721	-0.325754	0.21823	-0.150478	0.578026	-0.195984	0.466952
THAPSDRAFT_269496	1	turquoise	0.0338386	0.900991	0.101	0.709758	-0.0753885	0.781406	-0.406899	0.117782	0.769406	0.000492602	0.75708	0.000684383	0.351823	0.181438	-0.147038	0.586847	0.587876	0.0166224	-0.168617	0.532462	0.55201	0.0266217	0.678101	0.00388799	0.0159993	0.953104	-0.185905	0.490605	-0.495155	0.0511583	0.253487	0.343488	-0.375874	0.151348	-0.60594	0.0128494	-0.477344	0.0615146	-0.818543	0.000105924
THAPSDRAFT_23931	1	turquoise	0.0329371	0.903617	0.0231387	0.932216	-0.00354707	0.989598	-0.189644	0.481764	0.427776	0.0983563	0.423637	0.102013	0.132859	0.623773	-0.109484	0.686485	0.316083	0.233005	-0.294372	0.268414	0.204713	0.446934	0.478885	0.0605622	0.129042	0.633862	0.0937306	0.729891	-0.21243	0.429604	0.224209	0.403835	-0.144945	0.592242	-0.35229	0.180819	-0.397784	0.127048	-0.529401	0.0349564
THAPSDRAFT_9304	1	turquoise	-0.03094	0.909438	0.0153775	0.954925	0.157165	0.56104	-0.114168	0.673748	0.481937	0.0587082	0.43521	0.0920224	-0.0477186	0.860695	-0.31429	0.235811	0.248867	0.352652	-0.376393	0.150739	0.180047	0.50461	0.574859	0.0198374	0.309101	0.244053	0.0351346	0.897218	-0.478906	0.0605491	0.0299117	0.912437	-0.0433609	0.873316	-0.064553	0.812259	-0.671119	0.00442414	-0.718604	0.00171132
THAPS_23340	1	turquoise	0.0307221	0.910074	0.0677996	0.802985	-0.0233835	0.9315	-0.240478	0.369638	0.561204	0.0237065	0.604226	0.0131756	0.350602	0.183064	-0.317927	0.230141	0.371497	0.156555	0.0986507	0.716245	0.630818	0.00878988	0.606762	0.0126953	-0.110061	0.684913	-0.398557	0.126243	-0.494459	0.0515372	0.130904	0.628933	-0.486742	0.0558744	-0.505945	0.0455502	-0.230724	0.389944	-0.624471	0.00971254
THAPSDRAFT_36958	1	turquoise	0.0299063	0.912453	0.00402281	0.988203	0.1371	0.612634	-0.17168	0.52493	0.747625	0.000869822	0.705936	0.00224338	0.131796	0.626576	0.294456	0.26827	0.525386	0.0366225	-0.308176	0.24554	0.410786	0.113978	0.778307	0.000383682	0.183967	0.495217	-0.0163301	0.952136	-0.418219	0.106944	0.277107	0.298785	-0.278224	0.29676	-0.706717	0.00220711	-0.616469	0.0109828	-0.819798	0.00010126
THAPSDRAFT_20940	1	turquoise	0.0293398	0.914106	-0.0289451	0.915257	0.237466	0.375846	0.0118506	0.965257	0.440398	0.0877779	0.372368	0.155509	-0.223512	0.405336	0.246604	0.35719	0.29541	0.266649	-0.598147	0.0143845	-0.0476147	0.860995	0.588688	0.0164362	0.435527	0.0917585	0.392988	0.13212	-0.185583	0.491371	0.230674	0.390049	0.114642	0.672465	-0.325067	0.21926	-0.739262	0.0010664	-0.615574	0.0111325
THAPSDRAFT_37032	1	turquoise	-0.0289647	0.9152	-0.0370547	0.891631	0.147357	0.586026	-0.190309	0.480202	0.816117	0.000115448	0.768504	0.000504937	0.118141	0.663009	0.0244363	0.928423	0.527309	0.035817	-0.296383	0.265004	0.483307	0.0578898	0.843842	3.98e-05	0.189338	0.482485	-0.11686	0.666464	-0.607433	0.0125707	0.156593	0.562485	-0.297117	0.263765	-0.567879	0.0217488	-0.733082	0.00123387	-0.94874	2.18e-08
[truncated: 6,391 more rows]
