# Supplementary material for: Flavobacterial exudates disrupt cell cycle progression and metabolism of the diatom Thalassiosira pseudonana
Source: ISME J. 2022 Sep 14;16(12):2741–51. doi: 10.1038/s41396-022-01313-9 (PMC9666458; doi:10.1038/s41396-022-01313-9)
Supplement: Supplementary file 4 — Supplementary Table 3 [file 41396_2022_1313_MOESM4_ESM.xlsx]

## Sheet: Sheet1
Supplementary Table 3
Expression patterns of T. pseudonana in response to C. atlanticus filtrate. Differential expression for three time points and gene significance for C. atlanticus filtrate treatment for hub genes with functional annotations, as well as for additional genes involved in relevant pathways and functions that were differentially expressed but were not identified as hub genes.
General Function	Locus Tag	Description	Hub gene?	DE gene?	SA60_t24_logFC	SA60_t72_logFC	SA60_t120_logFC	Gene significance for SA60 treatment
Cell Cycle
Cyclins
	2604	G1/S-specific cyclin D; diatom-specific cyclin	yes	yes	2.89765	1.45761	2.14769	0.9652
	6211	G2/M-specific cyclin A; diatom-specific cyclin	yes	yes	3.01783	1.97255	1.61875	0.953106
	21159	G2/Mitotic-specific cyclin A	yes	yes	0	3.67562	3.76558	0.868142
	33883	Cyclin B mitosis-specific cyclin	yes	yes	0	1.96338	1.77869	0.800967
	25048	Cyclin-F-like, F-box domain	no	yes	0	0	-4.03627	0.599169
	36441	Cyclin-A-like, G2/mitotic-specfic cyclin	no	yes	0	0	3.59445	0.700002
	268404	dsCYC (diatom specific cyclins)	no	yes	0	1.21847	1.4844	0.60538
	268354	dsCYC (diatom specific cyclins)	no	yes	-3.40693	0	0	0.531263
	23653	dsCYC (diatom specific cyclins)	no	yes	-4.51576	0	0	0.336514
	269826	dsCYC (diatom specific cyclins)	no	yes	-3.51771	-2.52914	-1.44786	0.733104
	20999	dsCYC (diatom specific cyclins)	no	yes	-1.6356	-2.01294	0	0.383271
	21001	dsCYC (diatom specific cyclins)	no	yes	-2.69032	-2.57066	-1.81368	0.681283
	4058	dsCYC (diatom specific cyclins)	no	yes	-5.90075	-2.56342	-2.10035	0.305039
	21000	dsCYC (diatom specific cyclins)	no	yes	-2.67682	-2.72978	-1.54655	0.729995
	22495	dsCYC (diatom specific cyclins)	no	yes	1.36909	0	0	0.691655
	3036	dsCYC (diatom specific cyclins)	no	yes	0	0	-1.60953	0.768108
CDKs and other kinases
	28217	Cyclin-dependent kinase	yes	yes	1.93983	1.40735	1.27235	0.904465
	33772	TTK/MPS1-like serine/threonine-protein kinase	yes	yes	3.24741	2.63401	2.84157	0.913005
	267933	Serine/threonine protein kinase	yes	yes	0	0	1.86515	0.829678
	263366	Cyclin-dependent kinase WEE1	no	yes	0	1.99791	1.8198	NA
	17208	Casein kinase	no	yes	0	-1.23551	-1.54454	0.386443
	22118	Casein kinase	no	yes	0	0	-1.6697	0.282701
Chromokinesin
	269735	Putative Chromokinesin (chromosome associated kiensin)	yes	yes	1.97681	1.64765	0	0.863814
Spindle associated proteins
	7890	Putative MAD-2 (mitotic spindle checkpoint)	no	yes	0	-1.0676	0	0.0523984
	268825	Putative Cullin (Spindle-associated regulatory protein)	no	yes	1.43688	0	0	0.645749
	1393	Putative condensin-like (extra-spindle-like protein)	no	yes	0	3.60176	1.86731	0.458606
	42365	Putative condensin-like (extra-spindle-like protein)	no	yes	0	2.29644	1.63214	0.741949
Kinetochore binding
	2984	Dynein heavy chain region	no	yes	0	1.70292	0	0.390748
Actins
	269504	Putative ARP1 Centractin (centrosome-associated actin)	no	yes	0	-1.00213	0	0.291992
Other
	270352	FtsZ family, tubulin homologue	yes	yes	0	1.6456	1.56323	0.844397
	2505	CASP1, metacaspase	no	yes	0	-2.04799	-2.8047	0.108343
	24000	c-myc promoter binding protein	no	yes	0	0	-2.51582	0.548639
	11019	Notch-like protein with EGF domains, transmembrane	no	yes	0	-1.61652	-1.98479	0.634953
	11191	Epidermal growth factor (EGF) domain	no	yes	0	0	-1.30243	0.218426
Recognition, signaling and regulatory genes
Leucine rich repeats (LLR)
	5595	Leucine rich repeat, transmembrane	no	yes	2.29364	-1.84637	-3.08046	0.309342
	20707	Leucine rich repeat, cytoplasmic	no	yes	0	-1.74336	-2.27235	0.505186
	261036	Leucine-rich repeat, cytoplasmic	no	yes	0	2.31898	2.36806	0.684996
	25675	Leucine rich repeat, cytoplasmic	no	yes	0	-1.32044	0	0.329252
Protein kinases
	16501	Protein kinase	yes	yes	0	1.26725	1.25151	0.831874
	1553	cGMP-dependent protein kinase	yes	yes	0	0	1.42459	0.823604
	15791	Protein kinase domain-containing protein	yes	yes	1.49259	6.31875	4.30163	0.888853
	30963	cAMP dependent protein kinase (Fragment)	yes	yes	1.4216	1.27217	0	0.910684
	32230	Mitogen activated kinase-like protein	yes	yes	0	1.72265	1.91691	0.815874
	35135	Protein kinase domain-containing protein	yes	yes	1.7501	1.84616	0	0.946572
	7800	Protein kinase domain-containing protein	yes	yes	0	2.75044	1.66576	0.843364
	16961	putative transmembrane kinase, similar to animal Ca/Cam-dependent Kinases	no	yes	0	-1.11437	0	0.0861815
Phosphatidylinositol signaling system
	260874	Phosphatidylinositol 4-kinase-like protein	yes	yes	1.76511	0	1.18176	0.815718
	262528	Phosphatidylinositol 4-kinase-like protein	yes	yes	0	0	1.12275	0.81039
	264395	Phosphatidylinositol 3-kinase	yes	yes	0	1.07951	1.39199	0.824129
Calcium dependent signaling
	41372	Calmodulin	yes	yes	0	1.74054	1.01745	0.873484
	2178	Calmodulin	yes	yes	2.50269	3.21971	1.96252	0.861879
	25553	Calmodulin	yes	yes	-1.29841	-1.75877	-1.70373	0.904133
	33600	Calmodulin	yes	yes	1.25876	3.40247	1.16501	0.808506
	5488	Calmodulin	yes	yes	0	1.21539	0	0.877035
	36897	Calcium dependent protein kinase (CDPK).	no	yes	-2.72744	-3.35127	-4.10076	0.783136
Transcription factors
	261965	Heat shock factor (HSF)	yes	yes	1.94913	0	1.18273	0.88501
	9607	Heat shock factor (HSF)	yes	yes	2.02826	1.91938	1.18027	0.936374
	23411	Heat shock factor (HSF)	no	yes	0	0	-1.7691	0.684935
	24003	Heat shock factor (HSF)	no	yes	-1.96064	-2.57649	-1.31068	0.662028
	261974	Heat shock factor (HSF)	no	yes	-1.89044	-1.25425	0	0.731488
	264346	Heat shock factor (HSF)	no	yes	0	2.79383	1.37271	0.750667
	7379	Heat shock factor (HSF)	no	yes	-3.54706	0	0	0.399944
	9353	Heat shock factor (HSF)	no	yes	-1.14253	0	0	0.269872
	18820	Myb family (Myb4R1A)	yes	yes	0	1.3032	1.17416	0.847289
	264350	Myb faimly	no	yes	1.01877	0	0	0.757698
	269416	Myb family	no	yes	0	1.9099	0	0.68742
	39677	Myb family (Myb3R4)	yes	yes	2.58933	1.44335	1.5673	0.932973
	24377	Zn finger CCCH type	yes	yes	1.35251	0	0	0.885729
	1161	Zn finger CCCH type	yes	yes	0	2.14102	2.31656	0.850384
	22009	Zn finger CCCH type	no	yes	1.00314	0	0	0.757192
	20640	Zn finger CCHH type	yes	yes	0	1.02079	0	0.913212
	20778	Zn finger TAZ type	no	yes	1.09919	0	0	0.50824
	23922	AP2-EREBP	yes	yes	1.05582	1.78459	1.09412	0.81398
	24178	Homeobox	yes	yes	0	0	1.30567	0.872582
	268351	Homeobox	no	yes	-1.68369	-1.81132	-2.11667	0.746716
	264533	bZIP	no	yes	1.68359	0	0	0.584022
	8497	bZIP	no	yes	0	-1.63153	0	0.152312
	31110	CSF	no	yes	-1.73144	0	0	0.0188232
	33340	Aureochrome	no	yes	-1.87003	0	0	0.385409
	264095	Transcription factor IID, TATA box binding protein	yes	yes	-1.62392	-1.81252	-1.61589	0.81316
Chromatin - histones
	268117	Histone H2A (Fragment)	yes	yes	0	0	1.1948	0.909059
	6947	Histone H2B	no	yes	-1.66671	-1.09882	0	0.442976
	27352	Histone H2B	no	yes	0	-1.07037	-1.0544	0.343168
	34210	Histone H2B	no	yes	-1.41092	0	0	0.579565
	35407	Core Histone H2A/H2B/H3/H5	no	yes	0	-1.37721	-1.43863	0.371682
	35611	Core Histone H2A/H2B/H3/H6	no	yes	-1.68193	0	0	0.405289
	37357	Histone H4	no	yes	-2.0499	-2.03806	0	0.654944
Chromatin - regulation of chromatin structure
	16405	SIR2-like transcriptional regulatory protein	yes	yes	0	1.22713	1.1085	0.871569
	269475	SIR2-like transcriptional regulatory protein	no	yes	0	-1.09245	0	0.212604
	264494	SIR2-like transcriptional regulatory protein	no	yes	-2.15274	-2.22458	-2.56707	0.62563
	269060	Histone deacetylase	yes	yes	0	2.29099	2.1471	0.908013
	268655	Histone deacetylase	no	yes	0	1.1796	0	0.539239
	36076	Histone deacetylase	yes	yes	0	0	1.00733	0.852336
	1863	Lysine demethylase	no	yes	0	-1.69524	0	0.484979
	22122	Lysine demethylase	no	yes	1.56529	0	0	0.390196
	22122	Jumonji-like protein	no	yes	1.56529	0	0	0.390196
	9695	This cupin 8-like domain with similarity to the jumonji domain	yes	yes	0	2.79174	1.62705	0.850136
	21517	C5 cystoine-specific DNA methylase	no	yes	0	0	-2.06216	0.46839
	35531	SET-containing protein	no	yes	0	0	-1.57983	0.213712
Regulation of gene expression by RNA processing
	261639	DEAD-box RNA helicase	yes	yes	0	0	1.32387	0.867297
	21222	DEAD-box RNA helicase	yes	yes	6.00857	7.38765	3.03477	0.884924
	10402	DEAD-box mRNA splicing factor ATP-dependent	yes	yes	0	2.05664	1.46861	0.893088
Amino acid biosynthesis and metabolisn
Cysteine biosynthesis
	1247	O-acetylserine (thiol)lyase	yes	yes	0	3.30765	2.28351	0.940525
	269714	ATP sulfurylase	no	yes	1.07285	1.41487	1.23994	0.744283
	32586	Inorganic diphosphatase	no	yes	-1.28227	1.44361	0	0.165117
	24887	Adenylyl-sulfate reductase (glutathione)	no	yes	0	3.08129	0	0.617112
Aspartate, alanine and gutamate biosynthesis
	269248	Aspartate aminotransferase	no	yes	0	-2.23394	-2.09879	0.410702
	2920	Aspartate transaminase	no	yes	3.92743	1.84396	0	0.638543
	412	Alanine transaminase	no	yes	-1.7597	0	0	0.454375
	35402	Alanine transaminase	no	yes	1.20312	0	0	0.756171
	270138	Glutamine synthetase	no	yes	0	2.07632	1.55924	0.325697
Aspargine, threonine, methionine and lysine biosynthesis
	268718	Asparagine synthase B	yes	yes	1.93052	2.81224	0	0.832891
	693	Cobalamin dependent methionine synthase	yes	yes	-1.40547	3.09261	0	0.887231
	21524	Bifunctional lysine-specific demethylase and histidyl-hydroxylase	yes	yes	0	1.2822	1.30992	0.858834
	9607	HSF-domain containing protein	yes	yes	2.02826	1.91938	1.18027	0.936374
	24816	Aspartate-ammonia ligase	no	yes	-1.35396	0	2.04969	0.369266
	32577	Aspartate-semialdehyde dehydrogenase	no	yes	2.71134	0	1.15836	0.659266
	24587	Homoserine dehydrogenase	no	yes	0	-1.2808	-1.49505	0.311882
	28592	Homoserine kinase	no	yes	0	1.23174	1.53312	0.786485
	9830	Cystathionine γ-synthase	no	yes	3.67803	1.53865	0	0.626113
	20613	Diaminopimelate decarboxylase	no	yes	0	2.22973	0	0.61564
Valine, leucine and isoleucine biosynthesis
	20816	Class-IV pyridoxal-phosphate-dependent aminotransferase family	yes	yes	0	0	1.17532	0.951715
	262880	2-aceto-2-hydroxy-butyrate synthase	no	yes	1.07806	0	0	0.557231
	42704	isopropylmalate isomerase	no	yes	1.64172	2.21142	1.63074	0.633854
	260934	branched-chain amino acid transaminase	no	yes	0	-1.31364	0	0.0889359
Arginine biosynthesis
	15114	Aminoacylase 1	yes	yes	0	1.62972	1.75834	0.911242
	38656	N-acetylglutamate synthase	no	yes	2.48131	0	0	0.294445
	30701	N-acetylglutamate synthase	no	yes	1.24952	0	0	0.623766
	270136	Acetylornithine transaminase	no	yes	0	1.5322	1.3263	0.695024
	997	Ornithine carbamoyltransferase	no	yes	0	1.56842	0	0.470103
	42719	Argininosuccinate synthase	no	yes	0	0	1.23138	0.387613
Phenylalanine, tyrosine and tryptophan biosynthesis
	261908	Anthranilate synthase	no	yes	0	0	1.16324	0.719091
	5806	Anthranilate synthase; indole-3-glycerol-phosphate synthase	no	yes	0	1.41523	1.40802	0.776179
	36525	Phosphoribosylanthranilate isomerase	no	yes	2.06593	2.99411	0	0.730626
	25605	Tryptophan synthase	no	yes	0	1.63357	0	0.461524
Glycine and serine biosynthesis
	22208	Alanine-glyoxylate aminotransferase AGT1	no	yes	0	-1.64547	-1.91867	0.196375
	26190	Glycine/serine hydroxymethyltransferase	no	yes	0	1.50542	1.26239	0.719091
	26031	Glycine hydroxymethyltransferase	no	yes	0	2.22938	0	0.492866
	269942	Glycine hydroxymethyltransferase	no	yes	0	0	-1.9399	0.244383
Histidine biosynthesis
	269935	Histidinol dehydrogenase	no	yes	0	1.3715	0	0.477129
Amino acid metabolism
	41979	Glutathione reductase	yes	yes	1.18185	1.70136	1.16236	0.897446
	268550	Aldehyde dehydrogenase	yes	yes	0	0	1.3095	0.800235
	17140	PABS domain-containing protein	yes	yes	0	0	2.00389	0.915818
Chitin
Chitinase/chitin binding proteins
	26041	p150-like chitin-binding protein	yes	yes	2.89765	1.45762	2.14769	0.907747
	25847	Chitin binding Peritrophin-A	yes	yes	-8.74845	-4.87091	-7.74427	0.969421
	7818	Chitinase	yes	yes	-5.46414	-4.85318	-5.11137	0.934938
	22874	Chitinase	yes	yes	5.5341	5.8197	4.21171	0.987382
	268516	Chitin-binding type-1 domain-containing protein	no	yes	3.39068	-3.62951	-4.65238	0.375413
	261660	Chitinase	no	yes	0	0	-2.76082	0.788249
	262247	Chitinase	no	yes	-1.22668	-1.88743	-1.42864	0.651992
	24204	Chitinase	no	yes	2.14437	-1.54448	-2.60391	0.211297
	22908	Chitin-binding domain protein	no	yes	0	0	-2.69687	0.481032
	262644	Chitin-binding domain protein	no	yes	0	0	-2.25083	0.274862
	263859	Chitinase	no	yes	0	0	-4.28036	0.569717
	263622	Chitinase	no	yes	0	-1.6971	-2.36921	0.651008
	261895	Chitinase	no	yes	0	0	-2.07874	0.213676
	260958	Phosphoacetylglucosamine mutase	no	yes	0	-1.74777	-3.23496	0.420062
chitin biosynthesis
	263298	Chitin synthase Chs7350	no	yes	0	0	-2.34902	0.351942
	27836	Chitin synthase	no	yes	0	0	-1.35684	0.676844
	262146	Chitin synthase	no	yes	0	-1.74977	-2.10439	0.643012
	262151	Chitin synthase	no	yes	0	-1.7865	-1.97369	0.621326
	263301	Chitin synthase	no	yes	0	0	-2.31954	0.374802
	36631	UDP-N-acetylglucosamine pyrophosphorylase (UAP1)	no	yes	0	-1.799	-2.72632	0.517978
	2088	Putative UDP-N-acetylglucosamine transporter	no	yes	1.24906	0	-1.42258	0.0245894
	10567	GFAT(glucosamine fructose 6-phosphate aminotransferase)	no	yes	0	-2.06667	-3.37185	0.575163
	39696	GFAT(glucosamine fructose 6-phosphate aminotransferase)	no	yes	0	-1.49363	-2.58427	0.345019
	24521	GFAT(glucosamine fructose 6-phosphate aminotransferase)	no	yes	0	-1.63727	-2.79283	0.539665
	263374	FK (fructokinase)	no	yes	-2.72282	0	0	0.461376
	260958	PGM (phosohpacetylglucosamine mutase)	no	yes	0	-1.74777	-3.23496	0.420062
	37041	nugA (N-acetylglucosamine-6-phosphate deacetylase)	no	yes	0	-2.38083	-2.72098	0.35217
Carbohydrate metabolism
Chrysolaminarin biosynthesis
	3105	β-1,6-glucan synthase	no	yes	0	0	2.1999	0.516101
	262361	β-1,6-glucan synthase	no	yes	0	2.39532	2.12355	NA
	262059	UGP/PMGase	no	yes	0	4.95245	0	NA
Chrysolaminaran degradation
	13556	β-1,3-endoglucanase	no	yes	0	2.22308	1.45363	0.646117
	261320	Glucokinase	yes	yes	-1.0696	-1.74738	-1.52234	0.912277
	22213	FPK (Pyrophosphate-dependent phosphofructo-1-kinase)	no	yes	0	1.83133	1.14959	0.416712
Glycolysis/Gluconeogenesis
	34187	ACS1 (acetyl-CoA synthetase)	no	yes	0	1.17805	0	0.770456
	270246	ACS2 (acetyl-CoA synthetase)	no	yes	0	1.6219	0	0.739082
	36716	Dihydrolipoamide dehydrogenase or pyruvate dehydrogenase E3	no	yes	0	0	1.06618	0.769336
	31383	Glyceraldehyde 3-phosphate dehydrogenase	no	yes	0	0	-2.14412	0.11982
	35816	Glyceraldehyde 3-phosphate dehydrogenase	no	yes	0	1.04434	1.03449	0.789103
	4875	Pyruvate kinase	no	yes	0	2.80973	2.71404	NA
	38266	Glucose-6-phosphate isomerase	no	yes	0	1.79456	0	0.643931
	22213	Pyrophosphate-dependent phosphofructo-1-kinase	no	yes	0	1.83133	1.14959	0.416712
	25116	Phosphoglycerate kinase	no	yes	0	1.47198	1.47634	0.649452
Amino-sugar synthesis (glucosamine, galactosamine)
	42123	Glutamine-fructose-6-phosphate transaminase (isomerizing)	no	yes	0	-1.44873	-2.47229	0.579371
	24521	Glucosamine 6-phosphate synthetases	no	yes	0	-1.63727	-2.79283	0.539665
	8952	Glucosamine 6-phosphate synthetases	no	yes	0	-2.3237	-2.22557	NA
	10567	Glucosamine 6-phosphate synthetases	no	yes	0	-2.06667	-3.37185	0.575163
	39696	Glucosamine 6-phosphate synthetases	no	yes	0	-1.49363	-2.58427	0.345019
	261140	N-acetylgalactosaminide beta-1,3-galactosyltransferase	no	yes	2.54477	0	-1.41495	0.175813
	269773	Galactosyltransferases	no	yes	-1.92294	0	-1.68434	0.733259
Photorespiration
	22208	Alanine/glyoxylate aminotransferase or serine/pyruvate aminotransferase	no	yes	0	-1.64547	-1.91867	0.196375
	28521	Glycine decarboxylase	no	yes	0	-1.21405	0	0.0886584
	39799	Glycine decarboxylase	no	yes	0	0	-1.5072	0.335231
	36208	Glycine decarboxylase	no	yes	0	0	-2.58399	0.254658
Carbon metabolism
	270240	Bicarbonate transporter	no	yes	0	1.51298	0	0.638807
	20726	Malate dehydrogenase	no	yes	1.00856	2.83608	1.44788	0.690058
	20731	Oxoglutarate/malate transporter	yes	yes	1.6776	1.24424	0	0.869002
	26366	Oxoglutarate/malate transporter	no	yes	1.69678	0	2.66026	0.837717
TCA cycle
	11411	Citrate synthase	no	yes	0	1.84888	0	0.437111
	411	Citrate synthase (ATP citrate lyase)	no	yes	0	1.89991	0	0.505803
Pyruvate metabolism
	268546	Phosphoenolpyruvate carboxylase	no	yes	0	0	-1.58261	0.0185759
	11075	Pyruvate carboxylase	no	yes	0	0	-1.91558	0.0721192
	7341	Triosephosphate translocator	no	yes	0	0	-1.91558	0.644383
Redox regulation
	270230	Thioredoxin f	no	yes	-2.67485	0	0	0.279721
	41697	Thioredoxin h	no	yes	0	-1.76616	0	0.627085
Transport and endo/exocytosis
Transporters / Transferases
	38149	Acetyl CoA transporter	yes	yes	1.16041	0	1.1345	0.829142
	20731	Mitochondrial carrier protein	yes	yes	1.6776	1.24424	0	0.869002
	3748	Mitochondrial carrier family	yes	yes	0	2.41739	2.22958	0.917618
	268147	Amino acid/polyamine transporter	yes	yes	3.49787	2.69975	1.94551	0.894919
	264537	Possible amino acid/polyamine transporter family II	yes	yes	0	2.34059	1.90309	0.825513
	29057	Cation-transporting ATPase	yes	yes	0	1.83561	1.09618	0.868332
	269158	Sugar transporter	yes	yes	1.52945	3.18979	2.03501	0.926755
	6934	Class I-like SAM-binding methyltransferase superfamily, RsmB/NOP family	yes	yes	0	0	1.26116	0.860223
	268895	Silicic acid transporter (SIT1)	yes	yes	5.09427	3.64934	4.11415	0.963468
	35133	Silicon transporter (SIT3)	no	yes	0	0	1.68736	0.680701
	924	Aquaporin	no	yes	-1.60582	0	0	0.712053
	6670	Vacuolar protein sorting-associated protein 13 (VPS13)	yes	yes	2.17658	4.10518	2.49544	0.922666
	41403	ABC transporter	yes	yes	0	1.8753	1.67842	0.895408
	23811	ABC transporter	yes	yes	0	0	1.03491	0.890356
	261431	ABC transporter	yes	yes	0	0	1.30096	0.824414
Vessicle mediated transport
	264335	Phosphatidylinositol-4-phosphate 5-kinase (PIP5K)	yes	yes	1.63417	0	2.40951	0.904326
	15123	Ubiquitin C-terminal hydrolase	yes	yes	0	1.13043	1.86281	0.83062
	9570	Ubiquitin ligase	yes	yes	0	1.1082	1.37339	0.825218
	262136	Tim44-like protein	yes	yes	0	0	1.22446	0.851585
	23010	Endo/exonuclease/phosphatase domain-containing protein	yes	yes	0	0	1.02443	0.89257
	5631	Clathrin adaptor complex subunit	no	yes	0	-1.01669	0	0.193
	39847	Clathrin adaptor complex subunit	no	yes	0	-1.45674	0	0.101514
	37264	Clathrin adaptor protein complex 1 involved in protein sorting in the trans-Golgi network and endosomes	no	yes	0	-1.04015	0	0.0986926
	39615	Medium subunit of clathrin adaptor complex; involved in intracellular vesiclre traffic; subunit of protein complex that coats golgi vesicles	no	yes	0	-1.11044	0	0.472598
	269744	Vesicle coat complex AP-1, gamma subunit; clathrin coat of trans-Golgi network vesicle	no	yes	0	0	-1.60679	0.763092
	24137	Clathrin coat dissociation kinase GAK/PTEN/Auxilin	no	yes	1.63844	-1.37889	-2.20338	0.252659
	28189	hsc70	no	yes	0	0	1.53588	NA
Other cellular processes
DNA replication and repair
	16039	DNA_MISMATCH_REPAIR_2 domain-containing protein (Fragment)	yes	yes	0	1.57126	0	0.877748
	260866	ORC2, origin recognition complex subunit 2 (Fragment)	yes	yes	2.26073	3.91007	3.14582	0.980988
	262348	53EXOc domain-containing protein (Fragment)	yes	yes	0	1.1673	1.10156	0.885052
	264222	DNA polymerase (EC 2.7.7.7) (Fragment)	yes	yes	1.56361	2.16191	1.75096	0.926985
	35189	DNA polymerase (EC 2.7.7.7) (Fragment)	yes	yes	1.50176	3.54162	2.79994	0.943306
	32661	DNA_MISMATCH_REPAIR_2 domain-containing protein (Fragment)	yes	yes	2.608	2.82555	1.64613	0.949466
	36420	DNA topoisomerase 2 (EC 5.6.2.2)	yes	yes	0	4.86494	2.3261	0.866732
	12259	Helicase (Fragment)	yes	yes	1.28276	2.55254	1.7058	0.953068
	263240	ATP-dependent helicase (Fragment)	yes	yes	0	2.47879	1.43856	0.873478
	260959	Atp-dependent helicase (Fragment)	yes	yes	2.2188	3.21265	0	0.865266
	268988	Cryptochrome/Photolyase family 3 (EC 4.1.99.3)	yes	yes	1.16204	0	0	0.87324
Microtubule based movement / cell projection assembly
	22312	ER-Golgi vesicle-tethering protein p115	yes	yes	1.08016	1.88254	1.51465	0.973783
	31406	Adp-ribosylation factor like protein 3	yes	yes	2.11178	2.59009	2.50272	0.954014
	4829	CCDC103/PR46b family	yes	yes	0	0	1.45234	0.863413
	6286	IFT81_CH domain-containing protein	yes	yes	0	0	1.06453	0.911427
	262729	CFAP298 family	yes	yes	0	2.83767	2.62822	0.871033
	38555	Kinesin motor protein-like protein (Fragment)	yes	yes	0	1.66312	1.60833	0.900507
Protein degradation - Peptidases
	11424	Metallopeptidase	yes	yes	4.61504	6.19551	5.08261	0.968812
	268220	Metalllopeptidase, Peptidase_M6 domain-containing protein (Fragment)	yes	yes	-2.40325	-2.49809	-2.69545	0.927025
	1569	Metallopeptidase, Peptidase M8 family	yes	yes	0	1.11311	1.03955	0.943506
	269863	Metalloprotease	yes	yes	0	1.36339	1.19026	0.867647
	18665	Serine peptidase, ATP-dependent Clp protease proteolytic subunit (EC 3.4.21.92) (Fragment)	yes	yes	0	1.46905	0	0.888397
	22332	Serine peptidase, Peptidase S51 family	yes	yes	1.19804	0	0	0.894527
	32934	Serine peptidase, RHOMBOID-like protein (EC 3.4.21.-) (Rhomboid-like protein) (Fragment)	yes	yes	1.53927	0	0	0.916597
	875	Serine peptidase, Peptidase S1C family	yes	yes	0	1.63539	1.62196	0.885395
	24647	Serine peptidase, Peptidase S1 domain-containing protein	yes	yes	0	2.20749	2.84456	0.882729
	262821	Regulatory protease (Fragment)	yes	yes	0	1.09838	1.57464	0.837496
Protein degradation - Ubiquitin mediated protelysis
	14370	WD_REPEATS_REGION domain-containing protein (Fragment)	yes	yes	0	2.21304	1.81098	0.826351
	14700	WD_REPEATS_REGION domain-containing protein (Fragment)	yes	yes	0	2.22237	1.8057	0.858069
	268040	HECT domain-containing protein	yes	yes	0	0	1.2249	0.843257
RNA processes
	7123	RNA exonuclease 4	yes	yes	0	0	1.69805	0.818698
	10548	tRNA-uridine aminocarboxypropyltransferase (EC 2.5.1.25)	yes	yes	1.28083	2.78689	1.67773	0.886514
	19937	Mediator of RNA polymerase II transcription subunit 31 (Fragment)	yes	yes	0	1.14279	1.08223	0.885452
	22316	S4 RNA-binding domain-containing protein	yes	yes	1.05591	0	0	0.885582
	2332	Probable tRNA N6-adenosine threonylcarbamoyltransferase (EC 2.3.1.234) (t(6)A37 threonylcarbamoyladenosine biosynthesis protein) (tRNA threonylcarbamoyladenosine biosynthesis protein)	yes	yes	0	0	1.04386	0.86243
	261684	Leucyl-tRNA synthetase (EC 6.1.1.4)	yes	yes	2.78789	4.65143	4.32145	0.942131
	269988	tRNA-5-taurinomethyluridine 2-sulfurtransferase (EC 2.8.1.14) (Fragment)	yes	yes	0	0	1.24134	0.932537
	32053	Prolyl-tRNA synthetase (EC 6.1.1.15) (Fragment)	yes	yes	1.51595	0	1.48611	0.966784
	5028	RNA-dependent RNA polymerase (EC 2.7.7.48)	yes	yes	1.51549	1.62567	1.70939	0.983417
	5079	tRNA:m(4)X modification enzyme (EC 2.1.1.225)	yes	yes	2.61946	4.93256	2.69217	0.959912
	9018	RNA-dependent RNA polymerase (EC 2.7.7.48)	yes	yes	0	2.67501	1.65053	0.826876
	261481	Alpha-ketoglutarate-dependent dioxygenase FTO (Fragment)	yes	yes	1.51422	0	0	0.877465
Glycerophospholipid metabolism / Glycerolipid metabolism
	262734	CDP-diacylglycerol--glycerol-3-phosphate 3-phosphatidyltransferase (EC 2.7.8.5) (Fragment)	yes	yes	0	1.13571	1.22491	0.871077
	263660	1-acyl-sn-glycerol-3-phosphate acyltransferase (EC 2.3.1.51) (Fragment)	yes	yes	0	1.76614	2.47666	0.837717
	40073	Glycerol-3-phosphate dehydrogenase [NAD(+)] (EC 1.1.1.8)	yes	yes	0	0	1.55028	0.815695
Terpenoid backbone biosynthesis
	21866	GHMP_kinases_N domain-containing protein	yes	yes	1.55157	0	0	0.864806
	30105	Probable farnesyl pyrophosphate synthetase (EC 2.5.1.10)	yes	yes	2.78939	1.72119	1.58451	0.919823
	31266	Isopentenyl-diphosphate Delta-isomerase (EC 5.3.3.2) (Fragment)	yes	yes	0	0	2.09782	0.92376
Photosynthesis
	21519	RuBisCo_chap_C domain-containing protein	yes	yes	2.13665	5.08064	2.19833	0.886287
	270220	Fucoxanthin chlorophyll protein family	yes	yes	3.46698	3.71071	3.48439	0.956766
	6950	Peptidase S41A family	yes	yes	0	1.50071	2.15575	0.940693
Response to oxygen species
	38285	Peptide-methionine (S)-S-oxide reductase (EC 1.8.4.11) (Fragment)	yes	yes	0	0	1.35802	0.854671
	1309	Fe2OG dioxygenase domain-containing protein	yes	yes	2.82685	2.35117	2.3132	0.921818
	21832	Fe2OG dioxygenase domain-containing protein	yes	yes	1.03459	1.93261	1.69307	0.962237
	7775	Fe2OG dioxygenase domain-containing protein	yes	yes	0	1.93579	2.54603	0.824076
	8097	Fe2OG dioxygenase domain-containing protein	yes	yes	3.71468	1.44639	2.43304	0.909935
Oxidative phosphorylation
	264347	Nadh-ubiquinone oxidoreductase (EC 1.6.5.3) (Fragment)	yes	yes	1.58811	2.50464	2.2249	0.962283
	38312	Pyr_redox_2 domain-containing protein (Fragment)	yes	yes	0	2.60517	2.66046	0.930248
	39173	V-type h-atpase subunit (EC 3.6.3.14)	yes	yes	0	0	1.17356	0.859658
Movement / motor structures
	12637	Myosin motor domain-containing protein (Fragment)	yes	yes	3.64827	5.56482	4.72501	0.975544
Purine and pyridine metabolism
	264316	Dihydroorotate dehydrogenase (quinone), mitochondrial (DHOdehase) (EC 1.3.5.2) (Fragment)	yes	yes	0	1.12846	1.68913	0.877207
	262034	Allantoicase (EC 3.5.3.4) (Fragment)	yes	yes	2.07951	0	1.85176	0.921678
Glycosyltransferases
	21617	Glycosyltransferase 15 family	yes	yes	1.87309	1.80108	1.90736	0.842376
	10150	Glycosyltransferase CAP10 domain containing protein	yes	yes	8.50836	7.72541	5.83617	0.990599
	24685	Glycosyltransferase 92 family	yes	yes	1.41508	0	0	0.903293
	269403	Glycosyltransferase 10 family	yes	yes	0	1.19084	1.39496	0.836224
Additional hub genes with gene significance for SA60 treatment >0.95
	8896	Putative high mobility group box domain	yes	yes	5.0054	8.01824	6.25979	0.975309
	9328	Putative high mobility group box domains	yes	yes	5.14428	11.8044	10.57	0.962471
	22484	Putative C-type lectin	yes	yes	5.07765	6.03056	4.59146	0.988129
	11278	Hypothetical protein	yes	yes	8.02509	6.75663	6.035	0.977038
	8354	Hypothetical protein	yes	yes	4.2646	7.29813	5.98876	0.982182
	20649	Hypothetical protein	yes	yes	-8.19939	-6.0584	-4.05727	0.872896
Additional hub genes with functional annotation
	10595	Rtt106 domain-containing protein	yes	yes	6.13399	3.71027	2.74048	0.929653
	10722	Lipase_3 domain-containing protein	yes	yes	1.60299	3.83618	3.67894	0.940962
	25891	Lipase_3 domain-containing protein	yes	yes	0	1.82051	1.8402	0.818358
	262554	Lipase/esterase (EC 3.1.-.-) (Fragment)	yes	yes	1.33639	1.02827	1.11261	0.937586
	11214	HEBP family	yes	yes	0	1.08582	1.22979	0.857354
	1125	N2227 domain-containing protein	yes	yes	0	1.12652	0	0.961812
	1308	ANK_REP_REGION domain-containing protein	yes	yes	2.87757	1.73775	0	0.854613
	15027	CitMHS domain-containing protein (Fragment)	yes	yes	1.69322	3.1175	2.54948	0.936772
	18109	GDT1 family protein (Fragment)	yes	yes	1.84338	2.63716	1.86333	0.961134
	1932	HA domain-containing protein	yes	yes	1.26939	1.91448	1.62906	0.852827
	1951	SET domain-containing protein	yes	yes	0	2.70756	2.34503	0.880896
	20865	VPS13 family	yes	yes	0	1.52851	1.20919	0.883744
	20904	LisH domain-containing protein	yes	yes	1.22825	1.36647	2.64904	0.923231
	21058	ANK_REP_REGION domain-containing protein	yes	yes	0	2.54343	2.38697	0.839993
	21138	SBNO family	yes	yes	0	2.0248	1.51892	0.853858
	21292	CitMHS domain-containing protein	yes	yes	0	1.79882	1.09211	0.898262
	21295	YCII domain-containing protein	yes	yes	0	0	1.21487	0.862158
	21439	A to I editase domain-containing protein	yes	yes	-1.96113	-1.84735	-2.23493	0.844595
	21604	Abhydrolase_3 domain-containing protein	yes	yes	0	0	1.21367	0.844054
	21710	ANK_REP_REGION domain-containing protein	yes	yes	0	1.29398	1.54437	0.82572
	21795	SCP domain-containing protein	yes	yes	1.31648	1.35036	2.36926	0.936675
	21867	PS_pyruv_trans domain-containing protein	yes	yes	1.26327	0	0	0.82872
	22272	DUF5880 domain-containing protein	yes	yes	1.06721	0	0	0.809723
	22308	DUF2451 domain-containing protein	yes	yes	0	0	1.32909	0.815786
	22313	Cyclic nucleotide-binding domain-containing protein (Fragment)	yes	yes	1.17666	1.00651	0	0.897128
	22473	Aliphatic amidase (EC 3.5.1.4)	yes	yes	0	1.74531	0	0.842395
	22772	Serine or glycine-rich protein with nucleotide binding motif	yes	yes	-1.15758	0	1.81744	0.812444
	22780	Molybdopterin molybdenumtransferase (EC 2.10.1.1) [Includes: Molybdopterin adenylyltransferase (MPT adenylyltransferase) (EC 2.7.7.75) (Domain G); Molybdopterin molybdenumtransferase (MPT Mo-transferase) (EC 2.10.1.1) (Domain E)]	yes	yes	0	1.45374	1.66639	0.919458
	22993	ATP-grasp domain-containing protein	yes	yes	0	3.65113	2.65486	0.907047
	23212	SET domain-containing protein	yes	yes	0	0	1.58264	0.866361
	23225	ANK_REP_REGION domain-containing protein	yes	yes	0	1.91173	1.77824	0.864881
	23278	GrpE family	yes	yes	0	1.56443	1.05362	0.901726
	23798	FA_desaturase domain-containing protein	yes	yes	0	2.00852	1.16781	0.80964
	23875	ANK_REP_REGION domain-containing protein	yes	yes	0	1.20944	1.38024	0.908004
	24019	UmuC domain-containing protein	yes	yes	1.70623	0	1.12174	0.921238
	24097	UDENN domain-containing protein	yes	yes	0	1.21624	0	0.90139
	24184	Arf-GAP domain-containing protein	yes	yes	1.101	0	0	0.85572
	24267	FPL domain-containing protein	yes	yes	1.5626	1.04904	1.16987	0.88158
	24702	FSH1 domain-containing protein	yes	yes	0	1.81812	1.36496	0.855008
	25248	RFT1 family	yes	yes	0	1.17873	2.03541	0.815324
	25582	RRM domain-containing protein	yes	yes	1.79062	1.77981	1.33762	0.800126
	25689	FtsJ domain-containing protein	yes	yes	1.70407	2.67818	1.68019	0.844953
	260744	7,8-diamino-pelargonic acid aminotransferase (Diaminopelargonic acid synthase) (Fragment)	yes	yes	0	0	1.21933	0.943896
	261657	Heavy-metal transporter (EC 3.6.3.3) (Fragment)	yes	yes	1.88243	3.12995	2.47506	0.926296
	262963	Thiaminephosphate pyrophosphorylase thiamine phosphate synthase (EC 2.5.1.3) (Fragment)	yes	yes	1.36986	0	1.19636	0.942643
	263598	FH2 domain-containing protein (Fragment)	yes	yes	2.96311	6.74542	5.056	0.925479
	1094	FH2 domain-containing protein (Fragment)	yes	yes	2.92889	6.73639	5.05041	0.923243
	263702	Cobyrinic acid synthase (Fragment)	yes	yes	1.03486	0	1.00011	0.9012
	263707	Mitochondrial carrier (Fragment)	yes	yes	3.13878	5.3972	3.03794	0.904766
	263721	Lipase maturation factor family	yes	yes	0	1.107	1.01352	0.868803
	264664	Thioredoxin domain-containing protein (Fragment)	yes	yes	1.70591	1.80886	1.0187	0.824129
	26702	Phospholipid-transporting ATPase (EC 7.6.2.1)	yes	yes	0	0	1.02708	0.868082
	268324	Chloroplast membrane protein	yes	yes	0	1.91643	1.10254	0.929487
	26874	CLPTM1 family	yes	yes	0	0	1.42453	0.897633
	268859	Geranylgeranyl transferase type-2 subunit beta (EC 2.5.1.60)	yes	yes	0	1.18561	1.367	0.872994
	269320	Dtdp-glucose 4,6-dehydratase (EC 4.2.1.46)	yes	yes	0	0	1.41185	0.825536
	27811	Aminotransferase (EC 2.6.1.-)	yes	yes	0	0	1.48258	0.926988
	31075	Guanylate cyclase domain-containing protein (Fragment)	yes	yes	0	0	1.53231	0.861988
	3222	TauD domain-containing protein	yes	yes	0	2.00231	2.03966	0.892517
	32876	Mitochondrial carrier (TC 2.A.29) family	yes	yes	0	0	1.18419	0.884081
	33312	NnrU domain-containing protein (Fragment)	yes	yes	1.32815	0	1.56701	0.831859
	33432	CCT-beta (Fragment)	yes	yes	0	1.22904	0	0.821514
	3621	SAP domain-containing protein	yes	yes	0	2.70905	2.46076	0.829602
	36774	Pantoate--beta-alanine ligase (EC 6.3.2.1) (Pantoate-activating enzyme) (Pantothenate synthetase) (Fragment)	yes	yes	0	0	1.17614	0.85067
	3863	DAO domain-containing protein	yes	yes	1.80823	0	0	0.865667
	38764	Bromo domain-containing protein (Fragment)	yes	yes	0	1.1552	1.91307	0.865551
	41650	GMC oxidoreductase family	yes	yes	0	1.94944	1.10076	0.870863
	42307	Hflx-type G domain-containing protein	yes	yes	1.87204	1.22399	0	0.960498
	42612	SOR_SNZ domain-containing protein	yes	yes	2.65954	3.27139	1.76053	0.829317
	42624	GPI mannosyltransferase 1 (EC 2.4.1.-) (GPI mannosyltransferase I)	yes	yes	1.6943	0	0	0.844702
	4323	PINc domain-containing protein	yes	yes	1.03896	1.16572	1.11621	0.907446
	4362	RanBD1 domain-containing protein	yes	yes	2.32344	0	2.39033	0.899655
	5828	DAGKc domain-containing protein	yes	yes	1.14679	4.23779	2.09057	0.808898
	5989	Inositol monophosphatase superfamily	yes	yes	1.07141	1.53442	0	0.843913
	6032	U-box domain-containing protein	yes	yes	1.16761	0	0	0.915477
	6209	Amidohydro-rel domain-containing protein	yes	yes	1.1156	1.66001	1.8126	0.949869
	7607	Methyltransferase	yes	yes	0	1.54979	1.28257	0.91397
	7695	CHAT domain-containing protein	yes	yes	0	1.37865	1.49128	0.80669
	8101	TLDc domain-containing protein	yes	yes	0	0	1.14424	0.866333
	8386	HD domain-containing protein	yes	yes	3.00938	1.40933	1.31427	0.947604
	8437	Na+/K+ ATPase	yes	yes	1.04737	0	0	0.863775
	8475	MARCKS family	yes	yes	1.34744	1.08973	1.2449	0.953702
	9131	SCP domain-containing protein	yes	yes	0	2.04518	1.19232	0.834926
	9291	AB hydrolase-1 domain-containing protein	yes	yes	1.04721	2.63079	1.32301	0.895652
	937	Methyltransf_21 domain-containing protein	yes	yes	0	0	1.53042	0.805336
	9432	SCP domain-containing protein	yes	yes	0	1.65393	4.17174	0.855631
	9460	CCHC-type domain-containing protein	yes	yes	2.19765	1.75237	1.10869	0.905565
	9494	J domain-containing protein	yes	yes	2.36628	2.38327	1.56766	0.810505
	9577	ClpS domain-containing protein	yes	yes	1.66947	5.06757	2.39755	0.83429
	17946	Lactamase_B domain-containing protein (Fragment)	yes	yes	4.37813	5.11648	2.46736	0.942986
	22464	Fumarate hydratase (EC 4.2.1.2)	yes	yes	0	0	1.12865	0.852859
	23496	Peroxidase family	yes	yes	0	1.27318	2.16394	0.851316
	21683	Peroxidase family	yes	yes	1.70652	1.16815	2.51477	0.931733
	3313	PEROXIDASE_4 domain-containing protein	yes	yes	0	0	1.59826	0.802877
	10172	AAA domain-containing protein	yes	yes	0	1.59054	1.25783	0.829638
	15417	AAA domain-containing protein (Fragment)	yes	yes	0	1.58291	2.21976	0.934303
	8526	ABC1 domain-containing protein	yes	yes	0	2.47486	2.50659	0.930883
	13134	ABC1 domain-containing protein (Fragment)	yes	yes	0	0	1.66037	0.838399
